# Supplementary material for: Multi-domain translation between single-cell imaging and sequencing data using autoencoders
Source: Nat Commun. 2021 Jan 4;12:31. doi: 10.1038/s41467-020-20249-2 (PMC7782789; doi:10.1038/s41467-020-20249-2)
Supplement: Supplementary file 4 — Supplementary Data 1 [file 41467_2020_20249_MOESM4_ESM.xlsx]

## Sheet: TF motif by cells A549
	sci-RNA-C-007.CTCGGAGCAA	sci-RNA-B-044.GATTCCGGAA	sci-RNA-A-068.TTGCAGCATT	sci-RNA-B-044.GGATTCTATC	sci-RNA-C-037.GGCTCGAGAT	sci-RNA-C-064.CTGGTTGGTT	sci-RNA-B-055.TGAGACTCTA	sci-RNA-E-071.CTCGGAGCAA	sci-RNA-E-067.ACTCGACGCC	sci-RNA-E-037.CGTCTATGAA	sci-RNA-D-096.CGTATTGAGA	sci-RNA-D-049.TAGCCAGCAA	sci-RNA-D-064.CCATCGGACC	sci-RNA-C-059.AATCGAACTC	sci-RNA-E-038.TTCTCTACTA	sci-RNA-E-057.ACGGAGAATA	sci-RNA-D-041.GGCTGCCTTA	sci-RNA-A-015.AATCGAACTC	sci-RNA-A-058.ACGCGCTCCT	sci-RNA-A-073.GGCTCGAGAT	sci-RNA-C-027.TAGCCAGCAA	sci-RNA-C-062.CTCGGAGCAA	sci-RNA-D-002.GCGGAGTCGA	sci-RNA-D-034.ACTCTACTGG	sci-RNA-A-091.TGAGACTCTA	sci-RNA-C-057.AATCGAACTC	sci-RNA-C-059.ATTAACTTAA	sci-RNA-E-092.ACTGGTAGAT	sci-RNA-B-061.ACGTTGAATG	sci-RNA-A-044.ACGCGCTCCT	sci-RNA-B-042.ACGATAGACT	sci-RNA-C-081.ACTCGACGCC	sci-RNA-E-028.GCGGTTATTG	sci-RNA-E-071.CTGGTTGGTT	sci-RNA-A-056.CTATTAACCA	sci-RNA-D-049.TGAGACTCTA	sci-RNA-D-053.TTCTATAGAG	sci-RNA-A-026.CTTCATTAGA	sci-RNA-E-037.ACTGGTAGAT	sci-RNA-A-036.CGTCTATGAA	sci-RNA-B-057.TCTATCGGTA	sci-RNA-B-061.CCATCGGACC	sci-RNA-B-043.ACGTTGAATG	sci-RNA-C-004.ATATGCCATC	sci-RNA-E-077.ATATGCCATC	sci-RNA-C-062.CGTCTATGAA	sci-RNA-E-062.ACTCGACGCC	sci-RNA-B-058.AAGCATCCTA	sci-RNA-E-086.TAGAATAGCC
AC002126.6	3	4	4	1	6	0	7	5	0	6	3	6	2	5	4	3	10	1	3	4	7	10	15	4	14	16	5	0	3	0	4	3	3	0	9	11	6	4	12	10	7	0	7	2	5	4	0	3	5
AC012531.1	3	3	7	5	7	1	22	15	0	13	9	12	3	8	9	7	12	10	4	7	9	11	22	8	28	30	12	1	7	0	10	3	7	1	17	21	7	4	17	13	10	0	13	5	4	9	0	6	8
AC226150.2	2	0	2	0	1	0	2	4	0	1	0	3	0	1	0	1	3	1	0	1	2	3	5	5	6	9	3	0	2	0	3	2	1	0	2	2	1	3	1	3	2	0	5	2	1	0	0	1	2
AHR	1	0	0	0	0	1	2	0	0	0	2	0	0	0	2	0	1	0	0	0	1	1	1	0	1	3	0	0	0	0	0	1	1	0	1	1	1	1	1	2	0	0	0	1	0	1	0	0	1
AHRR	1	0	0	0	0	1	2	0	0	0	2	0	0	0	2	0	1	0	0	0	1	1	1	0	1	3	0	0	0	0	0	1	1	0	1	1	1	1	1	2	0	0	0	1	0	1	0	0	1
AIRE	0	0	1	0	1	0	4	3	0	2	2	1	1	1	2	0	2	2	1	1	1	2	3	2	5	7	2	0	0	0	0	1	1	0	4	5	1	0	2	2	2	0	2	1	0	2	0	2	0
AL592170.2	1	0	3	1	1	0	3	1	0	1	1	1	0	0	2	1	3	1	2	2	1	1	2	4	2	5	5	1	2	0	1	1	1	0	5	5	1	1	2	3	1	0	1	0	0	0	0	1	1
AL662824.5	4	3	6	2	3	0	10	8	0	7	2	6	4	3	2	2	7	6	5	7	6	5	15	4	20	21	7	0	7	0	10	4	3	2	9	9	6	4	9	8	9	1	7	5	3	5	0	1	5
AL662828.6	1	2	0	0	1	0	5	1	0	2	0	1	1	1	2	0	0	2	0	1	1	0	6	1	5	2	2	0	0	0	1	1	2	0	3	4	1	2	1	1	1	0	0	0	1	3	0	0	1
AL662830.5	2	1	1	2	7	1	9	6	0	5	4	2	1	2	4	0	7	4	1	5	4	5	8	2	11	9	5	0	7	0	1	2	1	0	3	8	4	0	5	4	4	0	6	0	2	0	1	2	3
AL662833.4	1	0	2	3	3	1	6	10	0	7	1	6	1	2	4	0	7	5	1	3	4	4	9	4	18	15	6	1	4	0	4	1	2	2	5	8	3	4	4	8	2	1	8	2	1	5	0	1	4
AL662834.13	0	1	1	0	2	0	5	6	0	4	2	3	3	4	0	1	4	1	3	4	0	0	4	1	6	10	3	0	2	0	5	0	1	0	4	4	1	2	7	4	2	0	5	0	3	0	0	1	2
AL773544.1	1	0	2	3	3	1	6	10	0	7	1	6	1	2	4	0	7	5	1	3	4	4	9	4	18	15	6	1	4	0	4	1	2	2	5	8	3	4	4	8	2	1	8	2	1	5	0	1	4
AL844527.7	4	3	6	2	3	0	10	8	0	7	2	6	4	3	2	2	7	6	5	7	6	5	15	4	20	21	7	0	7	0	10	4	3	2	9	9	6	4	9	8	9	1	7	5	3	5	0	1	5
AL844853.8	0	1	1	0	2	0	5	6	0	4	2	3	3	4	0	1	4	1	3	4	0	0	4	1	6	10	3	0	2	0	5	0	1	0	4	4	1	2	7	4	2	0	5	0	3	0	0	1	2
AL845464.3	2	1	1	2	7	1	9	6	0	5	4	2	1	2	4	0	7	4	1	5	4	5	8	2	11	9	5	0	7	0	1	2	1	0	3	8	4	0	5	4	4	0	6	0	2	0	1	2	3
ALX1	1	0	1	1	1	0	2	4	0	0	1	1	1	3	1	3	4	0	0	1	2	1	1	1	8	1	1	1	3	0	3	1	1	0	1	2	1	0	4	1	0	0	2	0	0	0	0	0	1
ALX3	0	0	1	3	0	0	1	1	0	2	1	1	0	0	2	0	0	0	0	0	0	1	0	1	3	0	1	1	0	0	0	1	0	0	0	1	0	0	0	0	0	0	0	0	0	0	0	0	0
ALX4	0	0	0	0	0	1	2	4	0	1	1	1	0	2	0	4	5	1	0	0	1	0	3	3	4	4	1	1	1	0	2	1	1	0	3	2	2	0	2	1	0	0	1	1	1	0	0	1	2
AR	7	1	8	2	4	1	18	19	0	16	5	14	1	7	6	8	13	6	8	9	8	11	19	8	23	26	12	1	3	0	11	3	4	1	15	25	6	5	19	15	11	1	5	6	6	4	1	2	8
ARID2	5	0	0	1	1	0	4	2	0	3	4	2	2	2	3	2	2	1	2	0	2	2	3	1	5	3	3	0	0	1	3	0	2	0	2	5	4	1	4	2	2	0	1	2	2	3	0	1	2
ARID3A	4	4	3	3	3	0	8	11	0	5	5	4	1	6	5	4	10	3	4	6	7	5	13	6	12	17	8	0	4	1	6	3	3	0	9	12	6	2	5	6	2	0	4	1	1	3	0	5	3
ARID3B	5	4	4	4	3	0	10	12	0	6	6	8	2	9	5	5	12	4	6	6	7	7	15	9	15	22	9	2	5	1	9	3	3	0	13	14	7	2	7	10	5	0	6	2	1	4	0	5	5
ARID3C	5	4	4	4	3	0	10	12	0	6	6	8	2	9	5	5	12	4	6	6	7	7	15	9	15	22	9	2	5	1	9	3	3	0	13	14	7	2	7	10	5	0	6	2	1	4	0	5	5
ARID5A	2	1	4	3	0	0	1	6	0	7	2	3	1	3	5	1	5	3	3	4	0	1	10	4	11	17	3	2	3	0	4	2	1	0	5	10	3	3	4	3	4	1	3	2	3	5	0	3	1
ARID5B	1	1	0	1	0	0	1	0	0	3	1	0	0	1	2	0	3	3	1	3	0	0	7	2	3	9	1	0	0	0	1	0	0	0	4	4	3	1	3	2	1	0	1	1	2	3	0	1	0
ARNT	1	0	0	0	0	0	0	2	0	1	0	4	0	1	2	0	1	0	0	0	1	1	2	1	1	5	1	0	2	0	0	0	1	0	2	2	1	1	0	1	0	0	0	0	0	2	0	1	1
ARNT2	5	2	2	2	0	1	7	4	0	4	1	5	1	2	2	2	12	5	1	2	1	2	8	2	9	10	4	0	2	1	1	5	2	0	3	7	4	3	4	8	4	0	2	3	2	1	1	0	2
ARNTL	2	0	2	0	0	0	1	4	0	1	0	3	0	1	1	2	2	2	1	1	1	0	2	0	10	3	3	0	1	0	3	0	0	0	3	1	1	2	2	4	1	0	0	1	1	1	0	1	0
ARNTL2	2	0	2	0	0	0	1	4	0	1	0	3	0	1	1	2	2	2	1	1	1	0	2	0	10	3	3	0	1	0	3	0	0	0	3	1	1	2	2	4	1	0	0	1	1	1	0	1	0
ARX	0	0	2	0	1	2	2	5	0	1	1	2	1	2	0	2	4	1	0	0	0	2	2	3	4	4	2	1	0	0	2	1	0	0	2	1	2	1	1	0	0	0	0	0	2	1	0	1	2
ASCL2	0	1	0	1	4	0	7	3	0	2	1	3	1	1	0	0	6	1	3	2	2	2	5	1	4	8	2	2	2	0	1	1	1	1	1	7	0	1	6	5	3	0	2	0	2	2	0	2	0
ATF1	1	0	0	1	3	0	4	3	0	3	0	2	0	2	0	1	1	1	2	0	2	1	2	1	6	5	2	1	3	0	2	2	1	0	2	2	0	1	1	3	0	0	1	0	1	0	0	0	1
ATF3	0	0	2	0	0	1	2	1	0	2	0	2	0	1	1	1	2	1	0	0	4	2	2	1	7	3	2	0	2	0	3	0	0	0	2	2	0	1	0	0	2	0	2	1	2	1	0	2	0
ATF4	1	0	1	0	2	0	1	4	0	2	3	3	0	2	1	2	4	1	1	2	2	1	4	2	4	7	4	1	1	0	3	3	1	0	3	4	0	0	3	5	0	0	1	1	2	0	1	1	1
ATF5	3	1	2	2	2	0	13	8	0	6	2	5	1	3	3	1	6	1	3	4	8	4	5	3	17	17	8	0	5	0	4	3	1	0	10	7	3	3	8	9	4	0	5	4	2	2	1	4	4
ATF6	1	2	0	0	1	0	5	1	0	2	0	1	1	1	2	0	0	2	0	1	1	0	6	1	5	2	2	0	0	0	1	1	2	0	3	4	1	2	1	1	1	0	0	0	1	3	0	0	1
ATF6B	1	2	0	0	1	0	5	1	0	2	0	1	1	1	2	0	0	2	0	1	1	0	6	1	5	2	2	0	0	0	1	1	2	0	3	4	1	2	1	1	1	0	0	0	1	3	0	0	1
ATF7	2	0	1	2	1	0	4	5	0	1	0	2	1	2	0	2	0	0	0	0	0	3	2	0	3	2	0	0	1	0	0	1	1	0	3	1	1	0	1	2	1	0	2	0	0	0	0	0	0
ATOH7	2	2	2	1	3	0	4	7	0	4	0	7	1	5	1	1	7	2	4	4	2	1	8	0	10	9	4	0	1	1	5	2	1	1	5	10	1	3	8	5	1	0	6	1	1	3	2	1	1
ATOH8	1	2	2	2	5	0	8	2	0	2	1	6	3	2	2	1	10	4	3	7	1	5	10	2	14	11	5	0	5	1	1	0	1	2	3	9	1	1	6	5	1	0	5	4	0	4	2	3	2
BACH1	7	2	4	2	3	2	7	8	0	8	3	6	4	3	6	4	12	2	3	4	6	5	14	2	18	21	11	2	5	0	9	2	1	2	11	13	6	5	12	8	3	1	6	5	2	4	2	1	3
BARHL1	2	0	1	2	1	0	2	5	0	2	0	3	0	2	2	1	1	1	1	0	2	0	6	4	4	6	5	0	1	1	1	0	2	0	3	3	1	0	7	5	3	0	0	0	0	2	1	0	2
BARHL2	1	0	0	0	0	0	1	3	0	1	0	2	0	1	0	1	0	1	1	0	2	0	5	2	3	3	1	0	0	1	0	0	1	0	0	2	0	0	2	4	2	0	0	0	0	2	1	0	2
BARX1	1	0	0	1	1	0	3	3	0	4	1	1	2	1	1	2	3	1	1	0	0	1	2	0	4	3	1	0	1	0	5	0	0	1	3	3	2	0	4	1	1	0	2	1	0	1	0	0	1
BARX2	1	1	2	1	0	0	4	2	0	0	3	2	1	0	2	1	1	0	1	0	0	1	0	0	2	5	3	0	1	0	3	1	1	0	1	5	0	0	4	4	2	0	1	0	0	0	0	0	0
BATF	1	0	3	1	4	1	7	7	0	3	4	2	2	2	1	1	7	3	4	2	2	4	6	6	13	10	1	0	2	0	2	0	1	1	7	7	2	3	4	10	3	0	6	2	0	1	1	2	3
BATF3	1	0	0	1	0	0	2	1	0	1	0	1	0	1	0	1	0	0	1	0	0	1	0	0	3	2	2	0	0	0	2	3	2	0	1	1	1	0	1	5	0	0	0	0	0	1	0	0	0
BBX	0	0	0	0	1	0	1	0	0	0	1	1	0	0	0	0	0	1	0	0	0	0	1	0	2	0	1	1	0	0	0	0	0	0	1	0	0	0	0	0	0	0	2	0	1	0	0	0	0
BCL11A	4	1	2	0	5	0	11	13	0	5	7	9	4	3	5	3	13	5	5	3	6	8	11	1	15	18	9	2	6	1	6	1	2	1	11	17	3	5	6	11	6	0	2	4	1	2	1	2	1
BCL11B	4	1	2	0	5	0	11	13	0	5	7	9	4	3	5	3	13	5	5	3	6	8	11	1	15	18	9	2	6	1	6	1	2	1	11	17	3	5	6	11	6	0	2	4	1	2	1	2	1
BCL6	2	1	2	1	3	1	4	5	0	7	1	8	1	3	0	6	11	0	3	2	3	2	5	3	13	17	7	1	2	0	4	2	5	1	4	7	3	3	4	7	2	0	4	0	2	3	0	3	2
BCL6B	2	0	1	0	1	0	6	5	0	5	1	2	0	5	1	1	9	1	1	2	3	4	3	3	6	7	5	2	4	1	2	1	2	1	6	4	1	2	2	5	3	0	4	0	0	2	0	3	6
BHLHA15	0	0	0	0	1	0	1	1	0	1	2	0	0	0	0	0	2	0	0	0	0	0	1	0	3	3	1	0	1	0	0	1	0	0	2	1	1	1	1	1	2	0	3	0	0	0	0	1	1
BHLHE22	2	0	0	0	1	2	2	1	0	3	3	2	0	0	0	1	1	0	2	1	0	1	2	0	3	4	1	0	3	1	0	1	0	0	3	3	2	0	2	3	1	0	3	0	1	0	0	1	2
BHLHE23	0	0	0	0	0	0	1	1	0	1	2	0	0	0	0	0	1	0	1	0	0	0	1	0	4	3	0	0	1	0	0	1	0	0	0	0	1	0	1	1	1	0	3	0	0	0	0	1	1
BHLHE40	1	0	1	0	1	0	1	1	0	1	0	2	0	1	1	1	2	0	2	0	0	0	1	0	5	6	2	0	2	0	1	1	0	0	0	1	1	0	1	1	1	0	1	0	1	0	1	2	0
BHLHE41	4	0	4	0	2	1	5	5	0	3	4	3	1	2	1	2	4	2	0	2	5	1	6	5	9	8	3	0	4	0	2	0	0	0	5	10	1	2	2	3	2	0	3	2	2	1	0	0	2
BPTF	2	3	3	3	4	1	8	13	0	6	4	6	1	3	5	3	8	3	1	2	2	8	12	5	17	14	7	1	3	1	6	1	3	0	6	15	4	3	5	5	2	1	4	1	0	3	0	2	4
BRCA1	0	0	1	0	0	0	0	1	0	2	0	1	0	0	0	0	2	0	1	0	1	0	2	0	2	2	0	0	1	0	2	1	0	0	1	1	0	0	1	0	0	0	0	0	0	0	0	1	0
BSX	1	1	1	1	2	0	0	4	0	0	0	2	0	2	3	1	1	0	0	0	2	1	1	0	2	4	2	0	0	0	1	0	0	0	3	1	0	1	2	0	1	0	1	1	0	1	0	1	0
BX088580.2	1	0	2	3	3	1	6	10	0	7	1	6	1	2	4	0	7	5	1	3	4	4	9	4	18	15	6	1	4	0	4	1	2	2	5	8	3	4	4	8	2	1	8	2	1	5	0	1	4
BX284686.1	2	1	1	2	7	1	9	6	0	5	4	2	1	2	4	0	7	4	1	5	4	5	8	2	11	9	5	0	7	0	1	2	1	0	3	8	4	0	5	4	4	0	6	0	2	0	1	2	3
BX927239.6	2	1	1	2	7	1	9	6	0	5	4	2	1	2	4	0	7	4	1	5	4	5	8	2	11	9	5	0	7	0	1	2	1	0	3	8	4	0	5	4	4	0	6	0	2	0	1	2	3
C11orf9	0	0	0	0	0	0	0	0	0	0	0	0	0	0	1	0	0	0	0	0	0	0	0	0	0	0	0	0	0	0	0	0	0	0	0	0	0	0	0	1	0	0	0	0	0	0	0	0	0
CBFB	2	1	1	2	3	0	8	11	0	4	1	5	0	2	3	3	2	1	2	2	2	3	8	3	13	8	4	0	4	1	4	1	1	0	5	10	0	0	3	6	6	0	4	2	3	1	1	2	3
CDC5L	0	1	0	2	0	1	4	4	0	2	1	0	0	2	2	0	4	0	1	1	1	4	5	2	3	6	3	1	1	0	3	1	0	0	1	2	1	1	3	2	0	0	2	0	0	0	0	1	0
CDX1	2	0	0	1	0	0	4	4	0	3	2	2	0	0	3	1	4	2	0	3	0	2	3	1	2	6	4	1	2	0	0	2	0	0	3	4	3	0	4	2	2	0	0	0	0	0	0	0	0
CDX2	2	1	1	2	3	1	5	5	0	6	3	2	1	1	2	1	4	0	1	2	3	7	6	3	8	5	1	1	3	1	2	0	0	0	5	5	4	0	7	4	2	0	3	2	1	0	0	0	3
CDX4	3	1	1	2	3	1	9	8	0	7	4	3	1	1	4	2	7	2	1	5	3	9	9	4	10	9	5	1	4	1	2	2	0	0	7	8	6	0	9	5	3	0	3	2	1	0	0	0	3
CEBPA	1	1	2	0	3	1	6	4	0	4	0	3	1	3	2	3	3	2	2	4	3	5	6	2	10	7	4	1	1	0	5	1	4	0	4	7	1	2	2	3	0	0	2	5	1	3	1	1	2
CEBPB	2	2	2	0	3	1	8	5	0	2	1	3	1	3	2	3	3	3	0	5	3	6	10	2	12	6	5	1	1	0	3	1	4	0	2	5	2	2	3	5	0	0	3	5	1	3	0	1	3
CEBPD	1	1	2	0	5	1	5	6	0	2	0	2	1	3	1	2	4	2	0	3	2	6	6	2	8	6	2	1	0	0	2	0	2	0	3	4	2	2	3	4	2	0	2	4	2	2	0	1	2
CEBPE	1	0	1	0	2	1	4	2	0	2	0	1	1	1	0	1	0	2	1	1	2	4	3	2	3	5	0	1	2	0	3	0	0	0	2	2	1	2	0	3	0	0	0	0	2	1	0	1	2
CEBPG	0	2	3	0	3	2	3	5	0	3	0	4	1	1	3	3	4	2	1	3	1	5	7	2	5	5	3	1	1	0	2	0	2	0	4	2	3	1	1	4	0	0	1	4	1	2	0	3	1
CEBPZ	4	0	1	1	3	1	2	3	0	0	2	0	2	1	1	1	4	1	0	2	2	2	3	1	10	7	5	0	4	0	2	0	1	0	3	4	0	1	3	3	0	0	1	0	2	2	1	0	0
CENPB	0	0	0	0	0	0	1	0	0	0	1	1	0	0	0	0	0	0	0	1	0	0	0	2	1	2	1	0	0	0	0	0	0	0	0	0	0	1	0	1	0	0	1	0	0	1	0	0	0
CGBP	0	0	0	0	0	0	1	0	0	1	0	0	0	0	0	0	1	0	0	0	0	0	0	0	2	1	1	0	0	0	1	0	0	0	0	0	0	0	0	0	0	0	0	0	0	0	0	0	0
CIC	3	1	2	2	2	0	7	4	0	3	3	3	1	3	3	3	6	0	5	5	3	3	11	5	12	8	4	1	2	0	3	0	3	0	2	13	2	3	3	6	1	0	4	1	4	2	0	2	2
CLOCK	0	1	1	0	2	0	0	1	0	1	0	0	1	0	0	1	1	0	0	1	0	0	2	1	1	6	1	0	1	0	2	0	0	0	1	4	0	0	1	1	0	0	1	2	0	0	0	1	0
CPEB1	4	2	2	3	1	1	6	10	0	12	4	5	1	3	5	2	9	1	2	2	5	6	9	2	10	14	3	0	4	0	2	1	2	1	6	8	3	3	8	5	5	1	7	3	3	4	0	4	4
CR354565.3	4	3	6	2	3	0	10	8	0	7	2	6	4	3	2	2	7	6	5	7	6	5	15	4	20	21	7	0	7	0	10	4	3	2	9	9	6	4	9	8	9	1	7	5	3	5	0	1	5
CR388219.4	0	1	1	0	2	0	5	6	0	4	2	3	3	4	0	1	4	1	3	4	0	0	4	1	6	10	3	0	2	0	5	0	1	0	4	4	1	2	7	4	2	0	5	0	3	0	0	1	2
CR388229.2	1	0	2	3	3	1	6	10	0	7	1	6	1	2	4	0	7	5	1	3	4	4	9	4	18	15	6	1	4	0	4	1	2	2	5	8	3	4	4	8	2	1	8	2	1	5	0	1	4
CR753803.1	1	2	0	0	1	0	5	1	0	2	0	1	1	1	2	0	0	2	0	1	1	0	6	1	5	2	2	0	0	0	1	1	2	0	3	4	1	2	1	1	1	0	0	0	1	3	0	0	1
CR759733.4	4	3	6	2	3	0	10	8	0	7	2	6	4	3	2	2	7	6	5	7	6	5	15	4	20	21	7	0	7	0	10	4	3	2	9	9	6	4	9	8	9	1	7	5	3	5	0	1	5
CR759784.3	0	1	1	0	2	0	5	6	0	4	2	3	3	4	0	1	4	1	3	4	0	0	4	1	6	10	3	0	2	0	5	0	1	0	4	4	1	2	7	4	2	0	5	0	3	0	0	1	2
CR759815.4	1	0	2	3	3	1	6	10	0	7	1	6	1	2	4	0	7	5	1	3	4	4	9	4	18	15	6	1	4	0	4	1	2	2	5	8	3	4	4	8	2	1	8	2	1	5	0	1	4
CR812478.2	2	1	1	2	7	1	9	6	0	5	4	2	1	2	4	0	7	4	1	5	4	5	8	2	11	9	5	0	7	0	1	2	1	0	3	8	4	0	5	4	4	0	6	0	2	0	1	2	3
CR925796.2	1	2	0	0	1	0	5	1	0	2	0	1	1	1	2	0	0	2	0	1	1	0	6	1	5	2	2	0	0	0	1	1	2	0	3	4	1	2	1	1	1	0	0	0	1	3	0	0	1
CR933878.8	2	1	1	2	7	1	9	6	0	5	4	2	1	2	4	0	7	4	1	5	4	5	8	2	11	9	5	0	7	0	1	2	1	0	3	8	4	0	5	4	4	0	6	0	2	0	1	2	3
CR936877.3	4	3	6	2	3	0	10	8	0	7	2	6	4	3	2	2	7	6	5	7	6	5	15	4	20	21	7	0	7	0	10	4	3	2	9	9	6	4	9	8	9	1	7	5	3	5	0	1	5
CREB1	1	0	0	1	2	0	1	3	0	2	0	1	0	2	1	1	0	1	0	0	0	1	3	1	4	2	1	1	0	0	0	1	1	0	2	1	0	0	1	2	1	0	1	0	1	0	0	0	1
CREB3	1	0	1	2	1	0	4	3	0	2	0	3	0	2	0	1	0	1	0	0	0	3	3	0	5	3	0	0	0	0	0	1	2	0	3	3	0	1	1	5	0	0	2	0	0	0	0	0	0
CREB3L1	1	1	1	0	1	0	1	1	0	2	1	1	0	0	0	1	1	1	1	3	1	0	0	0	4	3	1	0	0	0	1	0	0	0	3	2	1	0	0	2	1	0	0	0	1	0	0	0	0
CREB3L2	1	2	1	0	1	0	3	1	0	2	2	1	0	0	0	1	2	1	1	3	1	1	2	0	8	4	1	0	1	0	3	0	1	0	3	2	1	0	0	2	2	0	1	0	2	1	0	0	0
CREB3L3	1	2	2	2	1	0	6	3	0	3	1	4	0	2	0	1	1	1	0	1	0	4	4	0	9	4	0	0	1	0	2	1	3	0	3	4	0	1	1	5	1	0	3	0	1	1	0	0	0
CREB3L4	1	0	1	2	1	0	4	3	0	2	0	3	0	2	0	1	0	1	0	0	0	3	3	0	5	3	0	0	0	0	0	1	2	0	3	3	0	1	1	5	0	0	2	0	0	0	0	0	0
CREB5	2	1	2	3	3	0	4	7	0	3	0	2	1	3	1	2	2	0	1	1	0	3	2	4	8	6	4	0	1	0	2	2	2	0	3	4	1	2	2	4	2	0	4	0	1	0	1	0	1
CREM	2	1	2	1	2	0	5	6	0	4	0	4	1	2	3	0	1	1	1	1	2	3	4	2	10	8	7	1	2	0	3	3	3	0	3	4	2	3	2	5	2	0	1	0	0	0	0	0	1
CRX	0	1	1	0	1	2	1	2	0	4	0	3	0	2	1	2	2	1	1	2	0	3	3	0	2	6	3	0	2	0	0	1	3	0	1	2	0	3	0	3	1	0	2	0	0	1	0	0	3
CSDA	0	1	0	0	1	1	3	4	0	2	0	0	1	0	2	1	4	1	0	2	2	1	2	0	3	3	3	0	3	0	1	1	1	0	3	4	0	0	2	2	1	0	1	2	1	0	0	2	1
CT476828.2	1	0	3	1	1	0	3	1	0	1	1	1	0	0	2	1	3	1	2	2	1	1	2	4	2	5	5	1	2	0	1	1	1	0	5	5	1	1	2	3	1	0	1	0	0	0	0	1	1
CTCF	3	1	4	0	4	0	9	5	0	4	4	3	1	4	3	1	7	2	1	3	4	3	7	3	15	10	6	1	7	1	4	3	2	1	5	11	0	3	5	4	2	0	3	2	3	1	0	5	1
CTCFL	1	2	3	0	2	1	9	5	0	5	4	2	3	5	1	2	6	2	3	3	6	5	5	3	11	14	7	1	5	1	6	3	3	1	5	9	0	3	3	4	5	0	3	0	3	1	0	4	2
CUX1	1	0	0	0	1	0	1	0	0	0	0	1	0	0	0	0	0	1	1	0	1	1	2	0	0	1	1	0	0	0	0	0	0	0	1	1	0	1	0	0	0	0	0	0	0	0	1	0	0
CUX2	0	0	1	0	0	0	0	0	0	0	0	0	0	0	0	0	1	0	1	0	1	1	3	1	1	4	1	0	0	0	1	0	1	0	0	1	0	0	1	0	0	0	2	0	1	0	0	2	0
CXXC1	0	0	0	1	0	0	0	0	0	0	0	1	0	0	0	0	0	0	0	0	0	0	0	0	2	0	1	0	0	0	0	0	0	0	2	0	1	0	1	0	0	0	0	1	0	0	0	0	0
DBP	2	0	1	1	0	1	1	3	0	3	1	5	0	6	1	0	4	3	1	3	2	2	4	1	5	1	1	1	2	0	5	1	1	0	2	4	1	1	3	3	0	0	4	1	2	2	0	1	2
DBX2	0	0	0	1	0	0	0	0	0	0	0	1	0	1	1	2	3	0	1	0	1	0	1	1	1	1	1	0	2	0	1	0	1	0	3	1	2	1	4	2	2	0	0	0	0	1	0	0	0
DDIT3	1	1	4	1	1	0	3	1	0	2	0	1	0	1	2	0	5	0	1	0	2	0	7	0	4	7	3	0	2	1	1	0	1	0	4	1	2	2	3	3	0	0	2	1	0	3	0	1	1
DLX1	0	0	0	2	0	0	2	1	0	3	1	1	0	1	1	0	1	1	0	0	0	1	0	1	1	0	0	0	0	0	1	0	1	0	0	5	0	0	2	2	1	0	0	0	0	1	0	0	0
DLX2	0	0	1	1	0	0	1	2	0	1	1	1	0	1	1	0	1	1	0	0	0	3	1	0	3	4	1	0	0	0	2	0	2	0	1	4	0	0	3	1	1	0	1	0	0	1	0	1	0
DLX3	0	0	1	1	1	0	1	0	0	0	1	1	0	1	2	0	0	0	0	0	1	1	0	2	0	2	2	0	1	0	0	0	1	0	0	4	1	1	5	1	1	0	0	0	0	0	0	1	0
DLX4	1	0	0	0	0	0	0	2	0	0	0	1	0	1	1	2	3	0	1	0	2	0	1	0	2	3	2	0	1	0	1	0	1	0	3	0	2	1	4	1	2	0	0	1	1	0	0	0	0
DLX5	0	0	0	0	0	0	1	2	0	1	1	1	0	1	0	1	1	0	0	0	1	1	1	0	2	1	2	0	0	0	1	0	1	0	0	3	1	1	3	1	1	0	0	0	1	0	0	1	0
DLX6	1	0	0	2	0	0	0	3	0	2	0	0	0	1	3	2	2	0	1	0	3	0	1	1	2	4	2	1	1	0	1	0	2	0	2	2	1	0	1	1	2	0	0	1	1	0	0	0	0
DMBX1	0	1	2	0	0	1	0	1	0	3	2	4	0	3	1	1	1	2	1	2	0	4	2	1	3	5	2	0	3	0	0	1	0	0	1	3	0	2	0	3	1	0	2	0	0	0	0	0	1
DMRT1	0	0	0	0	0	1	4	6	0	3	0	1	0	2	0	0	3	1	3	1	2	1	5	2	5	4	1	0	2	0	2	2	1	0	3	2	2	3	4	4	2	0	1	1	2	0	0	0	1
DMRT2	1	0	2	2	2	0	4	6	0	1	4	1	0	2	2	3	2	0	2	0	3	4	4	1	6	6	6	0	2	0	0	2	1	0	4	0	0	2	3	3	2	0	3	2	0	1	0	0	2
DMRT3	0	0	0	1	1	0	3	3	0	4	0	1	0	0	1	0	1	2	3	0	2	1	3	3	5	3	1	0	3	0	2	0	0	0	4	2	2	0	3	5	1	0	1	1	1	1	0	1	2
DMRTA2	1	1	0	0	0	1	4	6	0	2	0	2	0	2	0	0	4	2	3	1	2	1	5	2	5	3	4	0	2	0	1	2	2	0	2	4	2	4	3	4	2	0	1	1	4	0	0	0	1
DNMT1	1	1	2	2	0	1	4	3	0	0	2	1	2	2	0	1	5	0	1	1	5	2	4	0	6	2	3	0	2	1	3	0	1	0	3	4	0	2	3	3	1	0	1	1	0	0	1	0	0
DPRX	0	1	2	0	0	1	0	1	0	1	0	2	0	1	1	1	2	1	1	0	1	5	3	0	2	5	3	0	2	0	0	1	1	0	4	0	0	1	0	0	1	0	1	0	0	0	0	0	1
DRGX	0	0	2	0	1	1	3	3	0	1	1	2	1	0	0	3	5	1	0	0	0	2	1	2	5	4	1	1	1	0	3	1	0	0	2	1	2	0	1	1	0	0	2	1	1	0	0	1	2
DUX4	1	0	3	1	1	0	3	1	0	1	1	1	0	0	2	1	3	1	2	2	1	1	2	4	2	5	5	1	2	0	1	1	1	0	5	5	1	1	2	3	1	0	1	0	0	0	0	1	1
DUX4L2	1	0	3	1	1	0	3	1	0	1	1	1	0	0	2	1	3	1	2	2	1	1	2	4	2	5	5	1	2	0	1	1	1	0	5	5	1	1	2	3	1	0	1	0	0	0	0	1	1
DUX4L3	1	0	3	1	1	0	3	1	0	1	1	1	0	0	2	1	3	1	2	2	1	1	2	4	2	5	5	1	2	0	1	1	1	0	5	5	1	1	2	3	1	0	1	0	0	0	0	1	1
DUX4L5	1	0	3	1	1	0	3	1	0	1	1	1	0	0	2	1	3	1	2	2	1	1	2	4	2	5	5	1	2	0	1	1	1	0	5	5	1	1	2	3	1	0	1	0	0	0	0	1	1
DUX4L6	1	0	3	1	1	0	3	1	0	1	1	1	0	0	2	1	3	1	2	2	1	1	2	4	2	5	5	1	2	0	1	1	1	0	5	5	1	1	2	3	1	0	1	0	0	0	0	1	1
DUXA	0	1	3	2	1	0	2	2	0	1	1	2	1	2	1	1	5	1	1	2	1	0	3	4	4	4	5	0	2	0	0	1	1	0	5	3	1	1	2	5	0	0	2	1	1	1	0	1	1
E2F1	2	2	3	0	1	0	7	3	0	2	3	4	1	2	0	2	3	0	2	3	4	4	2	2	4	8	4	0	4	1	2	2	2	0	4	4	2	3	2	2	5	0	1	3	1	0	0	1	0
E2F2	0	0	1	0	0	0	3	0	0	0	0	1	0	0	0	1	2	1	0	1	1	0	1	0	1	0	1	0	2	0	1	0	1	0	0	3	0	0	1	1	0	0	0	0	0	0	0	0	0
E2F3	1	0	0	0	0	0	1	1	0	0	0	0	0	0	0	2	1	0	0	0	1	0	0	1	0	2	0	0	2	1	0	0	0	0	0	2	0	0	0	1	0	0	0	1	0	0	0	0	0
E2F4	0	1	4	2	1	0	8	6	0	2	0	1	1	2	2	0	2	0	0	1	4	2	3	1	6	2	1	0	2	0	1	0	1	0	0	2	1	2	2	3	2	0	1	3	0	2	0	0	1
E2F5	0	0	1	0	0	0	1	1	0	0	0	0	0	0	1	1	0	0	1	0	1	0	1	0	1	2	1	0	1	0	0	0	0	0	0	1	0	0	0	1	0	0	0	0	0	0	1	2	0
E2F6	4	1	5	2	5	1	15	10	0	7	2	6	4	4	2	2	12	4	1	5	7	4	4	6	11	11	6	1	7	1	6	4	4	1	8	13	4	6	8	7	4	0	2	5	2	3	2	0	4
E2F7	2	0	0	0	1	0	0	1	0	1	0	1	0	1	0	0	3	1	0	1	0	1	0	0	2	0	0	0	1	1	0	1	0	0	1	1	1	1	1	0	1	0	0	1	1	0	0	0	0
E2F8	1	0	0	2	0	0	2	3	0	4	0	2	0	1	1	1	4	2	1	1	4	2	4	2	5	2	2	1	1	0	1	1	1	1	0	6	2	1	6	4	2	0	0	4	0	0	0	1	0
E4F1	0	1	0	1	1	0	1	2	0	0	0	2	0	1	0	0	1	0	0	1	0	1	0	0	1	2	1	0	1	0	0	1	0	0	2	2	0	0	0	2	0	0	2	1	0	0	0	0	0
EBF1	6	2	4	2	4	2	10	12	0	5	5	12	3	6	3	2	14	5	5	8	5	8	9	5	14	18	4	1	7	1	7	2	2	1	6	13	3	9	8	8	3	0	4	4	3	2	1	4	3
EGR1	5	1	5	2	2	1	16	9	0	8	4	9	2	6	3	5	13	5	5	3	9	5	13	7	20	19	9	1	8	2	8	3	2	2	7	13	3	8	8	11	5	0	7	4	5	2	2	1	1
EGR2	4	1	4	2	2	0	13	9	0	8	2	5	3	5	2	4	14	6	2	2	3	4	12	5	16	13	5	0	8	1	4	3	2	0	7	8	5	6	6	7	5	0	4	3	2	3	1	1	0
EGR3	1	2	1	0	5	1	3	6	0	6	1	5	3	2	2	3	7	3	2	3	2	4	8	3	9	8	6	1	4	0	3	2	0	0	4	10	2	6	4	2	1	1	2	0	2	1	1	0	1
EGR4	5	1	5	3	3	3	19	9	0	11	5	8	2	3	3	6	15	5	5	2	10	8	11	4	17	19	7	1	8	2	5	5	4	2	10	10	2	8	13	13	6	0	7	5	4	3	0	4	3
EHF	8	2	3	2	3	1	9	6	0	10	4	10	1	4	4	2	7	3	3	6	5	3	9	6	17	15	11	3	4	1	7	4	2	3	11	14	5	5	7	8	4	0	7	2	0	5	2	4	2
ELF1	3	1	3	0	5	0	10	7	0	6	3	5	2	3	2	1	9	3	4	4	6	3	11	1	13	7	7	1	3	1	6	4	1	2	11	7	6	3	3	4	8	1	3	2	3	4	1	2	3
ELF2	4	2	4	2	4	0	6	7	0	11	2	7	2	3	2	3	8	4	3	3	5	2	8	2	13	11	6	1	4	0	3	2	1	2	10	13	4	4	4	5	6	0	4	2	2	4	1	2	2
ELF3	4	2	1	1	0	1	11	9	0	8	3	4	2	4	3	1	9	6	3	3	5	6	14	5	10	15	7	1	4	0	7	3	3	2	8	10	3	3	7	5	5	0	8	4	2	3	0	2	2
ELF4	1	2	0	0	1	0	4	1	0	3	0	1	0	1	0	1	1	1	0	1	2	4	3	0	3	4	0	0	2	0	3	0	0	1	2	5	2	0	1	1	1	0	0	0	0	0	0	0	0
ELF5	1	1	1	0	2	0	6	3	0	6	2	1	2	3	2	1	6	4	2	0	3	4	6	2	7	14	7	2	5	0	4	0	2	0	6	11	3	5	4	4	4	0	5	2	1	1	0	1	1
ELK1	1	0	0	0	0	0	4	1	0	2	0	0	0	0	0	0	1	2	0	1	0	1	1	1	4	3	1	0	0	0	1	0	0	1	3	2	2	0	1	0	3	0	0	1	0	0	0	0	1
ELK3	1	2	0	1	2	1	7	6	0	8	4	2	1	1	0	2	3	3	3	2	0	3	12	3	11	8	4	0	2	0	3	1	0	1	9	9	1	1	1	4	2	1	3	2	2	2	2	0	1
ELK4	1	1	0	0	1	0	5	0	0	2	2	0	1	1	0	0	5	2	0	3	2	2	5	1	6	4	3	0	2	1	3	0	0	1	7	3	3	1	2	1	2	0	1	0	0	1	1	0	1
EMX1	0	0	0	1	1	0	1	0	0	2	1	1	1	0	1	2	1	0	0	0	1	1	0	0	1	2	1	0	0	0	2	1	1	0	1	3	0	0	1	3	0	0	0	1	0	0	0	0	0
EMX2	0	0	1	1	0	0	1	1	0	2	1	1	0	0	1	0	0	0	0	0	1	1	0	0	1	1	2	0	0	0	0	1	1	0	0	4	0	0	1	0	0	0	0	0	0	0	0	0	0
EN1	0	0	1	2	1	0	0	0	0	2	0	1	0	1	0	0	0	0	0	0	0	1	0	0	2	1	1	0	1	0	0	0	1	0	2	2	0	0	3	1	0	0	0	1	0	0	0	0	0
EN2	0	0	0	2	1	0	4	2	0	3	1	1	0	1	2	0	1	1	0	0	0	1	0	3	2	4	2	1	1	0	0	1	0	0	4	2	1	0	4	0	0	0	0	1	0	1	0	0	1
ENO1	3	2	3	1	1	0	7	6	0	3	0	5	1	1	2	0	4	2	2	3	1	1	6	2	6	8	4	2	2	0	3	0	2	0	2	6	2	2	1	5	3	0	3	0	1	3	0	3	3
ENSG00000187728	1	1	0	0	2	0	2	2	0	0	1	4	1	2	1	0	3	0	3	2	1	0	4	1	4	8	2	1	3	1	0	0	0	1	1	4	2	2	4	8	1	0	4	1	0	3	1	3	0
ENSG00000215754	1	0	3	1	1	0	3	1	0	1	1	1	0	0	2	1	3	1	2	2	1	1	2	4	2	5	5	1	2	0	1	1	1	0	5	5	1	1	2	3	1	0	1	0	0	0	0	1	1
ENSG00000217642	1	0	3	1	1	0	3	1	0	1	1	1	0	0	2	1	3	1	2	2	1	1	2	4	2	5	5	1	2	0	1	1	1	0	5	5	1	1	2	3	1	0	1	0	0	0	0	1	1
ENSG00000224558	1	0	3	1	1	0	3	1	0	1	1	1	0	0	2	1	3	1	2	2	1	1	2	4	2	5	5	1	2	0	1	1	1	0	5	5	1	1	2	3	1	0	1	0	0	0	0	1	1
ENSG00000225958	1	0	3	1	1	0	3	1	0	1	1	1	0	0	2	1	3	1	2	2	1	1	2	4	2	5	5	1	2	0	1	1	1	0	5	5	1	1	2	3	1	0	1	0	0	0	0	1	1
ENSG00000226866	1	0	3	1	1	0	3	1	0	1	1	1	0	0	2	1	3	1	2	2	1	1	2	4	2	5	5	1	2	0	1	1	1	0	5	5	1	1	2	3	1	0	1	0	0	0	0	1	1
ENSG00000227522	1	0	3	1	1	0	3	1	0	1	1	1	0	0	2	1	3	1	2	2	1	1	2	4	2	5	5	1	2	0	1	1	1	0	5	5	1	1	2	3	1	0	1	0	0	0	0	1	1
ENSG00000228710	1	0	3	1	1	0	3	1	0	1	1	1	0	0	2	1	3	1	2	2	1	1	2	4	2	5	5	1	2	0	1	1	1	0	5	5	1	1	2	3	1	0	1	0	0	0	0	1	1
ENSG00000229544	0	0	1	2	1	0	1	4	0	0	0	1	0	3	4	1	1	0	0	0	1	1	3	1	3	2	3	0	1	0	0	0	3	0	3	2	0	0	3	2	1	0	1	0	0	1	0	1	0
ENSG00000230380	1	0	3	1	1	0	3	1	0	1	1	1	0	0	2	1	3	1	2	2	1	1	2	4	2	5	5	1	2	0	1	1	1	0	5	5	1	1	2	3	1	0	1	0	0	0	0	1	1
ENSG00000230776	1	0	3	1	1	0	3	1	0	1	1	1	0	0	2	1	3	1	2	2	1	1	2	4	2	5	5	1	2	0	1	1	1	0	5	5	1	1	2	3	1	0	1	0	0	0	0	1	1
ENSG00000232923	1	0	3	1	1	0	3	1	0	1	1	1	0	0	2	1	3	1	2	2	1	1	2	4	2	5	5	1	2	0	1	1	1	0	5	5	1	1	2	3	1	0	1	0	0	0	0	1	1
ENSG00000233294	1	0	3	1	1	0	3	1	0	1	1	1	0	0	2	1	3	1	2	2	1	1	2	4	2	5	5	1	2	0	1	1	1	0	5	5	1	1	2	3	1	0	1	0	0	0	0	1	1
ENSG00000233361	1	0	3	1	1	0	3	1	0	1	1	1	0	0	2	1	3	1	2	2	1	1	2	4	2	5	5	1	2	0	1	1	1	0	5	5	1	1	2	3	1	0	1	0	0	0	0	1	1
ENSG00000233698	1	0	3	1	1	0	3	1	0	1	1	1	0	0	2	1	3	1	2	2	1	1	2	4	2	5	5	1	2	0	1	1	1	0	5	5	1	1	2	3	1	0	1	0	0	0	0	1	1
ENSG00000233794	1	0	3	1	1	0	3	1	0	1	1	1	0	0	2	1	3	1	2	2	1	1	2	4	2	5	5	1	2	0	1	1	1	0	5	5	1	1	2	3	1	0	1	0	0	0	0	1	1
ENSG00000234254	2	1	1	0	2	1	7	4	0	5	3	4	4	2	1	2	6	4	2	3	2	2	13	3	12	14	7	0	1	0	3	1	1	1	8	11	7	2	6	3	3	0	6	3	1	7	1	3	1
ENSG00000234550	1	0	3	1	1	0	3	1	0	1	1	1	0	0	2	1	3	1	2	2	1	1	2	4	2	5	5	1	2	0	1	1	1	0	5	5	1	1	2	3	1	0	1	0	0	0	0	1	1
ENSG00000235187	8	4	3	3	8	3	25	18	0	14	6	12	4	10	6	2	19	5	7	10	9	11	22	3	27	36	15	1	16	2	12	5	7	3	17	26	8	7	12	15	11	1	12	9	6	9	3	6	3
ENSG00000236207	1	0	3	1	1	0	3	1	0	1	1	1	0	0	2	1	3	1	2	2	1	1	2	4	2	5	5	1	2	0	1	1	1	0	5	5	1	1	2	3	1	0	1	0	0	0	0	1	1
ENSG00000237516	1	0	3	1	1	0	3	1	0	1	1	1	0	0	2	1	3	1	2	2	1	1	2	4	2	5	5	1	2	0	1	1	1	0	5	5	1	1	2	3	1	0	1	0	0	0	0	1	1
ENSG00000250096	4	2	2	3	5	0	16	8	0	8	5	11	1	5	1	5	9	5	3	2	1	6	15	3	21	17	9	2	3	1	3	1	2	0	6	16	2	3	8	13	5	1	6	3	4	1	2	1	6
ENSG00000250542	0	0	0	0	0	0	0	1	0	0	0	2	0	0	0	0	2	0	0	0	0	0	1	0	1	1	0	0	0	0	0	0	0	0	0	0	0	0	1	0	0	0	0	0	0	0	0	1	0
ENSG00000250589	1	0	3	1	1	0	3	1	0	1	1	1	0	0	2	1	3	1	2	2	1	1	2	4	2	5	5	1	2	0	1	1	1	0	5	5	1	1	2	3	1	0	1	0	0	0	0	1	1
ENSG00000250811	0	0	1	0	0	0	1	2	0	0	0	1	0	0	1	0	2	0	0	2	0	1	1	0	1	0	1	0	0	0	0	0	1	0	3	1	0	0	1	0	1	0	2	0	0	0	0	0	0
EOMES	0	1	1	0	0	0	1	2	0	1	1	1	0	2	1	0	2	1	1	0	1	2	2	1	0	1	1	0	1	0	0	0	0	0	3	1	1	2	2	0	1	0	1	1	0	2	0	2	1
EPAS1	3	0	3	1	3	0	4	4	0	3	2	2	2	3	5	3	8	4	0	2	2	3	6	2	12	11	3	0	2	0	3	1	0	0	2	5	3	2	4	3	0	0	3	3	2	1	0	0	2
ERF	2	0	0	0	0	0	3	4	0	1	1	0	1	0	1	0	3	1	0	2	0	0	5	0	5	2	2	0	1	0	3	0	1	1	1	3	1	1	0	0	1	0	1	0	0	0	0	0	2
ERG	2	0	0	0	0	0	4	4	0	2	1	0	1	0	1	0	2	1	1	1	0	2	8	1	3	5	2	0	2	0	2	0	1	2	4	4	1	0	0	1	2	0	3	0	0	2	1	1	1
ESR1	1	3	2	1	3	0	17	7	0	5	3	6	4	4	3	0	8	5	3	4	4	4	13	2	18	13	7	0	6	0	4	4	3	0	9	11	4	7	7	7	5	0	5	1	1	3	1	3	1
ESR2	0	1	3	0	2	0	9	4	0	1	3	3	3	2	2	1	6	4	3	3	1	1	11	2	12	9	6	0	4	0	3	3	2	0	4	6	3	2	3	4	5	0	5	1	1	1	1	2	0
ESRRA	0	2	2	0	4	1	9	7	0	2	3	5	2	2	1	1	9	4	3	5	3	3	13	3	10	12	7	0	3	0	2	5	2	0	7	8	2	4	6	8	5	0	3	1	1	2	1	2	2
ESRRB	1	0	1	0	2	1	3	4	0	1	2	4	1	2	1	2	5	1	3	5	2	1	6	1	6	8	2	0	5	0	1	0	2	2	6	7	1	1	4	3	4	1	2	1	2	1	0	3	4
ESRRG	0	1	1	1	2	0	2	2	0	2	1	2	1	0	1	1	2	2	1	5	0	0	1	2	2	7	2	0	4	0	1	2	0	0	5	6	2	1	3	2	2	0	5	0	1	0	0	3	3
ESX1	1	0	1	3	1	0	1	2	0	3	1	1	0	1	2	0	0	0	0	0	1	1	0	1	3	2	2	1	0	0	0	1	0	0	1	1	0	0	3	0	0	0	0	1	0	0	0	0	0
ETS1	2	1	2	0	2	0	10	5	0	3	2	4	2	4	0	1	5	1	1	3	2	4	6	0	13	15	0	0	7	1	4	1	3	0	1	12	2	2	3	1	1	0	2	1	2	4	0	1	1
ETS2	4	1	0	1	3	1	8	6	0	6	3	4	1	5	0	1	6	2	2	2	6	3	10	0	9	10	10	1	8	1	7	2	3	1	7	9	2	2	5	5	3	1	4	6	2	3	2	2	1
ETV1	0	0	0	0	0	0	0	0	0	1	0	0	0	0	0	0	1	1	0	1	0	1	1	0	2	2	2	0	0	0	0	0	0	0	1	0	0	0	0	0	1	0	0	0	0	0	0	0	1
ETV2	0	0	0	1	0	0	4	6	0	1	2	0	1	0	1	0	2	1	1	2	1	1	4	0	1	3	4	0	2	0	1	0	0	1	0	2	1	1	0	0	1	0	2	0	0	2	0	0	2
ETV3	1	0	0	0	0	0	2	1	0	1	0	0	0	0	0	0	0	0	0	1	0	1	2	0	3	2	1	0	0	0	1	0	0	0	1	0	0	0	0	1	1	0	0	0	0	0	0	0	0
ETV4	2	2	3	0	6	1	8	8	0	5	5	8	2	1	5	1	8	3	4	4	5	6	12	3	12	15	6	1	3	0	6	3	1	1	9	8	5	2	5	6	6	1	5	1	1	4	0	3	4
ETV5	3	2	0	1	3	0	3	8	0	4	3	2	1	2	1	2	8	1	4	4	4	2	5	2	13	9	7	2	0	0	6	3	2	0	2	6	3	4	9	3	3	1	4	2	2	1	1	0	2
ETV6	2	1	1	0	0	0	5	2	0	2	0	4	1	1	0	1	4	1	0	3	3	2	3	2	4	7	2	0	3	0	3	1	1	0	1	3	4	1	3	3	0	0	1	2	0	1	0	1	4
ETV7	4	0	0	2	3	0	8	6	0	6	3	4	1	2	2	0	8	5	3	4	5	1	4	3	9	8	11	0	4	0	5	1	2	0	10	7	3	3	3	3	4	0	5	1	0	1	2	2	2
EVX1	0	0	1	1	0	0	0	0	0	2	0	1	0	0	1	0	0	0	0	0	0	1	1	1	1	2	2	0	0	0	1	0	1	0	1	4	0	0	0	1	0	0	0	1	0	2	0	0	0
EVX2	0	0	1	1	0	0	1	0	0	2	1	1	0	0	1	0	0	0	0	0	1	1	1	0	1	3	3	0	0	0	1	1	1	0	0	4	0	0	1	1	0	0	0	1	0	0	0	0	0
FERD3L	2	1	3	2	3	1	13	9	0	8	5	8	4	3	4	4	9	3	6	5	3	8	16	2	19	16	8	3	7	1	7	5	3	2	12	18	3	2	11	11	4	1	7	4	3	7	1	4	1
FEV	2	0	1	0	4	0	5	5	0	5	5	3	2	2	5	0	3	0	2	1	2	5	7	2	7	9	5	1	3	1	5	0	1	1	6	8	4	0	3	4	6	1	4	1	1	3	0	2	2
FEZF1	2	0	3	2	2	0	8	6	0	6	2	4	2	3	1	1	7	1	2	1	3	4	6	2	5	9	8	0	2	0	6	0	1	0	11	5	3	1	3	4	4	0	8	1	2	2	0	1	2
FEZF2	2	0	3	2	2	0	8	6	0	6	2	4	2	3	1	1	7	1	2	1	3	4	6	2	5	9	8	0	2	0	6	0	1	0	11	5	3	1	3	4	4	0	8	1	2	2	0	1	2
FIGLA	0	2	4	1	4	0	5	0	0	4	1	5	3	3	2	3	8	3	0	7	1	7	6	4	6	9	3	0	4	0	2	0	1	1	5	7	1	1	3	4	2	0	4	3	1	2	0	2	2
FLI1	5	2	1	3	5	3	13	12	0	6	5	6	2	1	3	0	11	3	1	5	6	2	12	2	9	15	8	1	6	1	8	4	4	2	11	12	6	4	5	6	5	1	8	2	0	5	1	2	3
FOS	6	3	5	2	5	1	15	11	0	6	4	8	3	5	4	2	11	4	5	2	5	4	8	5	21	22	11	1	5	0	8	2	1	0	14	9	4	3	9	10	5	0	5	4	3	2	2	3	5
FOSB	4	3	5	2	4	0	12	7	0	6	4	6	2	4	7	3	13	4	5	3	6	3	11	7	17	13	13	0	10	0	9	2	1	0	15	14	5	4	8	8	5	1	4	4	4	3	2	4	5
FOSL1	5	4	3	2	7	1	12	8	0	4	4	8	2	4	5	2	10	4	3	2	3	6	11	6	19	19	6	1	1	0	7	1	1	0	10	10	3	4	11	6	4	0	6	4	4	3	2	3	5
FOSL2	5	3	4	1	6	0	11	8	0	5	5	8	3	3	3	1	9	4	3	2	5	4	12	7	20	18	9	2	2	0	6	1	1	0	11	11	3	3	11	9	7	0	6	4	1	3	1	3	5
FOXA1	2	2	8	3	3	0	7	9	0	11	4	7	1	6	3	7	11	4	2	3	7	10	17	5	18	26	13	0	9	1	3	2	5	0	11	20	5	8	12	12	6	1	7	5	2	3	0	3	3
FOXA2	4	1	8	4	1	1	7	7	0	10	6	6	1	6	4	4	10	3	2	4	4	9	14	7	13	21	9	1	8	1	4	2	3	0	12	18	3	5	8	11	7	1	7	3	0	2	0	5	3
FOXA3	4	1	5	3	3	0	9	11	0	9	3	7	1	6	6	4	12	3	2	5	6	7	13	7	16	18	11	0	8	1	4	2	3	0	10	22	5	6	11	9	5	1	9	4	1	5	0	3	3
FOXB1	1	1	0	0	3	0	5	2	0	3	0	2	1	2	0	3	2	4	1	2	3	2	5	1	7	7	2	0	1	0	1	1	2	1	5	2	3	2	3	3	3	0	1	1	1	0	0	0	2
FOXB2	9	6	11	7	12	2	27	27	0	20	10	19	3	14	10	11	25	13	8	11	13	19	36	13	45	51	23	2	16	1	12	5	7	1	27	36	11	12	24	23	12	1	16	9	7	10	1	8	12
FOXC1	3	1	4	4	3	0	3	8	0	6	3	4	2	3	3	1	8	3	0	3	7	5	14	5	12	16	9	1	6	1	4	2	3	0	8	12	4	2	9	5	4	1	4	4	1	3	0	4	1
FOXC2	1	2	5	3	3	0	5	8	0	4	3	6	2	1	1	2	7	4	1	4	2	6	6	3	6	13	5	0	5	0	4	1	4	0	7	13	3	3	6	5	1	0	4	1	2	1	0	1	7
FOXD1	5	0	3	0	2	0	2	3	0	4	3	1	1	3	3	1	5	1	2	0	1	2	5	4	8	6	5	0	6	1	2	1	0	0	6	5	1	3	3	5	3	0	1	2	0	3	0	0	0
FOXD2	5	1	5	2	3	0	7	7	0	8	4	4	2	4	6	2	9	2	3	0	3	3	7	5	18	15	11	1	9	1	6	2	0	0	10	10	2	5	8	7	9	0	5	3	2	6	0	3	2
FOXD3	2	3	4	3	5	0	9	9	0	12	2	7	1	5	7	3	9	3	1	2	9	7	14	3	18	22	9	1	5	0	4	2	3	0	11	14	4	6	10	8	5	1	7	4	1	5	0	4	3
FOXD4	9	6	11	7	12	2	27	27	0	20	10	19	3	14	10	11	25	13	8	11	14	19	36	13	45	52	23	2	16	1	12	5	7	1	27	36	11	12	24	23	13	1	16	9	8	10	1	8	12
FOXD4L1	9	6	11	7	12	2	27	27	0	20	10	19	3	14	10	11	25	13	8	11	14	19	36	13	45	52	23	2	16	1	12	5	7	1	27	36	11	12	24	23	13	1	16	9	8	10	1	8	12
FOXD4L3	9	6	11	7	12	2	27	27	0	20	10	19	3	14	10	11	25	13	8	11	14	19	36	13	45	52	23	2	16	1	12	5	7	1	27	36	11	12	24	23	13	1	16	9	8	10	1	8	12
FOXD4L5	9	6	11	7	12	2	27	27	0	20	10	19	3	14	10	11	25	13	8	11	14	19	36	13	45	52	23	2	16	1	12	5	7	1	27	36	11	12	24	23	13	1	16	9	8	10	1	8	12
FOXD4L6	9	6	11	7	12	2	27	27	0	20	10	19	3	14	10	11	25	13	8	11	14	19	36	13	45	52	23	2	16	1	12	5	7	1	27	36	11	12	24	23	13	1	16	9	8	10	1	8	12
FOXE1	9	6	11	7	12	2	27	27	0	20	10	19	3	14	10	11	25	13	8	11	13	19	36	13	45	51	23	2	16	1	12	5	7	1	27	36	11	12	24	23	12	1	16	9	7	10	1	8	12
FOXE3	9	6	11	7	12	2	27	27	0	20	10	19	3	14	10	11	25	13	8	11	13	19	36	13	45	51	23	2	16	1	12	5	7	1	27	36	11	12	24	23	12	1	16	9	7	10	1	8	12
FOXF1	3	3	5	5	4	1	5	10	0	12	1	5	0	5	6	4	11	5	1	2	6	10	15	4	19	19	14	1	7	1	4	2	2	0	11	16	6	5	15	11	5	1	8	4	2	2	1	4	2
FOXF2	3	1	3	2	3	1	4	6	0	7	5	6	1	6	3	4	7	3	0	4	8	9	13	6	15	18	9	0	6	1	1	1	3	0	9	16	4	5	8	8	3	1	4	3	2	3	0	3	1
FOXG1	5	0	4	4	0	1	4	3	0	7	3	0	1	3	3	1	7	1	0	2	3	2	8	5	7	9	7	0	6	1	3	2	1	0	7	6	5	4	4	4	5	0	4	1	0	1	0	0	2
FOXH1	3	0	2	2	3	0	3	1	0	5	3	1	1	4	2	1	3	1	0	4	2	1	9	0	6	4	2	0	2	0	4	2	1	1	5	4	1	0	6	3	4	0	2	1	0	2	0	0	2
FOXI1	2	1	1	0	2	1	4	1	0	1	3	2	0	0	3	1	4	1	0	2	1	3	3	1	7	6	2	0	3	0	2	1	0	0	2	8	2	2	3	3	1	0	0	0	3	1	0	0	0
FOXI2	9	6	11	7	12	2	27	27	0	20	10	19	3	14	10	11	25	13	8	11	14	19	36	13	45	52	23	2	16	1	12	5	7	1	27	36	11	12	24	23	13	1	16	9	8	10	1	8	12
FOXJ2	0	3	5	3	4	0	6	7	0	13	5	7	1	6	5	4	8	7	1	1	8	8	19	1	17	23	11	1	7	0	4	3	3	0	10	18	7	6	11	8	6	1	8	3	3	4	0	5	6
FOXJ3	6	3	3	4	3	1	10	13	0	8	5	6	0	8	6	4	12	5	3	6	6	5	18	4	17	19	8	2	5	1	5	1	4	0	10	17	5	5	6	10	7	1	6	1	3	5	0	5	7
FOXK1	5	1	4	5	3	0	4	6	0	5	2	4	0	2	4	1	3	1	0	2	4	3	5	6	8	14	7	0	5	1	2	1	2	0	7	12	5	2	6	6	5	0	5	5	1	2	0	1	0
FOXK2	9	6	11	7	12	2	27	26	0	20	10	19	3	14	10	11	25	13	8	11	13	19	36	13	44	52	23	2	16	1	12	5	7	1	27	36	11	12	24	23	13	1	16	9	8	10	1	8	12
FOXL1	5	0	3	0	2	0	2	3	0	4	3	1	1	2	3	0	5	1	1	0	1	2	5	4	8	6	5	0	6	1	1	0	0	0	5	5	1	3	3	5	3	0	1	2	0	3	0	0	0
FOXM1	2	2	1	2	2	0	5	8	0	12	4	4	1	7	3	1	8	3	1	3	6	3	9	4	12	12	7	2	3	0	4	3	1	1	6	17	4	4	6	3	3	0	5	1	1	2	0	4	2
FOXN3	7	4	5	6	7	2	16	16	0	18	8	14	1	11	8	6	17	8	4	8	10	13	30	10	27	38	17	2	10	1	8	4	4	0	19	30	9	9	17	16	11	1	10	5	5	7	0	6	9
FOXO1	6	3	3	4	5	0	8	12	0	10	5	10	2	4	6	4	12	5	3	4	7	6	19	8	16	26	12	2	5	1	4	0	5	1	13	22	8	4	11	12	3	0	6	3	2	5	0	4	3
FOXO3	5	1	3	4	4	1	8	10	0	8	2	4	0	2	3	3	7	5	1	2	3	7	12	5	9	14	7	1	5	1	4	1	1	0	7	16	7	3	14	10	2	0	6	2	3	3	0	2	2
FOXO4	3	1	2	3	3	0	5	6	0	6	6	3	0	4	2	4	9	2	3	4	4	5	12	3	12	17	9	2	4	1	3	1	1	0	7	16	5	2	9	4	5	0	5	2	1	2	0	1	1
FOXO6	1	0	0	2	1	0	6	3	0	1	0	3	1	3	0	0	0	1	2	2	1	0	1	3	3	2	4	0	0	0	2	0	1	0	5	6	2	2	3	1	2	0	2	0	1	2	0	2	3
FOXP1	6	5	5	4	6	1	9	11	0	9	5	10	0	5	6	5	11	6	2	6	8	11	21	8	19	29	14	2	10	1	6	0	4	0	11	27	4	3	13	11	6	1	7	5	3	6	0	5	5
FOXP2	4	1	4	4	4	0	4	6	0	6	4	1	0	2	4	2	9	1	2	2	5	4	17	9	13	19	11	1	7	1	5	0	3	0	9	17	5	2	11	7	4	0	6	4	1	4	0	2	3
FOXP3	2	1	1	1	3	0	8	5	0	6	1	2	0	2	1	1	2	1	2	2	1	3	8	4	4	15	4	1	1	0	2	1	1	1	5	11	2	1	3	6	0	0	4	2	1	0	0	1	2
FOXP4	6	5	6	6	7	1	9	13	0	9	7	11	0	5	8	5	14	6	4	6	9	11	26	11	25	30	15	2	11	1	7	0	5	0	13	28	5	4	16	14	6	1	8	5	3	8	0	5	6
FOXQ1	3	0	2	6	1	1	7	7	0	11	4	3	1	5	3	2	5	2	0	1	5	4	7	2	13	12	9	0	2	0	5	3	1	1	9	9	5	1	7	4	3	0	6	1	0	1	0	1	2
FOXS1	9	6	11	7	12	2	27	27	0	20	10	19	3	14	10	11	25	13	8	11	14	19	36	13	45	52	23	2	16	1	12	5	7	1	27	36	11	12	24	23	13	1	16	9	8	10	1	8	12
FUBP1	2	3	4	2	4	0	7	7	0	7	1	6	0	6	5	2	6	2	1	2	7	8	16	2	13	10	9	2	4	0	2	1	3	0	9	13	5	5	7	8	4	1	7	2	2	4	0	4	4
GABPA	1	2	0	0	0	0	4	1	0	2	0	0	0	0	0	0	1	1	0	2	0	2	4	0	4	4	0	0	0	1	2	0	0	1	2	2	0	0	1	0	2	0	0	1	1	0	0	0	1
GATA1	1	1	1	1	3	0	3	1	0	4	1	5	2	2	1	1	3	2	2	1	2	1	3	2	13	11	4	1	2	0	3	2	1	2	4	11	3	3	4	2	0	0	3	3	1	1	0	1	2
GATA2	2	1	2	1	2	0	3	5	0	5	2	4	3	2	2	1	5	1	1	0	3	0	3	1	11	14	7	1	3	0	3	3	0	2	4	9	2	3	5	4	1	0	1	3	2	1	0	1	1
GATA3	2	0	2	1	0	0	2	4	0	5	2	4	1	3	3	0	3	3	1	3	1	2	6	2	8	12	3	1	2	1	0	1	0	1	4	2	6	1	1	3	2	1	3	1	1	2	0	0	3
GATA4	0	0	0	0	1	0	5	3	0	3	0	5	1	3	1	2	5	0	2	0	1	0	4	1	8	11	2	1	2	0	3	1	0	2	5	6	2	2	1	1	2	0	5	1	1	1	0	1	1
GATA5	1	0	2	3	4	0	3	4	0	5	1	2	1	3	0	4	1	0	2	2	3	4	3	0	2	2	5	0	3	0	5	1	0	1	6	5	0	0	3	3	2	0	6	1	1	2	0	3	1
GATA6	1	1	1	1	0	0	1	2	0	4	0	3	1	3	1	2	2	1	0	2	1	3	2	2	5	7	6	0	1	0	2	2	0	0	2	5	1	1	4	2	3	0	1	0	1	2	0	0	1
GBX1	0	0	1	3	1	0	0	0	0	2	0	1	0	1	1	0	0	0	0	0	1	1	0	1	1	1	1	0	1	0	0	0	1	0	2	3	0	0	3	1	0	0	0	0	0	0	0	0	0
GBX2	0	0	1	3	1	0	1	1	0	2	0	1	0	2	2	1	1	0	0	0	2	1	2	1	2	2	4	1	1	0	0	0	3	0	2	2	0	0	4	2	1	0	0	0	0	1	0	0	0
GCM1	1	0	0	0	0	1	5	5	0	6	0	2	0	2	2	0	4	2	0	0	3	3	2	1	10	4	1	0	3	0	1	1	0	0	2	8	0	1	3	2	3	0	0	2	0	2	0	1	1
GCM2	1	0	2	0	1	0	3	2	0	4	1	0	0	4	2	1	4	2	0	1	1	3	2	0	2	1	2	0	0	0	0	2	0	0	1	3	0	2	1	1	2	0	2	1	2	2	0	0	1
GFI1	0	0	2	0	1	1	3	5	0	4	0	3	0	1	5	1	5	3	2	2	3	2	4	2	4	11	1	0	2	0	2	1	0	0	7	4	3	0	2	4	0	0	3	2	1	1	0	0	2
GFI1B	1	0	1	0	2	0	3	3	0	5	0	4	1	3	4	1	3	3	1	2	2	3	4	2	5	8	1	0	1	1	2	1	0	0	4	4	1	1	2	3	1	0	2	0	1	2	0	2	3
GLI1	7	2	4	0	2	0	5	5	0	5	3	3	4	3	3	2	6	3	1	7	2	4	11	3	11	12	4	0	4	1	3	3	1	0	4	8	0	0	6	3	3	0	3	3	1	0	0	0	1
GLI2	5	2	2	2	0	0	5	5	0	4	2	6	1	4	1	1	5	2	2	7	3	4	6	2	6	9	2	1	2	1	1	1	1	0	4	10	1	1	6	1	1	0	0	3	0	1	0	1	0
GLI3	7	1	3	1	1	0	6	6	0	6	2	5	3	4	3	4	4	1	4	3	3	3	10	3	9	12	1	0	3	1	3	2	2	0	5	14	1	2	7	7	2	0	1	4	0	1	0	0	0
GLIS1	2	0	1	0	0	0	2	0	0	2	3	2	1	2	0	1	1	0	1	1	0	1	5	0	4	2	3	0	0	0	2	0	0	0	1	2	0	1	0	3	0	0	1	2	0	0	2	0	0
GLIS2	3	0	2	0	0	0	2	3	0	4	1	1	1	0	0	4	4	0	0	1	4	0	2	0	5	7	1	0	3	1	2	1	1	0	1	4	1	2	4	2	1	0	0	1	0	0	1	1	0
GLIS3	3	1	2	1	1	1	6	2	0	6	1	5	1	3	1	6	4	0	3	3	2	3	8	3	6	8	5	0	3	0	3	1	2	0	3	10	1	0	5	3	2	0	2	1	1	1	0	1	1
GMEB1	0	0	0	0	0	0	0	0	0	0	1	0	0	1	0	1	0	0	0	0	1	0	3	0	0	0	0	0	0	0	1	0	1	0	0	0	0	0	0	1	0	1	0	0	0	0	0	0	0
GMEB2	1	0	1	0	0	0	2	2	0	0	1	0	0	0	0	0	0	0	0	1	1	1	2	0	0	0	0	0	0	0	0	0	0	0	0	2	0	0	2	0	1	0	1	0	1	0	0	0	0
GRHL1	1	0	1	0	1	0	0	2	0	1	0	1	0	0	1	0	1	1	0	0	0	0	0	0	1	3	1	0	0	0	0	0	0	0	1	1	0	0	1	2	1	0	2	0	0	0	0	1	2
GSC	0	1	2	0	0	1	0	1	0	3	1	6	1	2	1	2	2	1	1	1	1	4	3	0	2	6	4	0	2	0	0	1	0	0	2	1	0	2	0	3	1	0	2	0	0	0	0	0	4
GSC2	0	1	2	0	0	1	0	1	0	3	1	5	1	3	1	1	0	2	1	2	0	5	2	1	2	8	3	0	3	0	0	1	1	0	1	3	0	2	1	4	1	0	2	0	0	0	0	0	2
GSX1	0	0	0	2	0	0	1	4	0	3	0	1	0	0	3	0	0	1	1	0	2	1	0	2	4	4	3	1	0	0	2	0	1	0	2	2	1	0	3	0	1	0	0	1	0	0	0	0	1
GSX2	1	0	1	3	1	0	2	5	0	3	1	3	0	0	4	1	0	1	2	0	0	2	1	2	4	5	3	1	1	0	3	1	0	0	2	3	1	0	3	0	1	0	1	1	0	1	0	2	1
HAND1	4	0	1	0	6	1	9	7	0	5	1	8	2	2	1	1	4	4	1	3	3	2	9	3	10	3	6	0	5	1	4	1	3	0	2	9	1	1	6	3	3	0	3	1	4	2	1	2	1
HAND2	4	0	1	0	6	1	9	7	0	5	1	8	2	2	1	1	4	4	1	3	3	2	9	3	10	3	6	0	5	1	4	1	3	0	2	9	1	1	6	3	3	0	3	1	4	2	1	2	1
HBP1	0	1	2	1	2	0	3	2	0	3	1	4	2	1	2	0	3	2	2	1	0	4	2	0	6	8	2	1	1	0	2	1	0	0	2	2	0	0	2	2	4	0	2	0	2	0	1	2	2
HDX	1	0	1	0	1	0	0	3	0	3	0	0	0	0	2	0	4	0	0	0	2	0	1	0	1	3	1	0	0	0	0	1	0	0	3	1	0	1	0	0	2	0	0	0	1	1	0	0	1
HES1	2	1	0	0	0	1	1	1	0	1	4	6	2	1	0	0	1	2	1	1	1	2	3	1	6	5	1	0	0	1	2	1	0	0	4	2	0	0	2	1	1	0	1	1	3	0	1	0	0
HES2	5	2	0	0	0	2	2	5	0	4	4	8	2	1	0	1	3	2	1	2	2	2	6	1	8	11	2	0	0	1	2	1	0	0	5	3	1	0	6	2	2	0	2	1	3	0	1	2	0
HES4	5	2	0	0	0	2	2	5	0	4	4	8	2	1	0	1	3	2	1	2	2	2	6	1	8	11	2	0	0	1	2	1	0	0	5	3	1	0	6	2	2	0	2	1	3	0	1	2	0
HES5	3	2	0	0	0	0	0	1	0	0	2	1	0	0	0	0	1	1	0	0	1	1	7	0	4	5	2	0	1	0	0	0	0	0	1	2	1	1	2	1	0	0	3	2	0	2	0	1	1
HES7	1	3	0	0	0	0	3	1	0	1	1	1	1	0	0	0	1	0	0	1	1	1	6	0	3	5	2	0	0	0	0	1	1	0	1	1	2	1	1	1	0	0	3	0	0	2	0	0	1
HESX1	1	1	0	0	0	0	5	4	0	4	0	2	0	1	2	1	3	0	1	3	3	2	2	0	8	6	1	0	1	0	1	1	1	1	2	5	0	2	2	2	3	0	3	2	1	0	0	3	2
HEY1	2	0	0	0	0	0	0	1	0	1	1	3	0	1	0	1	1	0	0	1	0	1	1	0	2	7	1	0	1	0	0	0	0	0	0	2	2	1	1	2	0	0	3	1	0	1	0	2	1
HEY2	5	2	0	1	1	0	8	1	0	3	2	2	1	1	1	2	3	1	0	2	0	1	6	0	4	9	1	0	2	0	3	1	2	0	1	6	2	3	4	6	2	0	2	2	1	2	0	0	1
HEYL	5	2	0	1	1	0	8	1	0	4	2	4	1	1	1	3	4	1	0	3	0	2	7	0	6	15	2	0	2	0	3	1	2	0	1	7	3	3	4	7	2	0	5	2	1	2	0	2	1
HHEX	0	1	0	0	2	0	4	1	0	0	1	1	1	1	0	0	1	1	2	0	1	2	4	0	5	5	2	0	0	0	2	1	0	0	2	4	2	2	2	5	0	0	0	3	1	2	0	1	0
HIC1	3	1	0	0	0	0	6	3	0	6	3	5	3	2	2	2	5	4	2	0	2	0	6	2	7	2	5	0	2	1	1	1	2	0	4	4	1	3	1	2	3	0	2	3	0	2	1	1	0
HIC2	1	0	0	0	2	0	5	5	0	3	0	5	1	1	1	2	9	3	2	2	5	2	5	3	8	6	4	1	1	0	2	1	2	0	3	5	2	1	2	6	1	1	0	1	0	0	0	2	0
HIF1A	3	0	0	0	0	0	1	3	0	1	1	2	0	1	2	0	3	0	1	0	0	1	1	2	3	3	3	1	1	0	2	1	0	0	1	0	1	1	0	1	0	0	3	1	0	0	0	0	0
HINFP	0	0	1	0	1	0	0	0	0	0	0	0	0	1	1	0	0	0	0	0	2	0	0	0	1	1	0	0	0	0	0	0	0	0	1	0	0	0	2	0	0	0	0	0	0	0	0	0	1
HIVEP1	2	1	2	2	3	0	6	6	0	5	2	4	1	4	1	1	2	0	2	3	3	4	6	2	6	4	3	1	2	1	2	2	0	0	9	14	4	3	8	5	3	1	1	1	1	1	0	0	1
HIVEP2	1	1	2	1	6	2	6	4	0	4	2	1	1	0	0	2	7	1	1	1	1	3	4	0	5	7	5	0	2	0	3	1	3	0	2	5	1	3	5	3	2	0	0	2	4	2	2	0	1
HIVEP3	3	2	4	3	7	2	11	9	0	8	3	5	2	4	1	3	9	1	3	4	4	6	9	2	11	11	8	1	4	1	5	3	3	0	10	16	4	6	11	8	4	1	1	3	4	3	2	0	1
HLF	1	1	1	0	0	1	0	3	0	1	0	2	0	2	0	0	2	1	1	2	1	2	3	0	3	3	0	1	2	0	3	0	0	0	0	2	1	0	2	1	0	0	1	2	1	1	0	0	1
HLTF	3	1	6	1	3	0	10	10	0	9	3	1	1	6	2	1	7	5	4	3	3	5	9	1	14	13	7	2	6	0	1	1	4	2	5	9	1	6	6	4	5	0	6	2	5	1	2	2	2
HLX	0	0	1	2	1	0	4	1	0	2	2	1	1	1	1	0	1	1	0	0	0	0	0	2	2	0	0	1	1	0	1	1	0	0	1	3	1	0	4	1	2	0	0	0	1	0	0	0	1
HMBOX1	1	0	0	0	0	0	1	1	0	1	1	0	0	1	0	0	0	1	0	1	0	0	3	0	2	2	0	0	0	0	1	0	1	0	1	5	0	0	1	0	0	0	1	2	1	0	0	1	0
HMG20B	2	2	0	1	1	0	6	2	0	2	2	2	1	4	2	2	5	0	2	1	1	4	7	3	6	6	2	0	2	0	3	2	0	0	2	4	3	1	6	4	1	1	3	0	2	2	0	4	1
HMGA1	0	2	2	1	3	0	6	6	0	3	0	2	1	0	2	2	2	2	0	3	0	2	8	1	6	7	4	0	1	0	2	0	1	0	2	2	2	1	2	4	2	0	2	1	1	4	0	2	3
HMGA2	0	0	0	1	1	0	0	0	0	0	1	2	1	2	0	3	2	1	1	0	0	0	1	2	2	3	0	1	2	0	1	1	0	0	1	3	1	0	1	2	2	0	1	1	1	2	0	1	1
HMX1	1	0	0	2	1	0	1	3	0	1	0	2	1	2	3	1	0	0	1	0	2	1	3	2	5	4	5	0	1	0	2	1	1	1	5	1	0	0	5	3	1	0	0	1	0	2	0	1	1
HMX2	1	0	0	1	1	0	2	3	0	1	1	3	1	2	1	1	2	0	1	0	2	0	3	0	6	2	3	1	2	0	2	2	1	1	6	3	1	0	6	3	0	0	0	2	0	2	0	1	1
HMX3	1	0	1	1	1	0	1	4	0	2	0	2	1	2	2	1	2	0	1	0	3	0	3	1	4	3	4	0	2	0	2	1	1	0	5	4	1	1	5	3	1	0	0	2	0	3	0	0	1
HNF1A	0	1	3	3	3	1	8	2	0	9	5	4	2	4	1	3	8	3	2	5	2	7	7	3	8	4	3	0	2	0	6	3	1	1	7	8	3	3	5	6	1	0	7	2	2	2	0	2	1
HNF1B	1	1	1	1	1	1	6	4	0	1	3	2	1	4	1	4	7	3	2	3	1	4	7	1	7	6	1	0	3	0	2	2	1	1	4	8	2	3	2	6	1	0	4	2	0	2	0	1	1
HNF4A	4	2	0	3	3	0	9	8	0	7	2	5	1	2	2	6	8	3	2	3	5	5	11	3	14	14	5	0	4	1	2	2	2	1	7	4	4	4	5	5	5	1	5	5	2	2	0	3	4
HNF4G	4	3	1	2	3	1	7	7	0	8	2	6	2	4	1	5	7	4	4	2	5	5	11	4	14	16	6	0	5	1	3	2	3	1	9	3	4	5	8	5	7	1	7	3	2	0	0	3	4
HOMEZ	0	0	1	1	1	0	3	2	0	1	1	2	0	0	0	0	0	1	0	1	1	2	1	0	3	4	1	0	2	0	1	2	0	0	2	1	0	1	1	1	2	0	2	0	1	0	0	1	1
HOXA1	0	1	0	3	0	0	5	2	0	3	1	2	0	2	2	0	3	2	1	0	0	4	4	4	7	5	0	0	2	0	1	1	2	1	4	3	1	1	4	3	4	0	1	0	0	0	0	2	2
HOXA11	4	3	4	4	3	1	13	9	0	9	6	6	3	5	3	2	6	5	4	8	4	7	8	7	14	21	8	1	7	2	9	3	1	0	9	12	4	3	12	7	3	0	7	4	1	3	0	3	7
HOXA13	1	0	0	3	1	1	2	5	0	4	0	2	1	2	1	1	3	0	1	2	0	3	3	2	6	9	4	0	2	0	2	1	0	0	0	2	1	1	3	0	2	1	0	1	2	1	0	0	1
HOXA2	0	0	0	1	1	0	1	2	0	0	1	1	2	0	1	2	2	0	2	1	1	0	0	0	4	2	3	0	1	0	2	2	1	0	0	1	0	1	1	2	0	0	0	1	0	0	0	0	0
HOXA5	1	1	0	2	2	0	4	3	0	1	2	2	2	0	0	1	2	2	1	0	0	0	1	0	4	4	1	0	1	0	3	1	0	0	3	3	1	0	4	1	2	0	5	0	1	1	0	2	2
HOXA6	5	3	8	5	7	1	23	20	0	17	9	15	3	9	10	7	17	10	6	9	9	13	24	10	32	36	14	1	9	0	10	4	7	1	18	26	8	4	18	14	10	1	14	5	5	9	0	6	9
HOXA7	0	0	0	0	1	0	1	0	0	1	2	0	0	0	0	0	0	1	0	0	1	0	3	0	2	1	1	0	0	0	1	0	0	0	0	2	0	1	1	1	0	0	2	0	1	1	0	1	1
HOXA9	2	0	0	2	0	0	4	7	0	7	1	1	0	1	1	1	6	3	2	1	2	3	6	4	5	8	6	0	1	0	0	1	1	0	4	3	5	0	3	1	2	0	0	0	1	0	0	1	0
HOXB1	0	0	0	1	2	0	2	2	0	3	3	8	0	1	2	1	2	1	3	1	0	2	1	4	4	6	2	0	1	0	1	1	0	0	4	3	1	1	3	3	0	0	3	0	2	1	2	1	1
HOXB13	2	1	2	1	1	1	5	4	0	3	3	5	0	2	0	0	2	1	3	3	0	3	4	1	6	2	6	0	2	1	2	3	1	0	4	5	2	1	3	1	1	0	2	2	0	1	2	1	2
HOXB2	0	0	0	2	0	0	2	2	0	2	2	1	0	0	2	0	0	0	0	0	1	1	0	1	2	1	2	1	0	0	1	1	1	0	0	3	0	0	1	1	0	0	0	1	0	0	0	0	0
HOXB3	0	0	1	1	1	0	2	3	0	2	2	1	1	1	2	3	0	0	0	0	2	1	1	0	3	3	4	1	1	0	2	1	2	0	0	4	0	0	3	3	1	0	0	1	0	0	0	1	0
HOXB4	3	3	7	5	7	1	21	15	0	12	9	11	3	8	10	7	12	10	5	7	9	11	20	8	30	30	11	1	8	0	10	3	6	1	17	21	7	4	17	12	9	0	13	4	4	9	0	6	8
HOXB5	0	0	1	2	1	0	3	2	0	3	2	1	1	0	2	1	1	0	1	0	1	1	1	1	0	3	3	1	1	0	2	1	1	0	1	3	0	0	5	1	1	0	0	0	0	1	0	1	2
HOXB6	1	0	0	2	1	0	4	2	0	3	3	1	1	3	2	3	4	1	2	0	3	2	3	1	7	6	1	0	1	0	1	0	1	0	2	2	1	1	4	3	2	0	3	0	1	3	0	2	3
HOXB7	2	0	0	3	1	0	2	1	0	4	3	3	2	1	4	1	5	3	2	2	0	3	4	2	4	5	2	0	3	0	3	1	0	0	3	5	2	0	4	1	1	0	6	0	0	2	0	2	3
HOXB8	1	0	1	2	1	0	4	1	0	3	4	1	2	2	3	2	3	2	2	1	1	2	4	1	3	4	2	0	2	0	3	1	1	0	0	4	1	1	4	3	1	0	3	0	0	2	0	2	3
HOXB9	5	3	8	5	6	1	19	18	0	14	7	15	4	11	7	6	15	8	6	7	7	13	20	11	25	33	15	1	10	1	10	4	5	0	17	22	7	5	16	14	8	1	10	5	3	7	0	6	8
HOXC10	2	2	2	3	2	1	5	8	0	6	2	5	1	2	3	2	4	1	1	2	1	5	4	4	8	11	3	1	6	0	2	1	1	0	6	7	2	2	10	2	3	0	3	1	1	1	0	2	2
HOXC11	0	0	0	2	1	0	6	0	0	0	1	0	0	0	1	0	2	0	0	2	3	2	3	2	6	6	1	1	0	1	2	1	0	0	1	0	1	0	3	0	0	0	1	2	0	1	0	0	2
HOXC12	3	1	1	1	2	1	6	7	0	5	3	5	1	1	2	1	6	0	1	3	3	7	2	1	7	10	1	0	3	0	2	2	1	0	4	4	2	1	8	4	1	0	3	1	1	0	0	0	3
HOXC13	2	1	2	4	2	1	4	6	0	6	2	5	1	0	4	1	2	1	2	3	2	6	6	3	8	8	5	1	5	0	0	1	1	0	4	4	2	0	6	2	2	1	3	2	1	1	1	1	3
HOXC5	3	3	7	5	7	1	21	15	0	12	9	11	3	8	9	7	11	10	4	7	9	11	20	8	28	29	11	1	7	0	10	3	6	1	17	21	7	4	17	12	9	0	13	4	4	9	0	6	8
HOXC6	1	1	5	2	3	1	9	4	0	7	3	6	2	3	3	3	7	4	2	6	5	4	5	3	8	11	2	0	5	0	3	1	2	0	9	5	4	1	6	4	2	0	5	1	1	3	0	2	2
HOXC8	0	0	0	1	1	0	1	1	0	1	4	2	0	0	1	2	1	0	1	0	2	0	3	0	2	2	3	0	1	0	1	0	1	0	2	2	0	0	1	3	1	0	2	1	1	1	0	1	0
HOXC9	5	3	8	5	7	1	19	18	0	14	7	15	4	11	7	6	15	8	6	7	7	13	20	11	27	33	15	1	10	1	11	4	5	0	18	22	7	5	17	14	9	1	10	5	3	7	0	6	9
HOXD1	1	1	1	4	2	0	6	5	0	8	3	9	0	3	5	3	5	2	4	1	3	5	6	7	10	12	4	1	4	0	3	1	3	1	8	7	3	1	6	6	5	0	3	1	3	1	2	2	3
HOXD10	2	2	2	1	3	1	7	2	0	5	4	3	2	3	0	1	1	4	3	0	1	4	4	3	6	6	4	0	2	0	6	2	0	0	6	5	3	1	2	4	1	0	4	3	1	2	0	1	2
HOXD11	0	0	0	2	0	0	3	0	0	1	3	0	0	0	1	0	1	1	1	1	1	2	3	2	7	5	3	0	0	0	1	1	0	0	1	0	1	0	2	1	1	0	2	1	0	1	0	0	2
HOXD12	2	1	1	1	1	1	7	8	0	6	4	5	1	0	2	1	5	1	1	2	3	5	2	1	8	8	3	0	3	0	1	2	1	0	3	4	3	1	7	4	1	0	3	1	1	0	0	0	2
HOXD13	0	2	1	1	1	1	6	1	0	2	2	4	1	2	0	0	2	2	2	5	3	5	10	1	6	8	3	0	0	0	1	2	1	0	1	4	3	1	2	4	2	1	7	3	2	2	0	1	3
HOXD3	3	1	7	5	6	1	19	14	0	11	8	10	3	7	10	7	12	10	5	6	9	10	15	7	27	27	9	1	8	0	9	3	5	1	16	18	7	3	17	11	8	0	13	4	4	8	0	6	7
HOXD4	0	0	2	0	1	0	6	0	0	2	1	1	1	2	1	3	2	0	2	0	2	3	4	3	4	4	0	0	2	0	3	1	2	0	3	2	1	0	3	3	2	0	1	2	1	3	0	2	2
HOXD8	0	2	2	2	1	0	3	3	0	3	3	2	0	2	1	0	1	0	0	2	0	3	8	4	6	5	2	1	1	0	2	1	2	0	2	5	1	1	3	4	2	0	0	1	0	1	0	1	2
HOXD9	1	0	1	2	3	0	4	4	0	1	1	2	1	1	2	1	3	2	1	2	0	3	4	2	4	9	2	0	1	0	2	4	0	0	2	0	1	1	4	1	2	1	3	0	1	2	0	1	4
HSF1	0	2	2	1	1	0	4	3	0	0	1	3	2	2	0	2	2	0	1	2	1	2	6	3	7	4	3	0	3	0	0	0	2	1	2	3	1	2	0	4	1	0	2	1	0	0	1	5	2
HSF2	3	0	1	0	4	0	5	1	0	4	3	1	0	1	0	1	7	1	2	2	0	2	3	1	6	4	4	0	3	2	3	0	3	0	3	8	1	2	5	1	2	0	4	0	2	0	0	1	4
HSF4	2	0	1	0	4	0	6	3	0	6	2	0	0	2	1	1	7	0	1	2	0	1	5	1	10	5	3	0	3	0	1	0	3	0	3	9	1	2	6	0	3	0	5	0	1	0	0	0	1
HSFY1	0	0	1	0	0	0	1	1	0	0	0	1	0	1	0	1	0	0	1	0	1	1	1	1	0	3	0	0	0	0	0	0	1	0	1	0	2	0	1	2	0	0	0	0	0	0	0	0	0
HSFY2	0	0	1	0	0	0	1	1	0	0	0	1	0	1	0	1	0	0	1	0	1	1	1	1	0	3	0	0	0	0	0	0	1	0	1	0	2	0	1	2	0	0	0	0	0	0	0	0	0
ID1	3	2	1	2	2	1	8	5	0	3	3	7	3	1	1	3	7	3	1	5	3	4	11	3	18	16	4	0	5	1	4	2	2	1	7	6	2	2	4	7	2	0	1	4	1	4	1	3	3
ID2	3	2	1	2	2	1	8	5	0	3	3	7	3	1	1	3	7	3	1	5	3	4	11	3	18	16	4	0	5	1	4	2	2	1	7	6	2	2	4	7	2	0	1	4	1	4	1	3	3
ID3	3	2	1	2	2	1	8	5	0	3	3	7	3	1	1	3	7	3	1	5	3	4	11	3	18	16	4	0	5	1	4	2	2	1	7	6	2	2	4	7	2	0	1	4	1	4	1	3	3
ID4	2	2	1	2	2	0	6	4	0	0	2	4	3	1	1	3	4	3	0	4	3	4	9	2	16	12	4	0	3	1	2	1	2	1	7	5	2	1	3	5	1	0	1	4	0	3	1	2	3
INSM1	2	1	2	0	0	1	6	9	0	5	4	4	3	5	3	2	3	3	2	5	6	2	7	1	9	9	5	0	4	1	0	4	3	1	2	5	0	5	1	4	3	0	5	1	1	2	0	2	1
IRF1	2	2	4	1	4	0	9	10	0	6	1	8	1	4	3	6	8	4	3	4	7	10	15	3	18	21	8	1	7	1	6	3	4	1	7	18	5	1	7	10	5	1	7	5	2	8	0	2	1
IRF2	2	1	0	1	1	1	6	8	0	3	3	5	1	2	4	3	7	2	2	4	2	2	11	2	10	12	4	1	3	1	2	1	2	1	4	13	2	2	7	7	2	0	4	3	0	3	0	0	1
IRF3	2	1	4	1	0	1	4	9	0	5	2	5	1	5	4	3	10	3	1	6	6	3	14	2	14	13	8	1	6	0	4	1	1	0	5	12	1	4	5	5	1	0	5	1	0	5	1	2	1
IRF4	1	0	4	0	6	0	7	7	0	4	4	8	3	2	3	2	4	4	4	3	3	4	3	3	14	13	9	1	5	1	6	1	0	1	7	11	3	2	4	8	6	0	6	2	1	4	0	0	2
IRF5	2	0	5	0	3	1	8	11	0	7	0	5	0	4	4	5	10	3	1	4	8	6	15	5	16	21	8	1	10	1	2	3	5	2	9	17	3	4	10	3	4	1	12	3	1	4	1	3	2
IRF6	0	1	0	0	2	0	1	0	0	0	0	0	0	0	0	0	2	1	0	1	0	0	2	0	0	1	0	0	0	0	0	1	0	0	1	0	0	0	1	0	0	0	0	0	0	0	0	0	1
IRF7	2	0	6	1	0	0	4	5	0	3	2	6	1	5	3	3	9	4	2	3	3	4	11	3	7	12	6	0	4	1	2	2	2	1	5	13	1	3	10	6	2	0	4	3	0	4	0	1	2
IRF8	2	0	0	0	3	1	6	11	0	7	2	7	3	4	3	3	9	2	2	4	0	6	12	2	17	11	4	1	7	0	5	1	2	1	6	15	4	6	6	5	3	0	3	3	0	3	1	3	0
IRF9	3	1	1	3	2	0	3	4	0	5	2	2	2	4	3	1	5	4	1	3	1	1	5	2	9	4	3	0	3	1	1	3	2	0	2	6	1	3	9	3	4	0	3	1	0	2	0	1	1
IRX1	2	0	3	2	5	1	9	10	0	7	3	3	3	3	5	3	1	4	3	2	4	5	8	5	12	8	5	0	4	1	6	2	1	1	6	6	3	0	6	6	4	0	6	1	3	3	0	1	6
IRX2	1	0	2	0	3	0	1	5	0	2	2	1	0	3	3	0	1	4	0	2	1	2	4	1	4	0	0	0	3	1	3	0	0	0	1	3	1	0	3	2	2	0	1	1	0	2	0	1	2
IRX3	2	0	3	2	5	1	9	10	0	7	3	3	3	3	5	3	1	4	3	2	4	5	8	5	12	8	5	0	4	1	6	2	1	1	6	6	3	0	6	6	4	0	6	1	3	3	0	1	6
IRX4	2	0	3	2	5	1	9	10	0	7	3	3	3	3	5	3	1	4	3	2	4	5	8	5	12	8	5	0	4	1	6	2	1	1	6	6	3	0	6	6	4	0	6	1	3	3	0	1	6
IRX5	1	0	1	1	3	0	0	6	0	3	2	0	0	2	2	1	1	4	0	1	3	2	4	0	3	1	3	0	1	1	3	0	0	0	1	4	1	0	2	2	2	0	2	1	0	1	0	1	3
IRX6	2	0	3	2	5	1	9	10	0	7	3	3	3	3	5	3	1	4	3	2	4	5	8	5	12	8	5	0	4	1	6	2	1	1	6	6	3	0	6	6	4	0	6	1	3	3	0	1	6
ISL1	0	0	0	0	1	0	0	3	0	0	0	0	0	2	0	0	2	3	0	1	1	0	4	0	0	2	0	0	1	0	0	1	0	1	0	4	2	1	1	1	0	0	2	1	0	0	0	0	0
ISL2	0	0	0	1	2	0	3	3	0	1	0	2	0	2	2	2	1	0	0	0	2	1	3	1	2	2	2	0	2	0	0	1	1	1	5	3	0	1	4	4	2	0	0	1	1	2	0	1	0
ISX	1	0	0	0	2	2	2	3	0	2	2	1	1	0	1	3	4	1	0	0	0	3	2	1	4	2	1	2	1	0	2	1	2	0	2	1	2	0	2	1	1	0	0	1	0	0	0	1	2
JDP2	4	0	2	1	4	1	11	7	0	5	4	8	2	1	4	2	8	2	2	1	3	4	8	3	12	9	4	1	0	0	4	1	1	0	10	11	2	2	7	6	3	0	5	4	1	2	0	3	4
JUN	2	2	4	2	3	0	3	5	0	3	1	5	1	2	1	2	2	1	2	0	0	4	2	2	11	6	7	1	1	0	4	2	4	1	7	9	2	5	5	7	3	0	3	3	0	1	1	0	1
JUNB	6	4	3	2	8	1	10	7	0	4	6	8	2	3	3	2	10	3	3	2	3	6	11	6	19	23	11	1	6	0	6	1	1	0	11	12	4	4	11	9	5	0	7	5	4	2	2	3	5
JUND	5	4	3	1	7	1	15	9	0	5	6	10	2	4	4	2	11	5	4	2	5	5	11	5	19	21	9	1	3	0	7	1	1	0	12	13	4	3	10	9	5	0	8	4	2	3	2	3	5
KDM2B	0	0	0	0	0	0	0	0	0	1	0	0	0	0	0	0	0	0	0	0	1	0	0	0	0	0	0	0	0	0	0	0	0	0	0	1	0	0	0	0	1	0	0	2	0	0	0	0	0
KIAA0415	9	6	11	7	12	2	27	26	0	20	10	19	3	14	10	11	25	13	8	11	13	19	36	13	44	52	23	2	16	1	12	5	7	1	27	36	11	12	24	23	13	1	16	9	8	10	1	8	12
KLF1	5	2	5	2	4	1	18	9	0	10	5	10	3	5	4	4	15	8	3	2	9	8	19	9	19	19	13	2	4	1	8	5	6	0	9	15	5	10	12	8	7	0	8	6	5	3	2	3	2
KLF10	1	0	5	0	1	1	4	5	0	3	0	8	2	1	2	1	0	3	1	4	6	1	4	1	6	7	3	0	1	1	1	1	2	1	2	3	0	0	3	4	2	1	3	1	0	1	0	1	4
KLF13	1	0	5	0	1	1	4	5	0	3	0	8	2	1	2	1	0	3	1	4	6	1	4	1	6	7	3	0	1	1	1	1	2	1	2	3	0	0	3	4	2	1	3	1	0	1	0	1	4
KLF14	4	0	5	0	3	1	7	4	0	6	1	5	3	1	1	2	3	3	0	2	6	4	5	1	9	7	5	0	4	0	3	2	1	1	5	5	1	0	5	4	5	0	5	3	3	1	1	0	5
KLF15	3	3	6	3	4	1	19	9	0	10	4	12	5	7	1	5	20	8	4	3	6	3	20	6	19	24	6	1	8	1	6	4	4	1	10	19	2	8	10	10	7	0	3	6	4	4	2	2	5
KLF16	5	2	6	2	4	0	15	10	0	6	2	14	5	7	2	4	18	6	2	5	9	6	14	6	17	17	5	0	7	2	5	4	2	2	9	12	2	7	12	11	7	1	9	4	4	3	0	0	5
KLF3	4	1	2	2	6	1	7	8	0	6	3	10	1	4	3	4	7	4	1	3	4	6	9	3	14	12	8	0	3	0	2	3	3	1	7	10	5	3	7	4	4	1	5	8	4	0	1	2	3
KLF4	6	0	5	2	4	3	20	14	0	12	5	15	6	6	4	5	19	7	5	5	9	10	19	10	20	22	14	1	9	2	7	3	3	1	11	16	4	10	14	14	5	0	8	5	4	2	3	2	5
KLF5	7	1	7	3	5	1	22	12	0	11	5	16	6	7	4	4	21	7	6	6	9	8	21	9	20	25	12	1	8	2	7	4	3	2	13	17	4	9	15	15	6	0	7	5	5	2	3	2	4
KLF6	2	0	8	1	3	0	14	5	0	3	3	6	3	4	1	5	8	4	2	5	5	5	8	6	12	11	8	1	2	1	5	2	3	2	5	9	2	7	7	10	3	0	4	3	2	1	2	1	2
KLF7	10	4	11	3	8	3	30	22	0	18	9	21	7	13	6	9	24	9	8	10	17	16	33	10	32	38	21	2	12	2	13	8	9	3	21	23	6	13	19	23	13	1	13	8	7	6	3	4	9
KLF8	5	1	1	1	1	1	7	5	0	4	3	5	1	2	1	3	5	3	2	4	5	2	6	5	7	10	4	0	2	2	3	2	1	1	5	4	1	0	1	7	2	0	3	1	1	1	1	2	1
KLF9	5	0	6	0	3	1	9	8	0	7	1	8	4	2	3	3	3	4	1	5	9	4	9	2	13	12	8	0	5	1	4	3	2	1	6	7	1	0	6	6	6	1	7	3	3	2	1	1	6
LBX1	0	0	1	2	0	0	2	2	0	3	1	0	0	0	3	0	0	0	0	0	1	1	2	1	2	5	2	1	0	0	1	0	1	0	2	5	0	0	1	0	0	0	1	2	0	0	0	1	0
LBX2	0	0	2	0	0	0	3	4	0	1	1	1	0	1	1	0	2	2	0	1	2	2	3	3	2	4	2	0	1	0	1	0	0	0	1	3	1	2	1	1	3	0	0	1	1	1	0	0	0
LCOR	2	1	2	2	1	0	4	3	0	2	2	4	0	1	2	1	2	1	1	2	1	3	1	2	8	4	1	0	0	0	2	1	1	0	3	6	1	2	1	4	3	0	1	3	1	4	0	2	3
LEF1	0	0	1	1	0	0	3	3	0	4	0	0	0	2	2	0	1	1	0	0	1	0	4	2	4	3	1	0	1	0	0	0	0	0	1	3	1	0	0	1	3	0	3	1	0	0	0	1	0
LHX1	2	0	2	2	2	1	8	5	0	4	2	2	1	5	4	1	5	1	1	0	3	4	5	3	5	10	3	1	3	0	5	1	2	0	3	6	3	1	5	2	2	0	1	1	0	3	0	2	1
LHX2	3	0	2	0	0	0	1	2	0	2	0	2	0	1	1	0	1	0	0	1	1	0	0	1	2	8	3	1	2	0	1	0	0	0	1	1	1	0	1	0	3	0	0	1	0	1	0	0	0
LHX3	0	0	1	2	1	1	5	3	0	1	1	1	1	2	3	0	4	1	1	0	1	3	4	3	4	6	1	1	1	0	4	1	0	0	2	4	3	1	5	1	2	0	1	0	0	2	0	2	1
LHX4	2	0	2	2	2	1	8	5	0	4	2	2	1	5	4	1	5	1	1	0	3	4	5	3	5	10	3	1	3	0	5	1	2	0	3	6	3	1	5	2	2	0	1	1	0	3	0	2	1
LHX5	2	0	2	2	2	1	8	5	0	4	2	2	1	5	4	1	5	1	1	0	3	4	5	3	5	10	3	1	3	0	5	1	2	0	3	6	3	1	5	2	2	0	1	1	0	3	0	2	1
LHX6	0	2	1	0	0	0	1	1	0	1	0	1	0	1	0	0	2	0	1	1	0	0	2	3	1	4	1	0	0	0	0	1	1	0	2	3	0	1	0	1	0	0	1	0	0	0	0	1	0
LHX8	1	2	2	0	0	0	2	2	0	3	0	2	0	1	2	0	2	0	2	1	2	1	3	3	1	4	2	0	1	0	0	1	1	0	3	4	0	1	0	1	2	0	2	0	0	2	0	2	1
LHX9	0	0	1	3	0	0	2	4	0	2	0	1	0	0	3	0	1	0	2	0	1	1	0	1	3	3	2	1	1	0	1	0	0	0	2	2	0	0	1	0	0	0	0	1	0	2	0	1	1
LIN54	2	0	1	2	1	0	3	2	0	3	2	2	2	1	4	1	3	2	1	1	1	2	2	2	4	13	3	0	3	0	4	2	0	0	2	1	2	1	6	3	2	0	2	0	0	0	0	1	0
LMX1A	0	0	1	2	1	0	3	1	0	2	2	1	1	1	1	0	1	1	0	0	0	0	0	2	2	0	0	1	1	0	1	1	0	0	1	3	1	0	4	1	1	0	0	0	0	0	0	0	1
LMX1B	0	0	1	2	1	0	5	1	0	2	2	1	1	1	1	0	2	1	2	0	1	0	0	2	2	1	0	1	1	0	2	1	0	0	2	3	1	0	4	1	1	0	0	0	0	2	0	1	2
LYL1	6	1	6	3	8	1	13	8	0	10	4	7	3	3	3	4	13	2	6	9	6	6	19	3	18	13	8	1	6	2	5	5	1	2	6	20	3	5	12	12	3	0	6	8	3	7	1	7	3
MAF	2	1	1	2	3	0	6	3	0	3	2	4	2	3	1	3	4	0	3	3	3	5	9	2	9	7	4	0	1	0	2	0	2	0	2	10	2	3	4	5	1	0	2	1	3	1	0	1	2
MAFA	5	2	4	2	4	0	11	6	0	3	2	2	2	4	2	3	3	2	6	5	6	11	10	5	12	9	7	2	7	1	3	3	2	1	6	9	1	0	8	6	4	0	4	4	2	5	2	1	2
MAFB	2	1	1	0	0	0	8	3	0	5	2	3	0	4	3	2	5	1	1	3	2	5	9	3	8	7	6	0	0	0	4	0	3	0	3	9	3	2	4	7	0	0	1	0	1	3	0	1	0
MAFF	3	2	3	2	4	1	4	5	0	3	2	6	1	3	1	2	5	4	2	4	4	4	8	1	8	5	6	0	4	0	5	1	2	1	2	9	4	5	7	4	2	0	4	0	1	3	2	2	3
MAFG	0	0	0	1	1	0	5	4	0	1	0	3	1	1	1	2	4	1	0	2	2	1	3	3	6	5	3	0	2	0	3	1	0	0	1	5	2	1	4	3	1	0	3	1	1	0	0	0	2
MAFK	4	0	4	3	0	0	8	4	0	2	1	3	1	2	2	1	2	1	3	2	1	2	7	4	6	11	2	1	1	0	4	1	1	0	1	7	3	2	4	5	3	0	4	1	1	3	1	2	2
MAX	1	0	1	0	3	2	2	4	0	5	1	5	2	2	3	2	2	1	1	1	1	3	6	0	4	13	2	1	3	0	4	1	0	0	6	6	1	2	3	5	2	0	4	2	2	4	0	2	1
MAZ	8	3	8	3	7	2	21	19	0	16	6	17	4	9	3	8	16	8	9	5	10	11	21	7	30	28	12	2	11	2	9	8	6	3	12	22	4	10	12	18	7	0	9	6	8	5	1	3	5
MBD2	1	1	3	0	1	0	2	1	0	0	2	0	2	1	0	1	4	1	1	2	1	0	3	1	3	4	4	1	1	0	2	0	2	1	2	1	1	2	4	2	1	0	2	0	0	1	0	1	0
MECOM	3	1	2	1	0	0	3	6	0	4	2	4	0	2	3	1	8	0	0	3	2	1	3	1	3	14	8	0	3	0	1	2	2	0	5	9	1	3	2	4	2	0	4	0	1	1	1	0	3
MECP2	0	1	2	0	2	0	3	1	0	5	0	2	1	1	0	0	1	0	1	1	2	0	2	1	0	2	2	0	1	0	0	0	0	0	2	2	0	1	3	1	3	0	1	1	0	0	0	0	1
MEF2A	3	3	3	1	2	0	5	4	0	3	3	3	1	2	3	2	6	1	2	4	3	4	10	1	9	10	1	0	1	0	2	2	1	0	4	7	5	2	8	8	6	0	6	2	2	3	0	0	4
MEF2B	2	2	2	0	3	0	1	3	0	0	0	2	1	2	1	2	3	1	1	2	3	4	9	2	9	6	2	0	1	0	2	1	3	0	3	2	3	2	5	6	4	0	1	1	2	2	0	1	3
MEF2C	1	4	2	1	3	0	6	3	0	4	1	3	1	3	4	2	5	0	3	1	3	6	11	2	8	10	2	0	1	0	3	2	1	0	6	6	3	1	8	6	5	0	5	1	3	4	0	1	3
MEF2D	2	2	4	1	5	0	5	4	0	3	3	2	1	2	1	0	5	1	1	2	3	7	7	1	10	8	1	0	2	0	2	2	1	0	5	2	4	3	8	5	3	0	5	1	3	2	0	1	3
MEIS1	0	0	1	0	2	0	2	0	0	3	1	1	2	1	0	1	3	5	1	2	0	2	5	2	6	7	3	0	1	0	5	1	0	0	4	7	1	0	2	0	0	0	4	1	0	0	0	1	1
MEIS2	1	0	0	0	1	0	2	2	0	4	2	5	3	0	0	1	2	3	1	2	1	1	8	0	7	9	3	0	0	0	4	1	1	0	6	8	2	1	3	3	4	0	7	1	0	4	0	3	0
MEIS3	2	0	1	0	4	0	6	2	0	2	3	3	1	3	1	3	5	1	1	4	0	6	6	2	5	7	6	1	3	0	1	1	1	0	0	8	2	2	3	2	3	0	1	1	2	2	1	1	0
MEOX1	0	0	0	2	0	0	1	3	0	3	0	1	0	0	2	0	0	0	0	0	1	1	0	2	1	0	1	1	0	0	1	0	1	0	0	3	0	0	1	0	0	0	0	0	0	1	0	0	0
MEOX2	0	0	0	2	2	0	1	3	0	3	1	0	1	0	2	1	1	0	0	0	1	1	0	1	3	3	2	1	0	0	2	0	1	0	1	4	0	0	2	0	0	0	0	0	0	0	0	0	0
MESP1	0	1	3	2	4	0	9	3	0	2	2	5	4	2	2	3	9	3	0	5	1	6	9	3	16	12	2	0	4	0	1	1	1	1	5	7	1	2	2	5	1	0	3	5	0	2	1	0	4
MESP2	0	1	3	2	4	0	9	3	0	2	2	5	4	2	2	3	9	3	0	5	1	6	9	3	16	12	2	0	4	0	1	1	1	1	5	7	1	2	2	5	1	0	3	5	0	2	1	0	4
MGA	0	1	1	0	1	1	4	3	0	2	3	2	3	2	1	0	5	0	0	2	4	2	6	2	6	9	4	0	2	0	4	1	2	0	3	7	1	1	2	2	1	1	2	1	2	4	1	2	3
MITF	0	1	1	0	1	2	1	3	0	4	1	1	0	5	3	5	3	1	0	1	2	2	7	1	6	9	2	0	1	0	4	2	0	0	3	7	1	2	4	2	1	1	0	2	1	2	0	0	1
MIXL1	0	0	1	3	1	0	4	4	0	2	1	1	0	1	4	0	1	1	2	0	0	1	0	2	4	2	2	1	1	0	0	1	0	0	2	2	1	0	1	0	0	0	0	1	0	1	0	1	1
MLL	0	0	2	0	2	0	1	1	0	0	0	1	0	1	0	0	2	1	0	1	2	1	1	0	1	2	1	0	1	0	1	1	1	1	0	0	0	1	2	1	1	0	0	0	0	0	0	0	0
MLX	0	0	0	0	0	0	1	0	0	0	0	0	0	0	0	0	0	0	0	0	0	1	2	0	3	2	1	0	1	0	1	0	0	0	0	1	0	0	0	0	1	0	1	0	1	0	0	1	0
MLXIP	1	0	1	0	0	0	0	1	0	1	0	4	0	1	0	1	2	0	1	1	0	0	2	2	2	5	1	1	2	0	2	1	0	0	0	2	0	1	1	2	0	0	2	0	0	1	0	2	0
MLXIPL	5	1	4	0	2	1	7	5	0	3	2	5	2	3	1	2	10	4	1	1	2	1	15	1	10	13	4	1	3	2	2	0	2	1	2	5	0	3	5	5	5	0	0	2	2	1	1	0	0
MNT	1	0	1	0	1	1	1	1	0	3	0	1	1	0	0	1	1	0	0	1	0	1	2	0	3	6	1	0	1	0	2	0	0	0	0	2	1	0	1	2	1	0	2	0	1	1	0	1	0
MNX1	0	0	0	1	2	0	2	3	0	2	2	2	1	0	1	0	2	0	1	1	0	2	0	0	3	5	2	1	1	0	2	1	0	0	1	4	0	0	4	1	2	0	0	0	0	0	0	1	1
MSC	0	1	1	2	2	0	3	2	0	2	1	5	2	1	1	0	4	0	0	2	1	1	5	1	6	5	2	0	1	0	3	0	3	1	3	7	1	0	3	7	1	0	1	1	2	1	0	2	0
MSX1	0	0	2	1	1	1	4	2	0	2	3	1	1	2	0	3	5	2	2	1	1	2	1	2	5	5	3	0	2	0	3	1	1	0	4	2	1	1	2	2	0	0	0	0	1	0	0	0	0
MSX2	0	0	1	1	0	0	0	1	0	2	0	1	0	2	2	0	1	0	0	0	1	2	2	1	2	6	2	0	0	0	0	0	3	0	1	2	0	0	1	0	0	0	2	0	0	1	0	0	1
MTF1	0	0	0	0	2	1	3	2	0	2	0	4	1	1	1	0	1	1	2	2	0	2	6	2	5	3	3	1	1	0	2	1	0	0	0	5	0	1	3	1	3	0	0	1	0	2	0	0	0
MXI1	1	0	1	0	1	1	2	1	0	3	1	5	1	1	0	1	2	0	2	1	0	2	2	2	7	5	2	1	1	0	5	1	1	0	0	3	0	2	0	1	2	0	1	1	1	2	0	2	0
MYB	1	0	1	1	0	1	0	2	0	2	0	0	0	0	0	0	3	0	0	0	1	1	4	1	3	1	1	0	0	0	1	0	0	0	2	1	1	0	2	2	1	0	1	2	0	0	0	1	0
MYBL1	0	0	1	0	1	0	0	1	0	0	1	0	0	0	1	0	0	0	0	1	0	2	0	0	1	3	1	0	0	0	0	1	2	0	0	2	0	0	1	1	0	0	1	0	0	0	0	0	1
MYBL2	0	0	0	1	2	1	2	3	0	6	1	1	0	1	1	1	1	2	1	3	0	4	2	3	6	5	2	0	3	0	1	1	0	0	5	3	2	2	1	6	2	0	1	1	2	1	1	1	0
MYC	1	0	1	0	1	0	1	2	0	2	0	4	1	2	1	0	3	1	0	1	0	0	6	2	4	6	2	1	1	0	3	0	0	0	2	2	1	1	1	1	1	0	3	0	1	2	0	1	0
MYCL1	2	0	1	0	0	1	2	2	0	3	2	4	1	1	1	2	4	0	1	1	0	1	2	2	4	7	2	2	1	0	2	0	0	0	0	4	0	2	1	2	1	0	4	0	1	3	0	4	0
MYCN	1	0	1	0	0	1	2	1	0	3	1	3	0	1	0	1	3	0	0	1	0	1	2	2	3	4	1	1	1	0	2	0	0	0	0	3	0	2	1	2	1	0	2	0	1	1	0	1	0
MYF6	2	1	0	1	5	0	8	3	0	4	3	0	1	1	0	0	9	1	3	2	1	2	6	2	4	3	2	2	1	0	3	2	1	0	0	9	1	1	6	5	3	0	1	1	2	2	0	2	1
MYOD1	2	1	1	2	6	1	7	5	0	5	4	5	2	3	2	2	14	2	3	4	3	3	7	3	9	13	2	2	5	1	2	1	3	1	1	10	0	2	10	6	4	0	2	1	2	2	0	3	3
MYOG	3	1	0	1	7	0	9	9	0	8	3	7	3	0	3	1	7	3	3	5	4	4	10	2	11	12	4	2	3	1	4	3	2	1	2	9	0	2	10	6	4	0	2	5	3	0	0	4	1
MYPOP	0	0	0	0	1	0	0	0	0	1	0	0	1	0	0	1	1	0	0	0	1	0	1	1	0	1	1	0	1	0	1	0	0	0	1	0	0	0	0	0	0	0	0	0	1	0	0	0	0
MZF1	4	1	8	1	1	0	10	7	0	7	4	8	6	2	2	3	10	3	3	3	7	5	15	7	13	19	6	1	4	2	2	4	3	1	9	12	2	5	13	9	8	0	5	3	3	1	2	3	3
NAIF1	1	0	1	0	0	0	1	1	0	0	0	0	0	0	0	0	0	0	1	0	1	1	1	0	0	0	0	0	0	0	1	1	0	0	0	2	0	0	1	1	1	0	1	0	1	0	0	0	0
NANOG	1	0	0	1	1	0	3	1	0	0	2	2	0	2	0	1	2	2	1	0	0	1	5	3	1	5	3	0	2	0	3	1	1	0	3	5	1	1	4	4	2	0	2	0	0	0	0	1	1
NANOGP1	1	0	0	1	1	0	3	1	0	0	2	2	0	2	0	1	2	2	1	0	0	1	5	3	1	5	3	0	2	0	3	1	1	0	3	5	1	1	4	4	2	0	2	0	0	0	0	1	1
NEUROD1	1	0	0	2	5	0	3	7	0	4	1	1	0	1	3	0	8	2	3	4	1	1	4	2	8	9	3	1	6	0	0	1	0	0	2	5	1	1	7	4	4	0	2	1	0	2	0	1	1
NEUROD2	0	0	0	0	1	0	1	1	0	0	2	0	0	0	0	0	0	0	1	0	0	0	1	0	3	2	0	0	0	0	0	1	0	0	2	1	1	0	1	1	0	0	4	0	0	2	0	2	0
NEUROD4	3	2	2	2	7	0	7	13	0	8	5	8	1	5	5	2	15	3	7	8	3	3	11	3	19	20	6	1	8	1	5	4	1	1	7	14	4	4	13	11	6	0	10	2	1	7	2	4	5
NEUROD6	3	2	2	2	7	0	7	13	0	8	5	8	1	5	5	2	15	3	7	8	3	3	11	3	19	20	6	1	8	1	5	4	1	1	7	14	4	4	13	11	6	0	10	2	1	7	2	4	5
NEUROG1	1	0	0	2	6	0	4	8	0	5	5	2	0	1	4	1	11	2	4	5	1	2	6	3	13	13	3	1	7	0	0	2	0	0	4	8	3	3	7	6	6	0	6	1	0	4	0	3	4
NEUROG2	0	0	0	0	1	0	1	1	0	0	2	0	0	0	1	1	2	0	0	1	0	1	1	1	4	3	0	0	1	0	0	1	0	0	1	1	1	0	1	2	0	0	2	0	0	0	0	0	2
NEUROG3	1	0	0	2	6	0	4	8	0	5	5	2	0	1	4	1	11	2	4	5	1	2	6	3	13	13	3	1	7	0	0	2	0	0	4	8	3	3	7	6	6	0	6	1	0	4	0	3	4
NFAT5	1	3	3	1	4	0	6	4	0	4	2	1	4	4	2	2	7	0	1	2	3	4	7	1	8	6	7	0	1	0	4	2	3	0	7	9	3	5	7	2	3	0	2	0	2	0	0	1	1
NFATC1	2	1	1	1	2	1	3	5	0	5	3	3	0	4	2	0	4	1	3	0	1	1	5	1	8	8	3	0	2	0	3	0	1	0	3	5	0	2	6	1	0	0	3	2	2	2	0	2	1
NFATC2	1	2	3	1	4	0	6	6	0	2	3	7	3	2	2	1	5	5	2	3	3	6	8	5	15	14	12	0	3	0	6	1	1	0	8	8	4	3	6	4	2	0	3	3	5	1	0	1	1
NFATC3	1	1	3	1	2	0	3	6	0	1	2	3	1	4	2	2	6	4	2	2	3	4	7	4	11	14	11	0	5	1	3	1	2	0	10	9	4	4	7	3	1	0	2	3	1	1	0	1	1
NFATC4	2	0	5	1	5	0	6	6	0	3	1	7	2	5	4	2	5	4	3	2	2	5	6	5	12	12	6	0	3	0	7	2	2	1	4	8	2	2	5	4	1	0	5	2	4	2	0	2	1
NFE2	3	1	1	4	5	1	8	4	0	5	2	3	4	2	3	3	8	2	3	5	6	1	8	3	12	10	4	0	3	1	6	0	0	1	6	5	5	5	11	5	2	0	5	2	1	3	2	1	6
NFE2L1	0	0	0	0	2	0	2	0	0	5	1	3	3	1	0	2	3	1	2	2	4	1	3	3	7	6	3	0	1	0	4	1	1	0	6	3	1	1	2	5	0	0	2	1	0	0	0	2	2
NFE2L2	2	1	3	4	6	1	8	3	0	4	2	4	3	3	3	4	10	2	3	5	8	1	9	3	12	16	6	0	3	0	4	1	3	2	10	12	5	6	11	6	2	0	7	3	1	2	2	1	3
NFIA	1	2	1	1	1	1	2	5	0	4	0	7	1	4	2	0	2	3	1	2	3	2	2	4	9	8	4	1	5	0	2	0	1	1	2	3	0	3	4	3	3	0	3	2	1	3	1	1	0
NFIB	0	2	1	1	2	1	2	5	0	4	0	7	1	4	2	0	4	4	1	2	3	1	3	4	9	8	4	1	5	0	2	0	1	1	2	5	2	3	4	2	3	0	3	2	1	2	1	1	0
NFIL3	0	0	1	0	0	0	1	3	0	1	1	2	0	1	0	1	1	0	1	0	1	3	1	2	3	1	0	0	2	0	4	1	0	0	0	3	0	0	1	1	0	0	2	2	1	0	0	0	0
NFIX	0	2	1	1	3	1	6	9	0	5	0	6	0	4	2	1	6	5	1	3	5	2	6	3	12	10	3	1	4	0	1	1	3	1	3	8	2	4	7	1	3	0	6	4	2	3	1	1	1
NFKB1	1	2	2	1	5	0	11	4	0	4	3	4	2	4	0	3	5	2	5	0	4	3	7	1	8	6	3	0	4	0	3	2	2	0	3	12	2	4	8	6	2	1	4	1	3	2	1	2	1
NFKB2	0	3	2	0	2	0	3	2	0	3	0	2	2	2	1	0	3	1	3	0	4	4	6	2	6	7	5	0	3	0	1	3	0	0	2	3	1	3	3	1	2	0	4	0	1	4	2	1	0
NFYA	2	0	1	1	2	0	3	3	0	2	0	2	0	1	1	0	4	2	1	1	1	2	5	1	5	8	3	0	2	0	1	0	2	0	2	5	1	0	2	2	1	0	1	1	2	2	0	2	3
NFYB	1	1	1	0	3	1	1	1	0	2	1	2	0	1	1	0	1	2	1	2	2	2	4	1	8	2	3	0	1	0	1	0	1	0	3	3	0	0	0	1	1	0	1	0	2	1	0	2	2
NFYC	7	0	1	1	2	1	1	3	0	1	3	1	1	2	1	1	5	2	0	2	3	3	8	2	4	6	3	0	6	0	3	2	1	0	2	5	3	1	1	2	0	0	2	2	1	2	1	2	0
NHLH1	2	1	4	2	2	1	8	6	0	6	0	4	2	1	0	3	8	1	3	8	4	5	12	0	10	3	5	1	1	1	2	3	0	0	5	9	0	3	5	5	2	0	1	4	1	3	0	3	0
NHLH2	6	1	6	3	8	1	13	8	0	10	4	7	3	3	3	4	13	2	6	9	6	6	19	3	18	13	8	1	6	2	5	5	1	2	6	20	3	5	12	12	3	0	6	8	3	7	1	7	3
NOBOX	0	0	1	2	1	0	1	2	0	2	0	2	0	2	2	1	1	0	1	0	2	2	1	1	1	2	4	1	1	0	2	0	2	0	2	1	1	0	5	2	1	0	0	1	0	1	0	0	1
NOTO	0	0	0	2	0	0	1	4	0	3	1	1	0	1	2	1	1	0	0	0	1	1	0	1	5	1	1	1	0	0	2	1	1	0	1	3	0	1	0	0	0	0	0	1	0	0	0	0	0
NPAS1	6	0	4	1	3	0	6	8	0	4	3	5	2	4	6	3	11	4	1	4	2	4	6	4	15	12	6	1	3	0	5	2	1	0	5	6	4	3	5	4	1	0	6	4	2	1	0	0	2
NPAS2	1	1	1	0	2	0	0	2	0	2	0	3	1	1	0	1	2	0	0	1	0	0	2	3	2	7	2	1	1	0	2	0	0	0	1	4	1	1	1	2	0	0	2	2	0	1	0	1	0
NPAS3	6	0	4	1	3	0	6	8	0	4	3	5	2	4	6	3	11	4	1	4	2	4	6	4	15	12	6	1	3	0	5	2	1	0	5	6	4	3	5	4	1	0	6	4	2	1	0	0	2
NPAS4	1	0	0	1	0	0	2	1	0	0	0	0	0	0	0	0	1	1	0	1	2	1	1	0	4	0	2	0	1	0	2	1	0	0	0	0	0	0	1	1	0	0	1	0	0	2	0	0	0
NR0B1	4	0	3	1	2	0	8	6	0	6	2	4	3	4	0	1	7	2	2	2	3	2	6	3	7	9	5	0	1	2	4	3	0	0	6	9	0	4	2	4	3	0	5	3	2	0	1	1	0
NR1D1	2	1	1	1	1	0	4	1	0	2	0	3	1	1	1	0	3	2	2	1	2	3	5	2	7	5	3	0	2	0	1	3	1	0	2	8	2	1	0	2	3	0	2	1	2	0	1	1	2
NR1D2	2	1	1	1	1	0	4	1	0	2	0	3	1	1	1	0	3	2	2	1	2	3	5	2	7	5	3	0	2	0	1	3	1	0	2	8	2	1	0	2	3	0	2	1	2	0	1	1	2
NR1H2	2	1	1	0	4	0	2	5	0	0	1	4	2	2	1	2	1	2	1	2	3	1	6	1	8	10	5	0	5	0	4	0	1	0	1	3	0	1	5	5	2	0	1	1	0	0	0	1	1
NR1H3	2	1	2	0	5	0	7	9	0	3	3	7	3	4	2	4	2	3	2	3	6	2	11	2	19	19	6	1	8	0	6	1	2	1	4	8	0	3	7	7	3	0	2	1	2	2	0	3	2
NR1H4	0	1	2	0	2	0	5	5	0	3	2	4	1	2	1	3	1	1	2	1	4	1	5	1	12	10	3	1	3	0	2	1	1	1	3	6	0	2	4	2	2	0	1	0	2	2	0	3	1
NR1I2	1	1	1	0	4	2	5	5	0	1	2	2	3	1	3	1	6	3	2	4	2	3	5	3	8	15	3	0	4	0	2	1	2	1	5	5	2	2	4	3	2	0	5	2	1	1	0	0	3
NR1I3	0	1	1	0	3	1	3	7	0	3	2	3	4	1	3	1	4	2	2	3	3	3	7	2	8	15	5	0	4	0	4	2	1	0	5	6	1	2	5	5	0	0	4	1	0	1	1	1	3
NR2C1	2	1	4	1	7	0	8	5	0	2	1	3	2	1	1	2	5	2	2	1	3	2	7	1	12	10	3	0	5	0	1	2	2	0	5	9	1	3	5	5	2	1	0	4	0	2	1	2	2
NR2C2	2	4	4	0	1	2	10	5	0	7	4	9	2	1	2	2	8	5	5	5	3	1	10	4	8	15	7	0	5	0	5	2	1	1	5	6	4	5	3	3	3	0	6	3	2	4	0	0	4
NR2E1	1	1	2	0	3	0	4	2	0	1	0	4	3	1	1	1	3	2	2	2	2	2	6	2	9	12	3	0	5	0	5	3	3	0	1	6	3	1	3	3	6	0	2	2	2	0	0	0	3
NR2E3	1	2	0	2	3	0	3	6	0	4	3	6	1	8	4	2	4	4	2	5	2	2	10	1	8	11	4	1	4	0	3	1	2	1	4	14	0	4	6	7	1	0	5	1	2	5	0	1	4
NR2F1	2	1	1	2	3	1	5	7	0	5	2	2	1	1	1	2	3	1	4	4	5	1	6	3	11	11	4	0	4	0	1	0	0	1	4	6	2	2	4	4	2	1	2	3	0	0	1	2	3
NR2F2	2	0	2	1	2	2	4	2	0	4	0	6	2	1	1	2	9	0	2	5	3	3	6	3	5	10	1	0	6	1	2	3	0	0	3	9	4	3	5	2	5	0	4	3	2	1	0	2	3
NR2F6	2	1	4	1	2	0	9	6	0	5	4	4	0	4	3	3	8	6	4	7	6	4	15	3	12	15	9	1	5	0	6	1	2	1	8	14	3	4	10	11	6	1	8	4	3	3	1	3	4
NR3C1	6	1	9	3	7	1	14	18	0	15	5	12	2	9	5	10	9	5	5	7	8	9	20	8	19	25	13	1	6	0	10	1	2	0	14	22	5	4	16	15	12	1	7	9	8	2	1	0	7
NR3C2	3	0	6	0	2	1	5	7	0	4	2	5	1	2	1	1	7	6	0	3	4	1	6	4	15	11	5	0	6	0	2	1	1	0	5	6	3	1	8	6	4	0	4	1	3	4	1	1	2
NR4A1	2	1	2	1	4	1	5	6	0	4	2	5	1	3	1	3	11	3	1	6	6	5	11	2	9	11	1	0	7	0	3	0	0	0	9	7	4	1	5	3	3	0	2	1	5	1	0	2	3
NR4A2	0	0	2	0	3	1	2	3	0	1	2	4	3	3	1	2	6	0	2	4	2	4	7	2	6	8	0	0	5	0	1	1	0	0	3	5	3	0	7	1	4	0	3	3	1	1	0	3	3
NR4A3	1	2	1	1	2	1	2	6	0	2	0	3	2	2	0	3	7	1	3	1	4	4	6	0	8	7	3	0	5	0	1	2	2	0	2	6	3	3	4	3	3	1	1	1	3	1	0	2	3
NR5A1	0	0	2	0	4	1	5	3	0	2	1	3	2	2	2	2	6	2	3	5	3	1	8	1	7	7	2	0	5	0	2	0	2	2	6	6	4	2	5	3	2	1	3	0	3	1	0	2	3
NR5A2	1	0	6	1	3	1	4	4	0	4	1	3	0	5	6	4	5	1	3	4	3	2	7	0	7	9	2	0	5	0	1	0	2	2	8	7	3	2	4	5	2	1	3	0	1	1	0	0	3
NR6A1	2	0	1	1	3	0	7	5	0	3	2	2	1	1	2	0	3	2	2	2	5	3	9	0	14	8	3	0	5	0	6	3	2	1	2	7	0	1	4	4	4	1	3	2	3	2	0	3	3
NRF1	0	0	1	0	1	0	1	1	0	1	1	1	0	1	0	2	2	0	0	0	1	0	2	0	2	6	1	0	2	1	1	1	0	0	1	1	0	1	1	0	1	0	1	0	0	0	0	0	0
NRL	2	1	2	1	0	0	7	5	0	2	3	2	2	3	1	1	2	0	2	2	2	1	4	3	10	5	3	1	0	0	3	0	2	0	0	10	3	2	2	3	3	0	3	1	1	2	0	2	2
OLIG1	0	0	0	0	0	0	2	1	0	0	3	2	0	0	1	0	1	0	0	0	0	1	2	1	4	1	1	0	3	0	0	1	0	0	1	2	1	0	1	3	0	0	3	0	0	0	0	1	0
OLIG2	0	0	0	0	0	0	3	1	0	1	3	1	0	0	1	0	2	0	0	0	0	0	1	0	3	2	0	0	1	0	1	1	0	0	1	2	2	1	1	3	1	0	4	0	0	0	0	1	1
OLIG3	0	0	0	0	0	0	3	1	0	1	3	1	0	0	1	0	2	0	0	0	0	0	2	0	3	1	0	0	1	0	1	1	0	0	1	1	2	1	2	3	1	0	4	0	0	0	0	1	1
ONECUT1	2	0	2	3	3	0	3	2	0	1	3	1	1	3	1	1	4	3	0	1	3	5	5	1	5	8	4	0	4	0	2	2	2	0	2	5	0	0	1	3	0	0	3	0	1	1	0	4	1
ONECUT2	3	3	3	1	1	0	6	5	0	1	1	5	1	4	3	1	7	5	1	2	5	5	9	4	8	14	6	1	3	0	4	3	1	1	6	10	5	0	4	3	2	0	5	2	2	3	0	3	1
ONECUT3	3	1	2	1	3	0	3	2	0	3	3	3	1	3	0	3	3	2	2	3	2	3	4	4	6	5	2	0	3	0	1	2	0	1	3	8	0	1	2	2	0	0	4	0	1	2	0	3	3
OSR1	1	0	1	0	1	1	2	2	0	2	2	1	0	2	1	1	3	2	2	1	3	2	4	0	2	4	4	0	2	0	2	0	0	0	4	1	0	1	0	3	2	1	2	1	0	1	0	3	3
OSR2	1	0	1	0	1	1	2	2	0	2	2	1	0	2	1	1	3	2	2	1	3	2	4	0	2	4	4	0	2	0	2	0	0	0	4	1	0	1	0	3	2	1	2	1	0	1	0	3	3
OTP	3	2	4	4	4	2	10	9	0	9	4	4	2	8	5	6	13	3	3	4	5	7	15	4	16	18	8	2	7	0	8	2	4	0	9	11	5	3	8	9	5	0	5	3	3	8	0	2	6
OTX1	0	1	1	0	1	1	3	3	0	4	3	2	0	4	1	2	3	3	1	4	0	3	2	2	4	7	2	0	4	0	3	3	2	0	3	2	1	3	1	6	1	0	1	0	0	1	0	0	2
OTX2	1	2	2	1	2	1	2	3	0	6	2	2	1	3	1	4	5	2	2	4	2	4	14	0	9	7	4	0	3	0	1	1	4	0	5	5	2	1	2	7	4	0	0	2	2	6	0	1	5
OVOL1	1	0	0	0	0	0	4	2	0	2	1	1	0	1	1	2	1	2	1	1	2	0	1	1	5	4	0	0	1	0	2	0	1	0	0	4	1	1	1	2	2	0	3	0	1	0	0	0	1
PAX1	0	0	0	0	0	0	2	3	0	1	1	2	0	0	0	1	1	2	0	1	2	0	2	1	2	5	2	0	1	0	2	0	0	0	2	2	0	0	0	2	1	0	2	1	1	0	2	0	2
PAX2	1	1	1	0	2	0	2	3	0	0	2	5	0	1	2	0	4	2	0	2	3	0	5	2	7	10	2	0	0	0	2	0	0	0	4	10	1	0	2	2	1	0	4	1	2	2	1	0	1
PAX3	1	0	0	1	1	0	2	0	0	1	1	0	1	2	2	1	1	0	0	0	1	1	1	1	0	0	0	0	0	0	3	1	1	0	0	0	0	0	2	1	0	0	0	0	0	1	0	0	1
PAX4	0	0	0	2	0	0	1	1	0	3	0	1	0	0	1	0	0	0	0	0	0	1	1	1	1	1	0	1	0	0	1	0	0	0	0	3	0	0	0	0	0	0	0	0	0	0	0	1	0
PAX5	2	1	2	2	1	0	4	5	0	2	3	3	1	2	1	2	5	5	0	1	4	3	6	1	6	6	1	0	1	1	2	0	0	0	0	3	1	0	1	3	1	1	1	3	1	1	1	0	2
PAX6	0	1	1	0	1	0	5	4	0	3	1	1	1	1	1	1	2	1	0	4	2	3	0	1	4	3	4	0	2	0	3	0	0	1	1	4	1	1	0	2	1	0	1	1	2	0	0	2	1
PAX7	1	0	1	1	1	2	2	0	0	1	1	0	1	2	1	2	1	0	0	0	1	2	2	1	0	1	1	0	0	0	3	1	1	0	0	0	0	0	2	3	0	0	0	0	0	1	0	0	2
PAX8	1	1	2	0	0	0	2	4	0	0	1	2	1	0	1	1	1	1	1	2	2	3	5	0	4	5	4	0	1	0	2	1	0	0	3	2	0	1	1	6	1	0	1	2	0	1	0	0	0
PAX9	1	0	0	1	0	0	4	3	0	2	1	3	1	0	0	2	1	2	0	1	1	0	2	1	4	7	2	0	1	0	2	0	0	0	2	1	0	0	1	2	2	0	1	1	1	1	2	0	3
PBX1	0	0	0	1	2	0	4	1	0	1	1	1	0	0	1	0	1	1	1	2	1	1	1	0	4	4	1	0	2	0	0	1	0	0	2	4	1	0	2	1	2	0	4	0	1	0	0	2	0
PBX2	0	1	1	1	2	0	4	2	0	2	2	0	0	1	1	0	5	2	0	4	2	2	3	1	4	5	4	0	3	0	1	0	0	0	2	2	1	0	3	3	1	0	4	0	1	0	1	1	2
PBX3	2	0	0	1	3	1	2	3	0	4	1	1	1	1	2	0	1	2	0	1	2	2	4	2	4	1	1	0	4	0	1	1	1	0	0	4	3	0	1	1	2	0	0	0	0	0	0	0	1
PDX1	0	0	0	1	0	0	1	0	0	0	1	2	0	0	1	2	0	0	0	0	1	1	0	0	2	2	3	0	0	0	1	1	1	0	0	4	0	0	1	2	0	0	0	1	0	0	0	0	0
PGR	5	1	7	3	5	2	13	14	0	11	7	12	0	5	4	6	11	4	5	6	7	8	13	6	20	23	7	0	9	0	4	2	1	0	11	20	5	3	14	14	13	1	5	5	7	4	1	1	5
PHOX2A	1	0	0	0	1	1	2	4	0	1	1	1	1	2	0	4	5	1	0	0	2	1	2	3	5	4	1	1	1	0	1	1	1	0	2	0	3	0	1	1	0	0	1	1	0	0	0	1	2
PHOX2B	1	0	0	0	1	1	2	4	0	1	1	1	1	2	0	4	5	1	0	0	1	1	2	3	5	3	1	1	1	0	2	1	1	0	2	0	3	0	1	1	0	0	0	1	0	0	0	0	2
PITX1	0	1	3	0	2	1	1	3	0	2	2	4	1	2	1	3	5	2	1	2	1	4	5	0	2	7	3	0	2	0	0	2	1	0	4	3	0	2	1	6	1	0	2	1	0	1	0	0	2
PITX2	1	1	0	0	3	0	4	2	0	3	1	5	2	3	0	2	4	1	2	2	2	4	7	1	11	6	3	0	3	0	2	1	2	0	5	5	2	2	2	4	1	0	2	2	1	4	0	0	3
PITX3	0	1	3	0	1	1	1	2	0	2	2	4	1	2	1	3	3	2	1	2	1	4	3	0	2	6	3	0	2	0	0	2	1	0	3	3	0	1	0	5	1	0	2	1	0	1	0	0	2
PKNOX1	1	1	0	0	0	0	2	3	0	2	1	2	1	0	0	0	1	1	1	4	0	0	3	2	6	3	2	0	3	0	0	2	1	1	3	4	0	0	2	2	1	0	2	0	0	1	0	2	0
PKNOX2	2	1	2	0	1	0	1	1	0	0	1	4	3	0	1	0	1	3	1	3	2	0	6	1	4	10	4	0	0	0	1	1	0	1	5	6	3	1	2	1	1	0	4	1	0	3	0	3	0
PLAG1	6	3	7	1	4	1	14	10	0	8	5	12	5	6	2	5	12	2	6	5	5	9	13	7	19	29	10	1	5	2	3	4	4	0	7	13	1	4	14	10	8	0	8	3	6	1	1	1	2
PLAGL1	4	1	1	1	3	1	8	8	0	4	2	5	2	3	0	5	3	3	2	3	5	2	6	2	10	8	3	0	2	1	3	2	2	0	5	9	2	6	2	5	3	0	4	0	3	0	1	2	1
POU1F1	1	0	1	3	2	1	4	5	0	4	0	2	1	5	2	3	2	2	2	2	1	3	4	1	8	8	2	0	2	0	2	0	1	0	4	2	0	0	0	4	1	0	4	2	1	4	0	1	3
POU2F1	1	0	1	0	3	0	4	4	0	0	1	2	0	2	1	0	5	5	0	2	0	1	4	2	12	6	0	1	2	0	4	1	1	1	2	2	2	3	1	2	1	0	6	0	0	4	0	1	3
POU2F2	1	0	1	3	2	1	4	6	0	1	1	5	2	3	1	0	4	5	1	2	0	1	4	2	13	7	1	0	2	0	5	1	1	1	5	6	2	3	4	4	2	0	6	0	1	2	0	1	2
POU2F3	1	0	0	2	1	0	4	3	0	3	1	2	0	2	2	0	5	4	0	2	0	1	3	3	9	6	2	0	2	0	3	0	1	0	3	4	2	4	0	4	1	0	3	1	0	2	0	0	3
POU3F1	1	0	4	0	3	0	2	4	0	2	3	1	1	3	3	1	3	2	2	1	2	4	6	0	7	8	1	1	1	0	1	1	3	0	2	2	1	1	1	3	2	0	5	2	2	0	0	1	0
POU3F2	1	0	1	2	0	0	2	4	0	6	0	3	0	3	2	3	4	3	1	1	1	2	7	2	4	10	4	0	2	0	3	1	0	0	5	4	0	1	7	1	2	0	3	0	1	3	0	3	1
POU3F3	1	1	1	2	2	0	1	5	0	5	1	4	0	1	2	0	5	1	0	1	1	4	3	1	11	5	3	0	1	0	5	0	1	0	3	3	4	3	2	5	2	0	4	1	0	1	0	1	2
POU3F4	1	0	0	2	1	1	3	4	0	3	1	2	0	2	2	0	5	3	0	1	0	2	2	2	9	6	1	0	2	0	2	0	1	0	1	4	1	4	0	3	1	0	3	1	0	2	0	0	2
POU4F1	1	0	1	4	1	0	3	2	0	7	3	2	2	3	2	1	6	0	1	0	3	3	7	4	6	8	1	0	2	0	7	0	0	0	4	6	2	0	6	3	5	0	2	0	1	2	0	3	2
POU4F2	0	1	1	1	1	0	3	2	0	0	1	1	0	1	0	0	4	0	0	1	0	1	1	0	4	4	5	1	1	0	2	2	0	1	2	5	0	1	3	2	1	0	1	1	0	0	0	0	1
POU4F3	1	1	2	4	1	0	2	2	0	6	3	5	2	2	2	1	5	0	1	0	3	1	7	4	6	9	3	1	2	0	7	0	0	0	4	6	2	1	5	3	3	0	2	0	1	2	0	2	2
POU5F1	0	0	2	2	2	1	2	7	0	6	0	4	1	1	3	0	4	2	1	3	4	3	6	1	13	9	4	1	3	0	2	1	1	1	3	5	1	1	3	6	1	1	5	1	0	3	0	1	1
POU5F1B	1	0	0	1	1	0	4	4	0	2	0	4	0	2	1	0	3	4	0	2	0	1	3	1	9	4	2	0	2	0	3	0	1	1	3	4	2	3	1	4	1	0	4	1	1	2	0	0	3
POU6F1	1	0	1	2	0	0	3	3	0	5	0	0	0	3	2	0	2	0	0	3	2	0	7	2	3	4	3	0	1	0	2	0	0	0	1	3	0	1	2	1	2	0	0	1	0	2	0	0	1
POU6F2	0	0	0	2	0	0	3	2	0	4	0	1	0	0	4	0	1	0	2	0	0	1	1	3	3	2	2	1	0	0	3	0	1	1	0	4	0	1	2	1	2	0	1	1	0	2	0	1	0
PPARA	0	0	1	0	1	1	2	2	0	1	1	2	1	2	0	2	5	0	1	3	1	2	2	1	2	7	0	0	4	0	0	0	0	0	4	4	2	0	4	1	2	0	0	1	1	0	0	3	3
PPARD	5	2	3	1	3	1	5	5	0	3	3	4	4	2	2	4	6	2	2	2	3	3	11	2	14	12	3	0	2	0	1	1	0	2	5	5	1	4	5	9	6	1	3	3	5	1	0	3	3
PPARG	2	2	4	1	3	2	7	8	0	7	3	5	1	3	0	1	7	3	3	2	3	4	13	4	9	14	4	0	3	1	1	1	1	1	5	9	2	3	2	5	4	1	4	4	2	1	0	0	2
PRDM1	2	2	3	3	1	1	7	10	0	9	3	8	3	5	3	2	11	0	6	5	6	7	14	4	15	17	9	3	12	0	9	2	4	0	7	18	2	1	11	9	7	1	7	3	1	6	1	0	2
PRDM16	3	1	2	1	0	0	3	6	0	4	2	4	0	2	3	1	8	0	0	3	2	1	3	1	3	14	8	0	3	0	1	2	2	0	5	9	1	3	2	4	2	0	4	0	1	1	1	0	3
PRDM4	2	1	1	1	3	0	5	3	0	4	0	2	0	4	1	4	5	2	0	4	3	2	8	2	7	6	4	0	3	1	2	1	1	1	5	5	1	3	2	3	0	0	3	0	1	1	0	2	0
PRKRIR	1	0	2	0	0	0	1	4	0	1	1	2	1	0	1	0	3	2	1	2	0	1	2	1	1	5	1	0	1	0	1	1	1	0	1	5	0	2	2	1	0	0	4	0	0	0	0	0	1
PROP1	1	0	1	2	0	0	6	8	0	2	1	5	2	2	3	4	3	0	2	3	1	2	2	3	6	10	4	1	1	0	2	1	1	0	4	6	0	2	6	5	2	0	3	3	0	2	0	4	2
PROX1	0	0	1	1	0	0	0	0	0	0	0	0	0	1	0	0	0	0	0	0	0	1	3	1	0	3	1	0	1	0	0	0	0	0	1	1	0	0	3	1	0	0	0	0	0	0	0	0	0
PRRX1	0	1	0	0	0	1	0	1	0	1	1	0	0	0	2	1	1	0	1	1	0	1	2	0	2	5	3	0	2	0	1	0	0	0	2	2	1	1	1	2	0	1	1	0	0	0	1	0	1
PRRX2	0	0	0	0	0	0	2	1	0	0	0	0	0	0	1	0	1	0	2	0	1	0	1	0	1	4	1	0	1	0	1	0	0	0	4	0	0	0	2	0	1	0	0	1	0	2	0	1	1
PTF1A	1	1	2	1	0	0	6	4	0	3	1	6	1	1	3	1	4	3	3	2	1	6	9	2	8	10	6	3	6	1	4	1	1	1	9	11	3	1	5	4	2	0	4	3	2	4	0	2	1
PURA	6	4	7	2	3	1	21	11	0	10	4	7	2	5	1	8	15	7	9	5	10	7	23	7	25	25	10	1	9	2	6	7	3	1	12	19	2	10	12	13	6	0	8	7	5	5	3	5	3
RARA	1	1	1	0	3	0	3	2	0	0	0	3	2	0	1	1	1	2	2	1	2	2	4	1	7	8	3	0	1	0	4	3	3	0	1	3	2	1	3	1	4	0	1	2	1	0	0	0	2
RARB	0	2	2	0	3	1	5	4	0	3	0	3	2	2	1	1	4	3	3	3	3	3	9	0	9	12	4	0	2	0	4	3	2	0	1	7	3	1	3	5	4	0	2	2	1	3	0	2	2
RARG	1	2	3	1	2	0	8	2	0	5	5	3	2	2	2	2	8	4	7	7	1	2	16	3	9	10	6	0	4	0	5	4	2	0	6	10	3	6	5	5	4	1	4	5	4	3	0	1	3
RAX	0	0	1	2	2	0	2	2	0	2	1	1	1	1	1	0	1	0	1	0	1	1	0	0	3	2	2	1	0	0	2	1	0	0	1	1	0	0	4	0	1	0	0	1	0	1	0	0	2
RAX2	0	0	1	3	0	0	2	4	0	2	0	1	0	0	3	0	1	0	2	0	1	1	0	1	3	3	2	1	1	0	1	0	0	0	2	2	0	0	1	0	0	0	0	1	0	2	0	1	1
RBPJ	2	0	0	0	4	1	7	7	0	8	1	5	2	4	1	2	3	3	3	5	2	2	5	2	13	15	4	0	2	0	3	4	3	1	3	13	2	2	9	3	4	1	2	1	0	1	2	1	2
REL	1	1	1	0	5	0	6	3	0	2	3	2	1	3	0	2	10	2	2	1	3	2	6	3	9	9	2	1	5	0	2	2	1	1	0	7	2	1	7	2	2	1	3	0	1	3	1	2	1
RELA	1	0	4	1	3	0	5	2	0	5	2	3	4	5	0	2	5	1	3	1	5	4	9	2	8	7	4	1	3	0	2	2	3	0	3	6	2	2	6	4	5	1	3	0	2	4	1	2	1
RELB	2	0	2	1	5	0	6	2	0	2	1	4	4	2	0	2	5	1	2	1	4	3	8	3	7	7	8	1	3	1	2	3	3	1	3	6	1	3	9	4	3	0	3	0	3	3	2	0	1
REST	3	2	7	0	2	1	5	2	0	4	2	3	2	1	2	2	4	1	2	4	4	2	8	1	9	12	3	0	5	0	2	1	2	0	1	9	1	3	5	1	1	0	1	3	0	2	1	2	2
RFX1	3	2	0	1	1	0	2	2	0	7	6	2	1	2	2	0	6	2	3	0	0	1	5	2	4	5	2	0	0	0	3	0	1	0	2	2	2	0	3	4	4	0	0	3	1	2	0	1	1
RFX2	3	0	0	0	1	0	4	1	0	7	4	2	0	1	2	0	3	2	2	1	0	2	5	1	5	5	2	0	4	0	2	0	1	0	3	7	3	1	3	2	4	0	0	3	1	4	0	1	2
RFX3	1	1	0	0	1	0	4	1	0	8	3	1	0	1	2	0	2	1	2	0	0	4	3	1	3	3	2	0	0	0	2	0	1	0	2	4	3	0	4	1	5	0	0	2	0	2	0	2	1
RFX4	0	1	0	0	0	0	2	0	0	4	1	1	0	0	1	0	1	2	2	2	0	2	4	1	1	4	2	0	0	0	1	0	1	0	2	3	2	1	3	1	1	0	0	0	0	1	0	1	1
RFX5	1	2	1	1	2	0	8	3	0	3	1	2	1	3	2	2	4	3	4	3	1	2	10	2	5	4	6	0	2	0	4	3	2	0	6	6	1	4	3	5	1	0	0	4	2	2	1	0	5
RFX6	7	4	1	3	5	0	15	9	0	13	6	8	4	6	4	4	12	6	5	4	3	6	19	4	16	15	10	0	5	1	5	3	4	0	10	17	4	6	9	9	6	0	1	7	4	7	1	2	6
RFX7	7	4	1	3	5	0	15	9	0	13	6	8	4	6	4	4	12	6	5	4	3	6	19	4	16	15	10	0	5	1	5	3	4	0	10	17	4	6	9	9	6	0	1	7	4	7	1	2	6
RFX8	7	4	1	3	5	0	15	9	0	13	6	8	4	6	4	4	12	6	5	4	3	6	19	4	16	15	10	0	5	1	5	3	4	0	10	17	4	6	9	9	6	0	1	7	4	7	1	2	6
RHOXF1	1	0	0	0	2	0	2	0	0	3	0	0	0	3	0	0	3	0	0	0	2	3	3	0	2	1	2	0	1	0	0	0	1	0	2	2	2	2	0	1	0	0	0	1	0	1	0	0	0
RORA	2	0	3	0	1	0	5	0	0	0	2	2	0	0	1	1	4	1	1	2	1	2	3	2	5	10	0	0	2	0	0	1	0	0	1	5	0	0	0	2	1	0	1	1	0	0	0	0	1
RORC	1	1	2	0	1	0	4	2	0	3	3	2	2	0	1	0	6	1	1	2	5	3	3	1	7	9	3	0	1	0	3	4	0	0	1	4	1	1	1	0	4	1	1	2	0	0	0	1	2
RREB1	5	1	6	3	5	0	14	8	0	6	5	8	3	7	2	5	11	6	3	2	5	7	14	5	12	18	8	1	7	1	6	5	2	0	7	11	3	5	11	7	4	0	6	4	4	3	2	0	2
RUNX1	1	2	2	2	2	0	8	7	0	7	3	5	0	5	2	3	3	1	3	4	2	2	4	0	5	6	4	0	2	0	1	2	0	0	8	8	1	2	3	6	6	0	2	1	4	0	3	0	0
RUNX2	3	2	2	3	5	0	15	7	0	6	5	6	1	5	1	4	7	3	3	2	1	4	9	3	17	15	8	2	3	1	3	1	2	0	5	14	1	2	4	12	5	1	6	3	3	1	2	1	5
RUNX3	2	1	0	0	3	0	4	5	0	5	3	7	0	1	1	3	3	2	1	1	0	2	7	1	10	9	3	0	1	0	3	1	0	0	2	6	2	2	5	4	1	0	1	0	3	0	0	0	1
RXRA	2	2	2	0	3	0	7	3	0	3	0	2	2	0	1	1	3	2	3	6	1	2	6	2	7	10	2	0	3	0	4	3	3	0	2	6	3	1	3	3	6	0	3	2	3	2	0	0	3
RXRB	2	2	4	1	3	0	3	2	0	3	1	2	3	2	2	1	4	5	4	1	2	3	9	1	12	9	4	0	0	0	7	4	3	0	4	3	4	2	7	5	6	0	4	3	1	3	0	1	3
RXRG	3	1	1	1	1	0	4	5	0	3	1	4	1	1	0	2	1	2	2	3	4	2	5	3	7	8	3	0	4	0	3	1	0	2	4	4	2	1	4	3	3	1	3	2	1	1	0	0	2
SCRT1	3	0	2	2	5	0	2	0	0	3	0	2	2	3	1	3	2	1	1	1	3	4	5	1	6	3	5	0	4	1	3	0	1	1	3	3	1	0	1	2	1	0	2	1	0	2	1	3	2
SCRT2	2	0	2	0	4	0	2	0	0	4	0	1	2	3	2	4	1	0	4	0	2	3	5	1	3	6	4	0	4	1	3	0	2	1	4	6	2	0	0	3	3	0	2	1	0	2	1	3	1
SCXA	6	3	2	2	5	1	13	6	0	6	5	12	4	2	2	4	13	4	5	9	5	6	12	6	20	21	8	2	8	0	5	2	3	0	8	15	6	4	7	9	4	0	10	6	5	3	1	7	3
SCXB	6	3	2	2	5	1	13	6	0	6	5	12	4	2	2	4	13	4	5	9	5	6	12	6	20	21	8	2	8	0	5	2	3	0	8	15	6	4	7	9	4	0	10	6	5	3	1	7	3
SHOX	0	0	1	3	0	0	2	4	0	2	0	1	0	0	3	0	1	0	2	0	1	1	0	1	3	3	2	1	1	0	1	0	0	0	2	2	0	0	1	0	0	0	0	1	0	2	0	1	1
SHOX2	0	0	1	3	1	0	1	4	0	2	0	1	0	1	3	0	0	0	0	0	0	1	0	1	3	2	2	1	0	0	0	0	0	0	1	2	0	0	2	0	0	0	1	1	0	0	0	0	0
SIM1	3	0	1	0	0	0	2	5	0	1	1	3	0	1	2	0	4	0	1	2	0	2	1	2	4	3	3	1	1	0	2	1	1	0	3	1	1	1	1	1	1	0	4	1	0	0	0	0	0
SIM2	0	0	1	0	0	0	1	2	0	0	0	1	0	0	1	0	2	0	0	2	0	1	1	0	1	0	1	0	0	0	0	0	1	0	3	1	0	0	1	0	1	0	2	0	0	0	0	0	0
SIX1	1	0	1	0	1	0	4	2	0	1	2	3	0	3	0	1	1	2	1	0	2	1	4	0	2	4	1	1	0	0	0	1	1	2	5	3	1	1	2	3	0	0	1	0	0	1	0	1	0
SIX2	1	0	1	0	1	0	6	4	0	2	2	3	0	3	1	1	1	2	1	0	2	3	4	0	2	4	1	1	0	0	0	2	1	2	6	3	1	1	2	5	0	0	2	0	0	1	0	1	0
SIX3	0	0	0	0	1	0	3	2	0	2	1	2	0	3	1	1	1	1	0	0	1	2	3	0	2	2	1	0	0	0	0	1	1	1	6	1	0	1	2	4	0	0	1	0	0	1	0	1	0
SIX4	2	1	1	1	2	0	10	3	0	4	3	3	1	3	1	1	6	2	2	1	2	2	8	1	6	8	3	1	1	0	2	2	2	2	7	5	1	2	4	5	0	0	1	1	1	2	0	2	1
SIX5	1	1	0	1	1	0	6	1	0	3	1	0	1	1	1	1	5	0	1	1	1	1	5	1	4	4	2	0	1	0	2	1	2	0	2	2	0	1	2	4	0	0	0	1	1	2	0	1	1
SIX6	0	0	0	0	1	0	3	2	0	2	1	2	0	3	1	1	1	1	0	0	1	2	3	0	2	2	1	0	0	0	0	1	1	1	5	1	0	1	2	4	0	0	1	0	0	1	0	1	0
SMAD1	3	0	4	1	5	0	9	6	0	7	3	10	1	6	1	4	13	6	4	5	8	4	12	2	16	21	9	0	4	2	4	4	5	1	5	12	6	6	5	5	4	1	6	5	4	3	0	1	2
SMAD2	1	2	5	0	4	3	4	7	0	7	2	4	3	4	2	4	3	5	3	4	3	3	8	2	11	15	1	0	3	0	4	1	3	0	4	11	1	2	7	6	6	0	0	1	2	1	1	2	2
SMAD3	3	0	2	0	3	1	8	6	0	6	1	5	1	3	1	3	7	3	3	2	7	3	9	4	13	12	2	1	4	0	2	3	3	1	7	7	2	4	6	3	3	0	2	2	3	2	0	0	4
SMAD4	2	0	2	0	3	0	6	4	0	3	0	7	0	2	1	2	8	4	4	2	7	2	8	3	10	8	3	1	4	0	1	3	3	1	4	5	3	2	6	3	1	0	1	2	2	2	0	0	3
SMARCC1	4	2	4	2	6	0	13	10	0	6	5	10	3	5	5	3	13	4	3	2	5	4	12	5	21	19	11	1	5	0	7	1	2	0	13	14	4	4	11	10	4	0	6	6	3	4	3	3	5
SMARCC2	2	1	1	0	2	0	10	4	0	3	3	3	2	2	1	1	4	2	1	1	2	4	3	0	10	12	1	0	6	1	3	0	3	1	1	8	2	3	3	2	1	0	2	2	2	0	0	4	1
SNAI1	1	1	3	2	5	0	10	4	0	4	2	8	2	2	2	3	6	3	0	7	4	7	9	4	16	13	3	0	5	1	1	1	2	1	4	10	0	1	3	5	2	0	3	3	1	2	1	1	4
SNAI2	1	1	3	1	2	0	3	0	0	4	1	3	2	2	2	2	4	1	0	4	3	4	7	4	9	7	4	0	3	0	3	0	2	0	5	6	1	1	2	1	4	0	3	3	2	1	1	2	3
SNAI3	4	1	3	2	5	0	12	6	0	6	6	8	3	5	2	4	9	6	3	9	4	10	12	4	23	19	6	0	5	1	4	2	3	1	5	19	1	3	5	6	6	0	3	4	2	4	1	2	4
SOHLH2	0	0	0	0	1	0	2	2	0	1	1	1	0	0	2	0	1	0	0	1	0	0	0	0	3	5	2	0	1	0	0	2	0	0	0	1	1	0	2	0	0	0	1	0	0	0	0	0	0
SOX1	4	2	6	3	4	2	8	14	0	14	2	8	3	9	4	2	10	3	1	5	5	6	14	3	23	14	10	1	3	0	7	2	6	0	8	9	3	5	8	9	7	0	6	2	2	3	0	2	4
SOX10	1	0	3	0	1	0	6	1	0	4	2	5	3	4	1	3	4	3	1	1	3	4	4	3	7	11	3	0	1	0	1	0	2	0	2	6	1	3	2	5	4	0	1	3	2	2	0	1	2
SOX11	6	2	2	3	4	1	7	8	0	7	3	5	0	6	4	2	11	2	4	6	7	9	13	0	16	19	7	1	5	0	3	1	4	1	9	9	2	4	9	7	5	0	7	1	0	2	2	2	5
SOX12	2	2	1	2	3	0	3	2	0	3	2	2	0	2	0	1	6	1	1	2	0	4	9	1	9	11	3	1	2	0	3	0	2	0	3	4	1	2	7	2	1	0	2	1	3	2	0	2	3
SOX13	1	1	0	2	3	0	1	1	0	3	3	2	0	0	1	2	4	0	1	3	0	3	3	0	6	7	3	0	5	0	1	0	3	0	4	3	1	2	7	4	1	0	1	1	2	0	0	1	2
SOX14	2	0	1	1	1	0	2	5	0	1	1	4	0	1	0	1	1	1	0	1	0	2	3	1	5	3	3	0	1	0	2	0	3	0	3	2	1	2	2	2	1	0	1	1	0	1	0	0	1
SOX15	0	1	1	1	4	0	2	2	0	2	1	1	0	1	2	1	4	0	1	1	0	2	5	0	4	4	3	0	5	0	1	0	2	0	3	3	0	3	6	5	0	0	1	1	0	0	0	0	0
SOX17	2	0	1	1	4	1	4	2	0	3	0	1	2	3	5	2	4	3	0	1	1	1	6	2	5	11	4	0	1	0	0	0	1	0	3	8	5	0	2	6	4	0	2	1	1	1	1	0	1
SOX18	3	0	2	1	1	0	5	4	0	4	4	1	1	3	3	0	8	2	1	3	5	3	9	4	8	14	5	1	5	0	3	2	1	0	4	8	5	1	6	4	3	0	4	2	3	1	0	2	1
SOX2	2	1	2	2	2	1	4	6	0	5	0	3	1	3	0	0	7	1	0	3	2	1	8	1	12	5	4	1	3	0	3	2	3	0	3	4	2	2	6	4	0	0	3	0	0	2	0	1	2
SOX21	3	0	2	0	1	0	1	8	0	4	2	2	0	2	1	2	4	4	0	1	0	3	3	1	6	7	2	0	4	0	2	0	1	0	3	4	2	3	0	3	3	0	2	1	1	1	0	2	0
SOX3	1	1	1	1	2	0	4	1	0	5	3	1	0	2	3	0	5	1	0	3	0	6	6	0	4	4	1	0	1	0	2	0	2	0	3	4	1	3	3	4	2	1	3	1	0	0	0	2	2
SOX30	1	1	1	0	3	0	3	1	0	5	2	2	0	1	2	3	5	2	1	3	0	6	7	1	7	6	5	0	2	0	3	0	3	2	1	4	1	1	4	3	2	0	2	1	3	1	0	1	3
SOX4	4	1	1	1	4	1	5	6	0	4	2	3	0	5	2	1	7	1	3	4	7	5	9	0	9	15	4	1	4	0	2	1	1	0	7	6	1	2	6	6	3	0	5	0	0	2	2	1	3
SOX5	1	0	1	1	1	0	2	1	0	3	3	1	0	1	1	1	4	0	0	2	0	2	4	0	2	5	3	0	0	0	0	0	1	0	3	4	1	3	4	2	1	0	2	1	2	0	0	1	2
SOX7	3	1	1	2	2	0	3	4	0	2	3	3	1	5	4	2	5	3	1	2	0	1	6	3	9	11	8	0	3	0	1	1	1	0	6	4	3	0	3	3	3	0	2	1	0	1	0	1	1
SOX8	3	2	3	0	2	1	3	5	0	2	2	3	0	4	3	3	6	3	1	2	0	4	4	1	10	13	7	0	3	0	2	2	1	0	3	6	2	1	3	4	1	0	4	4	1	4	0	0	3
SOX9	1	1	1	2	2	0	2	2	0	4	1	2	0	1	2	0	4	2	0	3	3	1	8	0	7	14	2	0	5	0	1	0	2	0	3	7	0	2	9	3	2	0	3	2	2	3	0	3	2
SP1	8	1	8	3	6	2	23	14	0	14	7	16	5	9	3	7	19	5	6	7	9	8	23	9	22	22	15	1	10	2	9	5	5	2	11	22	6	9	12	18	7	0	5	7	5	5	2	3	6
SP2	7	1	9	3	4	2	23	13	0	13	5	11	4	11	4	7	13	5	4	6	8	6	20	9	17	20	11	1	6	2	6	4	4	2	8	18	3	8	9	16	8	0	5	4	6	4	1	2	4
SP3	6	3	9	3	3	2	26	16	0	12	4	12	5	9	3	5	17	8	6	6	11	11	23	9	21	26	10	1	9	2	7	8	4	3	12	19	3	10	14	14	7	0	7	6	4	5	2	3	4
SP4	4	2	8	1	3	1	15	7	0	6	4	10	4	7	0	4	15	4	5	5	8	6	13	7	17	22	6	1	6	2	6	4	3	0	7	10	3	8	8	9	7	0	4	4	3	2	2	1	2
SP5	8	3	12	4	7	3	28	19	0	19	7	19	7	13	5	7	26	10	8	9	14	12	34	11	33	37	17	1	12	2	12	8	5	3	15	27	9	11	19	21	12	0	12	8	7	8	3	4	8
SP6	8	3	12	4	7	3	28	19	0	19	7	19	7	13	5	7	26	10	8	9	14	12	34	11	33	37	17	1	12	2	12	8	5	3	15	27	9	11	19	21	12	0	12	8	7	8	3	4	8
SP7	8	3	12	4	7	3	28	19	0	19	7	19	7	13	5	7	26	10	8	9	14	12	34	11	33	37	17	1	12	2	12	8	5	3	15	27	9	11	19	21	12	0	12	8	7	8	3	4	8
SP8	5	1	6	2	3	0	11	9	0	6	3	12	3	6	1	3	15	5	3	5	8	5	10	5	16	14	7	0	6	2	5	3	1	1	7	8	5	5	9	10	7	0	6	4	3	1	2	1	5
SP9	8	3	12	4	7	3	28	19	0	19	7	19	7	13	5	7	26	10	8	9	14	12	34	11	33	37	17	1	12	2	12	8	5	3	15	27	9	11	19	21	12	0	12	8	7	8	3	4	8
SPDEF	1	0	1	0	0	0	1	0	0	0	1	0	0	0	0	0	2	2	1	0	0	2	3	0	2	2	2	0	0	0	1	0	1	0	1	2	0	0	0	2	0	0	0	1	0	0	1	0	1
SPI1	3	0	2	0	4	2	10	7	0	10	6	9	0	3	3	3	10	4	4	1	7	5	12	4	16	15	10	3	7	0	6	4	5	2	9	15	6	6	6	12	8	0	4	2	4	5	0	2	1
SPIB	3	0	1	1	3	2	7	4	0	10	4	6	0	1	2	1	7	1	3	1	6	4	11	3	14	10	7	1	4	0	6	3	1	2	4	10	4	3	7	7	4	0	8	4	4	4	0	4	2
SPIC	0	1	4	1	2	1	5	2	0	7	3	2	1	1	2	1	6	3	3	2	4	4	10	4	11	13	8	1	5	0	6	3	3	2	3	6	5	3	2	4	4	0	11	2	2	3	0	1	2
SPZ1	0	0	2	0	1	1	4	2	0	3	1	2	2	3	0	0	0	1	1	1	1	1	3	1	4	6	2	0	2	0	2	0	0	1	2	3	0	1	1	5	2	0	2	1	0	0	0	2	1
SREBF1	1	0	2	0	1	0	4	6	0	4	0	4	0	5	1	1	5	1	0	1	4	3	6	1	7	7	4	0	4	0	5	1	1	0	5	5	3	2	3	1	0	0	4	0	0	3	1	0	1
SREBF2	0	0	3	0	2	0	4	6	0	2	2	5	1	5	1	2	0	2	0	2	4	3	8	1	6	5	3	0	3	0	4	0	1	0	3	5	3	1	4	3	0	0	3	0	0	4	1	0	2
SRF	1	1	1	0	0	1	6	1	0	5	1	3	0	2	2	1	8	0	2	2	4	1	3	1	9	8	3	0	2	0	2	0	1	0	4	4	2	2	5	4	1	0	2	0	0	0	0	0	2
SRY	1	1	1	1	2	1	6	8	0	8	4	3	0	0	5	2	9	4	1	2	3	5	16	2	11	18	6	2	4	1	0	1	3	1	5	13	6	4	11	3	4	0	5	2	3	3	0	1	5
STAT1	2	1	2	1	4	0	7	5	0	9	5	4	2	4	4	3	11	3	6	2	8	3	10	3	18	13	9	0	2	0	5	2	3	0	7	12	2	1	8	2	3	0	4	2	4	6	0	3	3
STAT2	4	1	2	2	4	1	6	10	0	7	2	4	3	3	4	2	11	2	1	3	4	6	7	4	14	12	4	0	5	1	6	2	1	0	6	7	2	4	7	7	7	0	4	1	0	4	0	2	0
STAT3	1	0	1	0	4	1	5	3	0	6	2	3	1	0	4	2	8	3	3	1	4	2	8	1	11	10	7	0	2	1	3	3	2	0	4	11	1	2	6	4	5	0	4	0	4	1	0	1	5
STAT4	3	1	3	1	3	0	4	4	0	4	1	3	2	2	4	3	7	2	2	1	4	5	10	3	11	15	8	0	5	0	3	1	3	0	7	8	4	2	8	3	3	0	4	2	3	1	1	3	2
STAT5A	3	2	1	0	4	0	6	2	0	8	2	4	1	2	3	3	6	0	2	2	6	2	6	1	12	15	6	1	1	0	4	2	2	0	4	6	2	1	6	2	2	0	0	0	2	4	0	1	4
STAT5B	3	0	3	0	2	0	4	4	0	10	3	4	1	3	3	2	8	1	5	2	5	2	7	1	13	19	8	1	2	0	4	1	1	0	6	9	1	0	8	1	2	0	4	0	3	4	0	1	3
STAT6	1	1	2	2	1	1	4	2	0	4	2	2	1	3	2	1	8	1	2	4	1	3	3	1	12	12	6	1	5	0	5	1	3	0	5	8	1	1	6	6	1	0	3	2	2	1	0	1	2
T	1	0	0	1	0	0	5	0	0	3	1	2	0	0	0	3	1	0	1	3	2	1	2	1	3	7	3	0	0	0	2	1	1	0	4	3	0	0	3	4	1	0	1	0	0	0	2	1	1
TAL1	2	0	2	0	4	0	5	2	0	3	2	3	1	1	3	1	4	0	3	3	1	3	5	2	4	4	4	1	4	2	1	1	0	1	1	6	2	2	4	6	1	0	5	3	1	3	1	4	2
TAL2	2	0	2	0	4	0	5	2	0	3	2	3	1	1	3	1	4	0	3	3	1	3	5	2	4	4	4	1	4	2	1	1	0	1	1	6	2	2	4	6	1	0	5	3	1	3	1	4	2
TBP	2	0	0	1	2	0	4	4	0	2	0	4	0	2	0	0	4	5	0	1	1	1	5	0	6	5	2	0	4	0	2	1	0	0	2	3	1	2	1	4	1	0	3	1	0	2	0	0	2
TBPL2	2	0	0	1	2	0	4	4	0	2	0	4	0	2	0	0	4	5	0	1	1	1	5	0	6	5	2	0	4	0	2	1	0	0	2	3	1	2	1	4	1	0	3	1	0	2	0	0	2
TBR1	1	1	1	0	0	0	4	5	0	4	1	1	2	1	0	1	4	0	0	2	1	2	5	1	7	6	2	1	4	0	1	1	1	0	0	4	2	2	0	1	2	0	0	1	2	0	1	1	2
TBX1	1	1	1	1	2	0	4	4	0	6	1	2	2	4	1	0	2	2	2	3	2	2	8	1	8	11	4	1	3	0	3	0	0	0	2	4	2	1	3	4	2	0	3	2	0	3	0	3	1
TBX10	3	2	2	1	3	0	8	6	0	9	2	3	3	5	2	0	8	4	2	5	3	4	12	3	12	13	6	1	5	0	3	0	1	0	2	6	3	2	5	5	6	1	4	3	2	5	1	4	5
TBX15	3	1	2	0	1	1	1	6	0	2	1	3	0	0	0	2	4	1	0	1	1	2	2	2	5	5	2	0	1	0	1	1	0	0	4	10	0	0	1	3	1	0	1	0	0	1	0	1	1
TBX19	2	0	1	0	1	0	4	2	0	2	0	3	1	1	0	1	0	0	0	1	0	1	2	1	4	4	2	0	1	0	2	0	1	0	0	2	0	0	0	2	1	0	1	0	0	0	2	0	1
TBX2	2	3	0	3	3	0	3	6	0	5	2	4	3	3	2	2	8	1	3	1	4	1	9	3	10	12	5	1	3	0	3	4	2	1	10	6	3	2	8	4	1	0	4	4	2	3	0	2	3
TBX20	0	0	4	0	1	1	4	3	0	4	4	3	2	0	1	3	3	1	0	2	2	3	5	1	3	7	5	0	2	0	1	2	0	1	4	8	0	1	1	2	1	0	2	1	1	2	0	0	2
TBX21	0	0	2	0	1	0	1	2	0	0	0	2	0	2	1	0	3	1	0	1	1	1	0	0	2	5	0	0	1	0	0	2	0	0	1	2	1	1	2	1	2	0	0	0	1	0	0	0	0
TBX3	2	0	1	1	1	1	8	6	0	4	2	5	4	5	3	2	7	4	4	2	3	1	10	4	7	12	7	1	8	1	3	2	3	0	7	6	2	2	4	4	4	0	3	5	3	2	1	1	3
TBX4	0	1	1	0	1	1	5	2	0	1	3	0	3	1	2	1	5	1	0	2	3	3	6	2	7	6	2	0	1	0	4	1	1	0	1	4	1	0	2	2	1	1	3	1	2	2	1	3	3
TBX5	1	1	3	0	1	1	4	4	0	5	3	4	2	0	1	1	4	2	0	3	4	3	10	3	12	8	3	0	3	0	4	1	1	0	3	8	1	3	1	5	4	1	4	1	3	0	0	1	3
TCF12	2	1	1	3	7	0	10	8	0	6	4	6	1	1	2	0	9	2	3	7	3	5	8	3	11	11	3	2	5	1	3	2	1	1	2	9	2	1	9	6	4	0	3	4	2	1	0	2	3
TCF15	7	3	3	3	7	1	15	9	0	6	5	15	5	4	3	4	14	4	6	9	5	7	18	7	27	31	11	2	9	1	8	2	4	1	11	21	6	6	11	15	5	0	11	7	6	4	2	8	3
TCF21	1	1	1	2	3	0	5	4	0	2	2	6	2	3	2	0	6	0	3	2	2	1	9	2	10	14	4	1	4	1	3	0	3	1	3	9	2	3	6	12	2	0	4	2	2	3	1	4	0
TCF23	1	1	1	2	3	0	5	4	0	2	2	6	2	3	2	0	6	0	3	2	2	1	9	2	10	14	4	1	4	1	3	0	3	1	3	9	2	3	6	12	2	0	4	2	2	3	1	4	0
TCF3	2	1	1	2	4	1	4	3	0	5	3	3	2	2	3	2	6	2	1	5	0	4	7	0	8	11	5	1	2	2	2	1	1	1	3	10	1	2	6	7	1	0	7	1	0	1	1	1	2
TCF4	3	2	2	2	2	0	6	3	0	2	3	3	3	1	1	3	5	3	0	4	4	4	10	2	16	14	4	0	3	1	3	1	2	0	7	5	3	0	4	4	4	0	1	4	1	4	1	3	4
TCF7	4	3	0	0	0	1	9	7	0	5	2	4	0	3	2	2	7	3	0	5	1	3	7	3	9	17	3	0	3	1	2	0	2	0	6	4	1	3	4	0	7	0	4	0	2	0	1	1	3
TCF7L1	3	1	1	1	3	0	9	6	0	4	3	4	2	3	5	2	9	2	1	4	5	5	9	3	11	12	4	1	4	0	2	1	0	0	6	6	2	1	6	1	7	1	6	3	0	5	0	0	1
TCF7L2	6	1	1	0	2	0	8	7	0	5	2	4	2	3	6	2	8	4	0	3	5	3	12	3	10	13	1	2	3	1	2	0	1	1	9	9	4	1	5	5	8	0	2	4	0	3	0	1	3
TCFL5	1	0	1	0	0	0	1	1	0	1	1	2	0	0	0	1	2	0	0	0	0	0	2	0	4	4	1	0	2	0	0	0	0	0	0	1	2	0	0	0	0	0	1	1	0	0	0	1	1
TEAD1	1	1	4	1	4	1	6	4	0	5	1	3	1	2	1	1	4	0	2	1	2	3	7	2	10	10	6	1	2	0	4	1	0	1	3	9	2	2	8	5	5	0	5	3	2	1	1	0	3
TEAD3	0	2	3	1	4	0	6	6	0	4	2	1	1	0	0	1	3	2	5	2	3	1	3	4	7	6	3	2	3	1	1	2	2	3	3	6	2	3	7	7	5	0	7	2	1	2	0	2	1
TEAD4	2	1	5	2	5	0	5	7	0	3	2	4	3	4	1	2	6	2	1	1	4	4	7	2	9	10	4	0	6	1	3	1	2	0	6	7	1	4	4	8	4	0	5	3	1	1	0	2	4
TEF	1	0	0	3	5	1	2	2	0	5	2	2	0	1	2	2	3	3	0	3	1	3	0	2	3	6	3	0	1	0	1	2	1	0	2	4	1	2	3	4	3	0	4	2	0	0	0	1	3
TERF2	0	0	0	2	0	1	4	1	0	2	0	1	1	3	2	1	0	1	1	1	3	1	6	2	5	4	3	1	1	0	1	1	1	0	2	5	0	3	3	4	0	0	1	0	0	0	1	0	1
TET1	0	0	1	0	0	0	1	2	0	0	0	0	0	1	0	1	0	0	0	2	2	0	1	0	1	1	0	0	0	0	0	0	1	0	1	0	0	0	0	1	0	0	0	0	1	0	0	0	0
TFAP2A	4	3	4	1	9	2	9	9	0	8	3	12	1	6	4	5	10	6	4	5	8	8	15	5	15	14	6	1	6	2	5	5	4	1	10	11	5	7	5	8	8	0	4	6	4	4	1	2	3
TFAP2B	4	1	4	0	4	2	7	7	0	7	4	5	5	7	2	2	10	3	2	2	6	7	8	3	14	15	7	1	5	1	2	4	1	1	3	8	2	4	5	5	4	0	5	2	2	0	2	1	2
TFAP2C	4	3	5	0	7	2	10	10	0	8	3	8	2	6	5	5	12	6	5	5	9	8	16	6	13	15	7	1	5	2	3	5	3	0	7	14	5	7	5	7	8	0	4	6	4	6	1	4	1
TFAP2D	3	4	3	0	3	1	11	4	0	4	1	3	3	2	1	0	6	2	2	4	2	5	11	3	8	9	2	0	5	1	4	2	2	1	3	5	3	2	1	5	3	0	4	3	2	2	2	3	1
TFAP2E	6	4	6	1	10	3	16	16	0	13	5	12	5	9	6	6	17	6	6	8	9	11	24	7	24	29	12	1	10	2	7	7	4	3	12	17	7	10	8	15	11	0	11	6	5	6	2	6	5
TFAP4	3	1	1	0	4	0	6	5	0	7	3	3	2	0	0	0	8	3	3	4	2	6	3	2	5	11	2	2	3	1	4	3	2	1	3	9	2	2	10	6	2	0	4	1	1	0	1	1	1
TFCP2	3	1	1	1	4	0	11	9	0	6	2	4	1	1	2	3	6	1	1	0	4	3	5	0	10	10	7	1	5	0	2	1	2	1	2	4	2	3	5	3	3	0	1	3	1	0	2	1	4
TFDP1	0	1	1	0	0	0	3	2	0	3	1	0	2	0	1	0	2	0	0	1	1	0	0	1	2	2	2	0	1	0	1	0	1	0	2	2	0	1	2	1	1	0	2	2	0	2	0	0	0
TFDP2	0	1	1	0	0	0	3	2	0	3	1	0	2	0	1	0	2	0	0	1	1	0	0	1	2	2	2	0	1	0	1	0	1	0	2	2	0	1	2	1	1	0	2	2	0	2	0	0	0
TFDP3	0	1	1	0	0	0	3	2	0	3	1	0	2	0	1	0	2	0	0	1	1	0	0	1	2	2	2	0	1	0	1	0	1	0	2	2	0	1	2	1	1	0	2	2	0	2	0	0	0
TFE3	0	0	2	0	1	1	1	1	0	1	4	1	1	1	1	4	3	0	3	0	1	6	2	0	9	8	5	0	0	0	2	2	0	0	1	3	0	2	1	7	0	0	2	1	0	0	1	2	1
TFEB	1	0	2	0	0	2	3	0	0	2	1	2	0	0	0	0	2	1	0	0	0	1	2	0	6	0	0	0	1	0	1	0	0	0	0	1	0	1	0	1	1	0	2	0	1	0	0	3	0
TFEC	0	0	1	0	0	1	2	1	0	2	1	2	0	2	1	2	2	0	0	1	0	0	4	1	5	3	1	0	1	0	3	1	0	0	1	3	1	0	3	1	1	0	2	0	1	1	0	2	0
TGIF1	1	1	1	0	2	1	6	4	0	5	3	4	2	2	1	2	5	3	2	1	1	2	9	2	10	6	4	0	1	0	3	1	1	1	5	8	5	1	5	3	2	0	2	3	1	5	1	1	1
TGIF2	1	0	0	0	1	0	1	0	0	0	1	2	3	1	0	0	1	3	0	2	1	0	6	1	5	9	3	0	0	0	1	1	0	1	4	5	3	1	3	0	1	0	5	1	0	3	0	2	0
TGIF2LX	1	0	0	0	1	0	1	0	0	0	1	2	3	1	0	0	1	3	0	2	1	0	6	1	5	11	3	0	0	0	1	1	1	1	4	4	3	1	2	2	1	0	5	1	0	4	0	2	0
TGIF2LY	1	0	0	0	1	0	1	0	0	0	1	2	3	1	0	0	1	3	0	2	1	0	6	1	5	11	3	0	0	0	1	1	1	1	4	5	3	1	3	2	1	0	5	1	0	4	0	2	0
THAP1	1	1	1	0	4	0	7	4	0	3	1	2	2	2	2	2	7	0	1	3	0	2	5	1	10	5	1	0	3	0	2	2	1	0	5	5	0	3	1	4	2	0	3	0	1	1	0	0	1
THRA	1	1	1	0	4	0	3	3	0	2	2	0	3	2	3	1	3	3	2	1	4	3	6	1	9	8	3	0	1	0	5	3	2	0	4	6	3	1	2	5	3	0	3	2	0	4	0	3	3
THRB	1	3	0	0	2	0	5	6	0	6	2	5	2	4	3	1	7	5	4	4	3	3	12	3	12	11	6	0	2	0	3	2	2	0	7	8	2	2	6	3	6	0	5	2	0	4	1	1	5
TLX1	2	1	2	1	1	1	2	4	0	1	2	3	1	0	0	1	4	0	1	2	1	3	4	1	4	4	3	0	5	0	1	2	0	0	3	3	0	1	1	3	2	1	1	1	0	0	2	0	2
TLX2	0	0	0	1	2	0	0	4	0	1	0	2	0	1	2	3	0	0	0	0	3	2	3	0	1	3	3	1	0	0	2	0	1	0	1	3	1	0	3	2	1	0	1	1	0	1	0	1	1
TLX3	2	1	2	1	3	1	2	8	0	2	2	5	1	1	2	3	4	0	1	2	4	5	7	1	5	7	6	1	5	0	2	2	1	0	4	5	1	1	4	4	3	1	2	2	0	1	2	1	3
TP53	4	0	1	1	2	0	6	5	0	3	2	3	0	1	1	1	2	3	2	3	1	2	2	1	8	4	3	0	2	1	4	1	0	0	5	4	1	2	4	1	3	0	4	3	0	1	0	0	1
TP63	3	0	2	1	4	1	12	4	0	6	3	5	0	1	1	1	6	2	3	6	3	4	5	3	13	9	4	0	0	0	6	1	1	0	4	5	4	2	4	3	1	0	3	4	0	1	0	2	2
TP73	3	2	2	1	3	0	10	6	0	8	0	6	1	4	2	1	5	2	3	3	1	3	15	2	12	16	6	1	2	1	5	3	2	0	4	7	4	4	6	4	4	0	4	3	2	1	1	3	2
TWIST1	4	1	2	2	3	1	5	3	0	3	4	6	3	1	2	2	9	1	3	6	5	4	8	4	14	13	6	1	4	0	1	1	2	0	6	10	2	3	4	3	2	0	5	4	2	2	1	4	3
TWIST2	5	2	2	2	3	1	7	5	0	3	5	6	4	1	2	3	10	1	4	7	5	6	8	5	18	19	6	2	5	0	2	2	2	0	7	12	3	4	5	6	4	0	8	5	4	2	1	5	3
UNCX	1	0	2	0	1	1	2	6	0	1	1	1	1	3	1	2	7	1	1	0	1	2	0	2	6	4	2	1	2	0	4	1	0	0	3	2	3	1	2	2	0	0	0	1	1	1	0	2	1
USF1	0	0	2	0	0	2	2	1	0	5	0	2	0	2	2	3	5	2	0	2	3	2	2	1	7	6	1	0	2	0	5	1	0	0	4	4	0	4	1	2	2	0	3	1	2	2	0	1	1
USF2	2	0	3	0	0	2	3	3	0	5	0	2	0	2	1	2	3	1	0	1	3	1	1	1	5	6	3	0	0	0	5	0	1	0	4	2	0	5	0	1	2	0	2	1	2	1	0	1	0
VAX1	0	0	1	0	0	0	2	0	0	1	1	1	0	1	1	0	1	0	0	0	1	0	0	0	1	2	1	0	1	0	1	0	1	0	0	2	0	0	4	1	1	0	0	0	0	0	0	1	0
VAX2	0	0	0	2	0	0	1	1	0	3	0	1	0	0	2	0	0	0	0	0	1	1	0	1	2	2	1	1	0	0	1	0	1	0	0	3	0	0	1	0	0	0	0	0	0	0	0	1	0
VDR	1	1	1	0	3	0	3	2	0	0	0	3	2	0	1	1	1	2	2	1	2	2	4	1	7	8	3	0	1	0	4	3	3	0	1	3	2	1	3	1	4	0	1	2	1	0	0	0	2
VENTX	0	0	1	2	0	0	1	2	0	2	1	1	0	1	3	0	1	0	0	0	1	0	0	1	3	3	2	1	1	0	0	0	1	0	1	3	0	0	5	1	1	0	0	1	0	0	0	0	0
VSX1	0	0	0	2	0	0	1	1	0	3	0	1	0	0	2	0	0	0	0	0	1	1	0	1	1	2	1	1	0	0	1	0	1	0	0	3	0	0	0	0	0	0	0	0	0	0	0	1	0
VSX2	0	0	1	3	1	0	0	2	0	2	1	1	0	2	2	0	1	0	0	0	0	1	2	2	1	4	2	0	0	0	2	1	1	0	0	4	0	0	1	1	0	0	1	0	0	2	0	0	0
VTN	0	0	1	2	1	0	3	1	0	2	1	2	1	1	1	0	1	1	0	0	1	0	0	2	2	1	0	1	1	0	1	1	0	0	1	3	1	0	4	1	1	0	0	0	0	0	0	1	1
WT1	5	2	6	2	2	1	14	8	0	7	4	12	5	13	3	5	10	4	2	3	6	8	11	5	12	16	10	1	7	2	4	5	3	2	6	13	5	7	7	11	6	0	6	3	5	3	1	1	4
XBP1	1	3	2	1	0	0	2	2	0	2	2	1	0	1	1	0	1	0	1	1	1	0	1	0	3	0	1	0	0	1	0	0	1	0	2	2	1	1	0	0	0	0	1	1	0	0	0	0	0
YBX1	0	1	0	0	1	1	3	4	0	2	0	0	1	0	2	1	4	1	0	2	2	1	2	0	3	3	3	0	3	0	1	1	1	0	3	4	0	0	2	2	1	0	1	2	1	0	0	2	1
YBX2	0	1	0	0	1	1	3	4	0	2	0	0	1	0	2	1	4	1	0	2	2	1	2	0	3	3	3	0	3	0	1	1	1	0	3	4	0	0	2	2	1	0	1	2	1	0	0	2	1
YY1	0	1	0	1	1	0	3	3	0	2	1	0	0	1	2	4	3	3	1	1	4	4	8	0	6	5	1	0	2	0	2	0	1	0	3	2	0	1	2	3	1	0	1	0	0	1	0	1	1
YY2	0	1	0	0	0	0	0	1	0	0	0	1	0	0	0	2	2	0	0	0	2	1	1	1	2	1	1	0	1	0	0	0	0	0	0	0	0	0	1	0	0	0	1	0	0	0	0	0	0
ZBED1	0	0	0	0	0	0	0	0	0	1	0	0	0	0	0	0	0	0	0	0	0	0	1	0	0	1	0	0	0	0	0	0	0	0	0	0	0	0	0	0	1	0	0	0	1	0	0	0	0
ZBTB1	0	1	0	1	1	0	3	1	0	0	1	0	0	1	0	0	2	0	0	1	0	0	1	1	4	1	2	0	1	0	0	1	3	0	2	0	0	1	1	2	0	0	0	2	1	1	0	0	0
ZBTB12	0	1	1	0	2	0	5	6	0	4	2	3	3	4	0	1	4	1	3	4	0	0	4	1	6	10	3	0	2	0	5	0	1	0	4	4	1	2	7	4	2	0	5	0	3	0	0	1	2
ZBTB3	1	3	2	0	2	0	11	3	0	2	2	2	1	1	1	2	5	3	1	3	3	2	13	3	9	12	7	1	7	1	4	1	2	0	7	2	3	5	3	4	4	0	2	1	3	3	1	3	5
ZBTB33	0	0	1	0	0	0	0	1	0	2	0	2	0	0	0	0	1	0	0	0	2	0	0	0	1	4	1	0	1	0	0	0	1	0	1	0	0	0	1	1	1	0	0	0	0	0	0	1	0
ZBTB4	0	1	5	0	1	1	2	4	0	0	0	2	2	0	0	1	2	0	1	2	0	3	4	0	5	4	0	0	3	0	1	3	0	0	4	5	2	3	1	2	0	0	2	0	2	0	0	1	0
ZBTB42	2	1	0	1	3	0	6	4	0	2	4	5	1	1	1	0	3	2	3	2	0	1	7	2	11	10	4	0	2	1	2	2	0	1	6	11	2	2	2	6	1	0	3	2	1	3	1	3	0
ZBTB47	0	1	1	0	0	0	3	1	0	1	2	2	0	2	1	3	3	3	0	5	2	3	5	1	6	5	3	1	1	0	5	2	2	0	3	4	2	1	2	3	1	0	1	2	0	0	0	1	2
ZBTB49	0	2	0	0	1	0	3	5	0	4	0	2	1	2	0	1	2	0	4	1	2	2	2	0	3	4	2	0	2	0	2	0	1	0	1	1	3	2	2	1	1	0	0	2	2	2	1	0	1
ZBTB6	1	2	2	2	0	1	3	4	0	2	0	4	2	3	0	1	4	2	4	3	2	3	7	3	8	6	2	0	2	0	0	1	1	0	4	9	1	2	1	2	1	0	1	1	1	0	1	0	0
ZBTB7A	3	2	5	0	3	2	10	5	0	11	4	8	5	4	3	4	9	4	1	2	6	5	12	5	11	17	8	1	6	2	3	2	3	2	6	9	2	6	3	9	5	0	4	2	4	3	1	2	3
ZBTB7B	8	2	7	1	2	1	17	13	0	10	4	11	4	8	0	5	16	8	8	3	8	7	19	7	19	27	8	1	6	2	6	6	4	3	9	18	4	8	11	16	6	0	6	4	3	4	2	2	1
ZBTB7C	1	0	3	0	0	0	1	0	0	3	0	2	2	1	0	1	1	3	0	1	0	1	4	0	5	2	0	0	0	0	1	0	2	0	3	5	1	0	2	0	4	0	0	0	0	0	0	0	1
ZEB1	3	1	1	1	1	0	6	4	0	6	1	5	2	2	2	2	3	0	0	3	3	2	8	4	16	14	4	0	2	0	3	0	3	1	7	7	3	2	3	3	4	0	3	4	2	2	1	2	3
ZFHX2	0	0	0	2	1	0	2	1	0	2	1	1	1	0	1	0	1	1	0	0	0	1	0	2	1	0	0	1	0	0	1	1	0	0	1	2	1	0	2	0	0	0	0	0	0	0	0	0	1
ZFHX3	1	0	1	2	2	0	6	2	0	2	3	4	2	3	1	3	4	1	3	1	3	2	5	2	4	10	3	0	2	0	3	1	2	0	7	7	2	1	4	6	2	0	2	1	2	3	0	2	0
ZFX	6	1	5	1	6	1	21	12	0	7	4	9	3	8	5	5	12	2	2	5	6	7	10	4	12	18	9	1	7	2	5	3	3	0	9	8	4	6	4	9	6	0	3	3	3	2	2	3	2
ZFY	6	2	5	1	6	1	23	13	0	8	4	10	3	8	5	7	12	4	3	6	7	8	18	6	20	24	10	1	7	2	6	4	3	0	9	13	6	7	5	10	6	0	3	4	3	3	2	3	3
ZHX1	0	0	0	0	0	0	1	0	0	0	0	0	0	0	0	0	0	0	0	0	1	0	1	0	0	1	0	0	0	0	0	1	0	0	0	1	0	0	0	0	2	0	1	0	1	0	0	0	0
ZIC1	4	0	5	3	6	0	13	6	0	8	6	6	2	3	3	6	7	7	2	3	3	9	14	4	18	12	6	0	0	1	5	5	2	1	5	11	2	3	11	8	3	0	3	5	3	1	0	2	0
ZIC2	2	1	4	3	5	0	10	4	0	9	3	7	2	1	3	7	6	5	1	1	5	7	9	3	9	12	5	0	2	1	2	5	2	0	4	9	1	2	9	6	4	0	2	3	2	1	0	1	2
ZIC3	2	0	4	2	4	0	8	3	0	5	4	2	0	2	1	3	5	3	2	4	2	4	8	3	7	5	5	0	3	0	1	3	2	0	3	6	1	2	6	4	4	0	2	2	0	1	0	0	0
ZIC4	2	1	4	0	1	0	7	6	0	5	1	2	1	1	2	1	7	1	2	5	6	3	6	1	7	9	3	0	3	1	2	0	1	1	6	5	1	3	4	4	5	0	1	1	2	1	1	1	1
ZIC5	7	3	8	3	8	1	19	12	0	13	8	11	3	5	6	9	15	7	4	11	9	13	23	6	26	25	11	0	8	2	7	6	4	2	9	19	3	5	16	10	10	0	8	6	5	2	2	3	2
ZKSCAN1	0	0	0	1	2	1	0	2	0	2	0	4	1	1	1	1	2	0	0	0	0	0	0	2	4	5	1	1	1	0	1	1	0	0	1	1	1	1	1	1	0	0	3	1	0	0	0	0	0
ZKSCAN3	0	0	0	0	3	0	3	3	0	2	2	0	1	3	2	1	1	0	0	0	0	2	3	1	3	5	1	0	1	0	0	0	0	0	3	2	1	1	0	2	1	0	0	1	3	2	0	0	0
ZKSCAN4	0	0	0	0	3	0	3	3	0	2	2	0	1	3	2	1	1	0	0	0	0	2	3	1	3	5	1	0	1	0	0	0	0	0	3	2	1	1	0	2	1	0	0	1	3	2	0	0	0
ZNF143	2	0	1	1	2	0	10	5	0	1	2	1	4	3	2	2	5	0	1	2	3	3	9	2	9	10	2	0	4	0	3	2	0	1	1	6	1	3	2	4	1	0	3	1	1	1	0	0	1
ZNF148	7	3	11	3	5	2	22	13	0	14	7	13	6	9	3	5	15	6	7	6	11	9	22	6	17	28	11	1	9	2	8	7	7	2	9	23	4	11	12	13	9	0	8	6	4	4	2	3	7
ZNF202	1	1	1	0	1	0	3	2	0	6	2	5	1	3	0	0	1	2	0	2	3	1	4	3	6	2	1	0	2	0	1	3	1	0	1	6	0	2	4	6	4	0	3	1	1	1	0	0	2
ZNF219	2	1	3	1	2	0	12	9	0	8	2	7	2	5	2	6	8	3	3	4	5	6	13	3	16	17	2	0	6	1	6	5	2	1	8	8	4	4	6	9	3	0	3	6	2	1	2	1	3
ZNF232	0	0	3	1	1	0	4	2	0	0	2	4	2	4	3	0	3	3	1	2	2	3	3	2	5	4	3	1	1	0	1	1	0	0	1	5	1	1	3	5	1	0	4	1	0	3	0	3	1
ZNF238	2	1	0	1	3	0	6	4	0	2	4	5	1	1	1	0	3	2	3	2	0	1	7	2	11	10	4	0	2	1	2	2	0	1	6	11	2	2	2	6	1	0	3	2	1	3	1	3	0
ZNF263	7	2	11	2	8	1	23	16	0	15	7	14	5	9	3	8	19	9	10	9	10	13	23	8	29	28	14	2	8	2	10	7	5	3	12	22	6	10	14	17	10	0	8	7	7	6	2	5	7
ZNF274	2	1	2	1	3	0	7	6	0	6	1	2	2	5	2	0	8	3	1	3	5	3	7	2	13	7	6	2	7	0	4	1	2	0	6	11	1	3	3	4	3	0	4	2	2	2	0	1	1
ZNF281	7	3	11	3	7	3	25	16	0	18	8	15	6	10	5	7	17	8	8	7	12	11	27	8	24	33	14	1	9	2	9	7	7	3	13	26	5	12	14	16	10	0	8	7	4	6	3	4	7
ZNF282	1	0	0	0	2	2	2	3	0	5	0	4	0	4	0	0	3	2	1	1	1	3	3	3	5	6	3	0	1	0	2	1	0	1	1	4	1	1	4	3	1	0	3	2	0	2	0	0	1
ZNF32	1	0	0	0	0	1	2	2	0	2	0	2	0	1	1	2	3	0	1	0	0	0	0	0	3	2	1	0	1	0	1	0	0	0	1	3	1	0	0	0	1	0	2	1	1	2	0	3	1
ZNF333	0	0	2	1	1	0	0	4	0	2	0	3	0	1	0	0	1	1	0	3	1	3	0	1	1	3	1	0	1	0	1	0	0	0	4	3	0	1	2	0	1	0	0	1	0	1	0	0	0
ZNF35	2	1	4	3	3	0	8	10	0	7	5	6	1	4	5	2	6	3	2	3	4	6	10	3	12	13	11	1	4	0	6	1	3	0	8	12	7	4	6	7	4	1	6	1	2	3	0	2	2
ZNF350	1	2	5	0	4	1	6	6	0	6	1	5	3	1	4	1	10	1	3	8	4	5	6	1	14	15	3	0	5	1	4	1	1	1	4	9	1	4	3	2	1	0	2	3	1	1	1	0	2
ZNF384	1	2	3	0	3	0	4	2	0	1	4	4	3	2	2	0	3	2	0	2	1	1	8	1	7	9	4	0	4	0	3	2	0	0	1	6	2	2	4	6	4	0	4	0	0	1	1	0	0
ZNF410	0	0	1	1	2	0	1	3	0	2	0	1	2	2	0	1	1	0	0	5	0	4	3	0	3	5	2	0	1	0	2	0	0	0	1	4	1	0	2	4	0	0	1	1	1	1	0	1	2
ZNF423	3	0	2	1	1	0	6	4	0	1	3	2	2	2	2	2	5	2	1	5	0	2	9	1	15	9	3	0	4	0	3	1	2	1	2	3	0	3	1	3	1	0	1	4	0	2	1	0	3
ZNF524	3	2	2	1	0	0	4	2	0	2	2	1	0	3	0	2	4	3	0	3	2	2	4	1	5	8	2	0	5	0	1	0	1	1	0	3	2	1	3	5	1	0	2	4	1	0	0	1	2
ZNF589	0	0	2	1	1	3	4	1	0	1	1	2	2	1	1	0	0	3	2	1	1	2	2	2	3	5	2	0	2	0	0	0	0	2	3	2	0	0	2	3	0	0	1	0	0	0	0	1	1
ZNF652	0	1	1	0	0	0	3	1	0	1	2	2	0	2	1	3	3	3	0	5	2	3	5	1	6	5	3	1	1	0	5	2	2	0	3	4	2	1	2	3	1	0	1	2	0	0	0	1	2
ZNF683	2	1	1	3	0	1	4	7	0	6	3	6	2	4	3	2	9	0	3	1	3	5	10	3	11	12	8	3	9	0	7	1	3	0	6	13	2	1	9	6	5	1	4	3	1	4	1	0	2
ZNF691	0	0	1	1	3	0	6	0	0	0	1	7	0	1	1	2	5	2	2	0	1	2	3	1	8	6	5	0	1	0	1	1	0	0	6	5	1	1	2	3	2	0	2	1	2	1	0	0	0
ZNF713	2	3	3	1	0	0	6	3	0	3	1	2	0	0	1	1	4	2	3	2	3	3	4	2	4	10	2	1	3	0	3	2	1	0	4	8	0	0	7	0	2	0	4	1	2	3	0	2	0
ZNF740	6	0	3	1	2	0	7	3	0	5	2	5	4	4	0	4	7	4	1	1	4	4	11	2	14	8	1	0	2	2	4	3	2	1	0	6	3	6	8	5	4	0	6	4	2	1	1	0	2
ZNF75A	1	0	2	1	3	1	7	6	0	9	2	7	3	3	3	3	4	4	5	3	6	3	7	6	11	11	6	1	5	1	4	4	2	2	5	14	2	3	8	3	5	0	5	3	3	2	2	0	3
ZNF75D	1	0	2	1	3	1	7	6	0	9	2	7	3	3	3	3	4	4	5	3	6	3	7	6	11	11	6	1	5	1	4	4	2	2	5	14	2	3	8	3	5	0	5	3	3	2	2	0	3
ZNF76	4	1	6	2	4	0	23	6	0	7	2	5	4	6	3	4	10	5	3	2	7	3	16	7	17	21	7	1	10	0	6	6	2	3	9	10	4	6	7	8	5	1	5	3	3	3	0	4	5
ZNF784	0	1	1	1	0	0	3	1	0	0	2	4	0	0	0	0	4	0	1	3	0	0	4	0	5	2	6	1	0	0	2	2	2	0	2	3	1	0	2	0	2	0	1	2	0	0	0	1	1
ZSCAN10	3	0	3	0	2	0	5	4	0	4	0	3	1	1	0	2	2	2	0	1	2	3	5	1	5	10	3	0	4	1	5	2	0	1	1	2	1	2	2	1	2	1	2	0	2	1	0	1	1
ZSCAN16	1	1	1	2	5	0	3	4	0	2	1	6	2	3	0	3	5	4	3	1	5	2	10	2	9	15	5	0	4	1	3	1	2	0	8	8	1	2	3	6	3	0	3	0	1	2	0	4	1
ZSCAN4	3	1	2	0	2	2	7	5	0	6	2	7	1	3	2	3	2	6	1	2	1	4	11	2	11	16	6	1	3	0	4	1	0	0	4	5	3	1	2	1	1	0	6	2	3	5	0	1	3
[truncated: 1,825 more columns]
