# Supplementary material for: Multi-domain translation between single-cell imaging and sequencing data using autoencoders
Source: Nat Commun. 2021 Jan 4;12:31. doi: 10.1038/s41467-020-20249-2 (PMC7782789; doi:10.1038/s41467-020-20249-2)
Supplement: Supplementary file 5 — Supplementary Data 2 [file 41467_2020_20249_MOESM5_ESM.xlsx]

## Sheet: Cluster labels for PBMCs
cells	labels
AAACCTGAGCATCATC.1	5
AAACCTGAGCTAACTC.1	0
AAACCTGAGCTAGTGG.1	3
AAACCTGCACATTAGC.1	13
AAACCTGCACTGTTAG.1	0
AAACCTGCATAGTAAG.1	0
AAACCTGCATGAACCT.1	2
AAACCTGGTAAGAGGA.1	4
AAACCTGGTAGAAGGA.1	0
AAACCTGGTCCAGTGC.1	4
AAACCTGGTGTCTGAT.1	3
AAACCTGGTTTGCATG.1	0
AAACCTGGTTTGTTTC.1	4
AAACCTGTCCGTTGCT.1	6
AAACCTGTCCTGTAGA.1	2
AAACCTGTCGCCAAAT.1	13
AAACCTGTCGTGGACC.1	10
AAACCTGTCTACCAGA.1	4
AAACCTGTCTCAAGTG.1	3
AAACCTGTCTCGCTTG.1	0
AAACCTGTCTGCGGCA.1	4
AAACGGGAGCCTCGTG.1	9
AAACGGGAGGTGTGGT.1	4
AAACGGGAGTACGATA.1	8
AAACGGGCAAGTAGTA.1	5
AAACGGGCACCTCGGA.1	5
AAACGGGCACGAAACG.1	2
AAACGGGCAGTAAGAT.1	5
AAACGGGGTACAGTTC.1	7
AAACGGGGTACCCAAT.1	6
AAACGGGGTAGCTTGT.1	13
AAACGGGGTGCGCTTG.1	14
AAACGGGTCAGGATCT.1	0
AAACGGGTCCAAAGTC.1	0
AAACGGGTCCCTCAGT.1	8
AAACGGGTCCGTTGTC.1	2
AAACGGGTCTCTGTCG.1	4
AAACGGGTCTTCTGGC.1	2
AAAGATGAGCGCTCCA.1	13
AAAGATGAGGGTTTCT.1	2
AAAGATGAGTACGATA.1	13
AAAGATGAGTGCAAGC.1	8
AAAGATGCAAAGCAAT.1	13
AAAGATGCACCCTATC.1	4
AAAGATGCACTTAAGC.1	14
AAAGATGCAGCGAACA.1	14
AAAGATGCATGCCTTC.1	2
AAAGATGCATTGGTAC.1	3
AAAGATGGTATAATGG.1	0
AAAGATGGTCAGAAGC.1	2
AAAGATGGTCTTTCAT.1	2
AAAGATGGTGGTGTAG.1	5
AAAGATGGTGTGACCC.1	5
AAAGATGGTTACGACT.1	4
AAAGATGGTTGTCTTT.1	0
AAAGATGTCCCTAATT.1	13
AAAGATGTCCGAACGC.1	2
AAAGATGTCCGCAGTG.1	13
AAAGATGTCGCCAGCA.1	15
AAAGATGTCGCCTGAG.1	7
AAAGATGTCGTATCAG.1	0
AAAGATGTCTCGAGTA.1	3
AAAGCAAAGAAACCAT.1	2
AAAGCAAAGACTAGAT.1	2
AAAGCAAAGCCCTAAT.1	13
AAAGCAAAGCTAAGAT.1	0
AAAGCAAAGTGTCTCA.1	9
AAAGCAACAGACGCAA.1	2
AAAGCAACAGCTTAAC.1	3
AAAGCAAGTCAATACC.1	2
AAAGCAAGTCATGCCG.1	3
AAAGCAAGTCGCGAAA.1	0
AAAGCAATCAGCGACC.1	5
AAAGCAATCCCTGACT.1	3
AAAGCAATCGAGAACG.1	0
AAAGCAATCTCGCATC.1	3
AAAGTAGAGAGGTAGA.1	13
AAAGTAGAGAGTCTGG.1	4
AAAGTAGAGCAATCTC.1	2
AAAGTAGAGCGATATA.1	15
AAAGTAGAGCTACCTA.1	5
AAAGTAGAGGACTGGT.1	9
AAAGTAGAGTCAAGCG.1	13
AAAGTAGCAAGGGTCA.1	15
AAAGTAGCACCAACCG.1	10
AAAGTAGCATGTTCCC.1	2
AAAGTAGGTACACCGC.1	2
AAAGTAGGTAGCCTCG.1	9
AAAGTAGGTTAAAGTG.1	0
AAAGTAGTCAGTGTTG.1	4
AAAGTAGTCCCACTTG.1	4
AAAGTAGTCTATCCCG.1	0
AAATGCCAGGCATGGT.1	3
AAATGCCAGGTCGGAT.1	10
AAATGCCAGTAGTGCG.1	3
AAATGCCCAACTTGAC.1	14
AAATGCCCAATACGCT.1	3
AAATGCCCACCTGGTG.1	0
AAATGCCGTAAATGTG.1	8
AAATGCCGTACCTACA.1	6
AAATGCCGTACTCGCG.1	0
AAATGCCGTCAAAGAT.1	3
AAATGCCTCAACACAC.1	0
AAATGCCTCACCAGGC.1	5
AAATGCCTCCAGAAGG.1	3
AAATGCCTCCTGCCAT.1	2
AACACGTAGAGGTTGC.1	5
AACACGTAGCTAGCCC.1	4
AACACGTAGGAGTACC.1	7
AACACGTCACTCTGTC.1	2
AACACGTCATGTCGAT.1	15
AACACGTGTACATGTC.1	2
AACACGTGTACCATCA.1	0
AACACGTGTCTCTCTG.1	2
AACACGTGTCTGGAGA.1	3
AACACGTGTGGCCCTA.1	13
AACACGTGTTACGCGC.1	13
AACACGTGTTGTCTTT.1	6
AACACGTGTTTACTCT.1	4
AACACGTTCAGCTCTC.1	3
AACACGTTCCACGACG.1	3
AACACGTTCCACTCCA.1	14
AACACGTTCCATGCTC.1	4
AACACGTTCGGTCTAA.1	5
AACACGTTCGTTTATC.1	3
AACACGTTCTCTGAGA.1	5
AACACGTTCTTGAGAC.1	4
AACCATGAGAAGAAGC.1	5
AACCATGAGACTGTAA.1	7
AACCATGAGGTAGCTG.1	6
AACCATGCAAACTGTC.1	14
AACCATGCATATGAGA.1	14
AACCATGCATCAGTCA.1	2
AACCATGCATCGATGT.1	9
AACCATGGTACATGTC.1	0
AACCATGGTACCGTTA.1	4
AACCATGGTCTAAAGA.1	3
AACCATGGTGTCAATC.1	0
AACCATGTCACCTCGT.1	10
AACCATGTCATGGTCA.1	3
AACCATGTCGCGGATC.1	3
AACCATGTCTCGTATT.1	5
AACCGCGAGAGACTTA.1	6
AACCGCGAGAGTACCG.1	3
AACCGCGAGCACGCCT.1	14
AACCGCGAGCCGTCGT.1	2
AACCGCGAGGACAGCT.1	0
AACCGCGAGGAGTCTG.1	2
AACCGCGAGTACGCGA.1	13
AACCGCGCACTGTGTA.1	8
AACCGCGCAGATCGGA.1	8
AACCGCGCAGCGATCC.1	4
AACCGCGCAGCGTTCG.1	7
AACCGCGCAGCTGGCT.1	14
AACCGCGCATAGTAAG.1	3
AACCGCGCATGCAATC.1	10
AACCGCGGTATATGAG.1	0
AACCGCGGTCCTAGCG.1	3
AACCGCGGTGTCCTCT.1	6
AACCGCGGTTGTGGCC.1	5
AACCGCGTCAGCAACT.1	4
AACCGCGTCTCATTCA.1	4
AACCGCGTCTCGCATC.1	8
AACGTTGAGATCGATA.1	0
AACGTTGAGGCCCTCA.1	13
AACGTTGCAAGCTGTT.1	7
AACGTTGCACCAGATT.1	0
AACGTTGCATAACCTG.1	0
AACGTTGGTCAAAGCG.1	6
AACGTTGGTTCCGGCA.1	15
AACGTTGGTTTGTTTC.1	7
AACGTTGTCCATGAAC.1	15
AACGTTGTCGAATGGG.1	9
AACGTTGTCGCATGAT.1	7
AACGTTGTCGTCTGCT.1	14
AACGTTGTCGTGGACC.1	14
AACTCAGAGAGAGCTC.1	4
AACTCAGAGCAGGCTA.1	5
AACTCAGAGCTAGTGG.1	2
AACTCAGCAAATCCGT.1	6
AACTCAGCAAGAAAGG.1	6
AACTCAGCACATGGGA.1	2
AACTCAGCAGACAAGC.1	4
AACTCAGCAGGGTTAG.1	2
AACTCAGCAGTAAGAT.1	2
AACTCAGCATCGGAAG.1	4
AACTCAGGTATAGGGC.1	2
AACTCAGGTGAAAGAG.1	0
AACTCAGGTTACGTCA.1	2
AACTCAGGTTGGACCC.1	0
AACTCAGTCCTTTCTC.1	10
AACTCAGTCGCTTGTC.1	2
AACTCAGTCTTGCCGT.1	13
AACTCCCAGAAGGGTA.1	6
AACTCCCAGGTGATTA.1	0
AACTCCCAGTCTTGCA.1	4
AACTCCCCAATGTAAG.1	9
AACTCCCCATAAGACA.1	0
AACTCCCCATGCCTAA.1	0
AACTCCCGTGAGGGTT.1	3
AACTCCCGTGGTCTCG.1	0
AACTCCCGTGTTGAGG.1	15
AACTCCCGTTCATGGT.1	4
AACTCCCTCATCATTC.1	4
AACTCCCTCTGGGCCA.1	3
AACTCTTAGAAGAAGC.1	13
AACTCTTAGAGTGACC.1	2
AACTCTTAGCCTATGT.1	7
AACTCTTAGCGATTCT.1	0
AACTCTTAGCTGAAAT.1	14
AACTCTTCAAGCCCAC.1	0
AACTCTTCAAGGACTG.1	0
AACTCTTCAATAGCAA.1	13
AACTCTTCACTATCTT.1	3
AACTCTTCAGACGCTC.1	0
AACTCTTCAGGAACGT.1	2
AACTCTTCAGGGTTAG.1	2
AACTCTTCATTTGCTT.1	14
AACTCTTGTATATGAG.1	2
AACTCTTGTCATATGC.1	11
AACTCTTGTGTGCCTG.1	2
AACTCTTGTTCCATGA.1	14
AACTCTTTCAATCACG.1	14
AACTCTTTCGGACAAG.1	5
AACTCTTTCGTTACAG.1	0
AACTCTTTCTCATTCA.1	12
AACTGGTAGACTACAA.1	0
AACTGGTAGAGTACAT.1	0
AACTGGTAGCGATATA.1	3
AACTGGTAGTACGCCC.1	10
AACTGGTCAGTCCTTC.1	0
AACTGGTCAGTGGGAT.1	4
AACTGGTGTATAAACG.1	0
AACTGGTTCACAAACC.1	5
AACTGGTTCACTTATC.1	11
AACTGGTTCATAAAGG.1	8
AACTGGTTCCGCGTTT.1	15
AACTGGTTCTTCGAGA.1	0
AACTTTCAGAAAGTGG.1	2
AACTTTCAGAGCTGCA.1	2
AACTTTCAGCAGGTCA.1	2
AACTTTCAGCCCAATT.1	15
AACTTTCAGTAACCCT.1	4
AACTTTCCAAGCGCTC.1	5
AACTTTCCACGTGAGA.1	15
AACTTTCCAGCATACT.1	3
AACTTTCCAGTCAGAG.1	5
AACTTTCCAGTCAGCC.1	5
AACTTTCCAGTGACAG.1	14
AACTTTCCATCGATTG.1	5
AACTTTCCATTGTGCA.1	4
AACTTTCGTACTCGCG.1	0
AACTTTCGTACTTAGC.1	3
AACTTTCGTAGAGCTG.1	3
AACTTTCGTCTTTCAT.1	2
AACTTTCGTGTCGCTG.1	3
AACTTTCGTGTGGCTC.1	2
AACTTTCTCAACACCA.1	0
AACTTTCTCAGAAATG.1	14
AACTTTCTCAGGTAAA.1	14
AACTTTCTCTCCAACC.1	4
AACTTTCTCTGGGCCA.1	13
AAGACCTAGAACAATC.1	0
AAGACCTAGCACAGGT.1	7
AAGACCTAGCCCAATT.1	3
AAGACCTAGGTGGGTT.1	0
AAGACCTAGTGGCACA.1	0
AAGACCTAGTGTTGAA.1	13
AAGACCTCAAGCGATG.1	4
AAGACCTCACAAGACG.1	5
AAGACCTCACAAGTAA.1	2
AAGACCTCAGTTAACC.1	0
AAGACCTCATAAGACA.1	2
AAGACCTCATACAGCT.1	3
AAGACCTCATCACGTA.1	4
AAGACCTGTCCAAGTT.1	4
AAGACCTGTCCATGAT.1	0
AAGACCTTCAACACGT.1	15
AAGACCTTCACTTACT.1	11
AAGACCTTCCGCGGTA.1	2
AAGACCTTCGGTCTAA.1	0
AAGCCGCAGCGATAGC.1	3
AAGCCGCAGCGTTCCG.1	14
AAGCCGCAGCTAAACA.1	4
AAGCCGCAGGTAGCTG.1	2
AAGCCGCAGTGTACTC.1	0
AAGCCGCCAAAGCAAT.1	0
AAGCCGCCACATGTGT.1	5
AAGCCGCCACTCGACG.1	2
AAGCCGCCACTGCCAG.1	5
AAGCCGCCAGTCGTGC.1	9
AAGCCGCGTGAAAGAG.1	0
AAGCCGCGTTGATTGC.1	2
AAGCCGCTCACATAGC.1	5
AAGCCGCTCATCACCC.1	14
AAGCCGCTCCATGCTC.1	14
AAGCCGCTCCGTAGTA.1	13
AAGCCGCTCGGGAGTA.1	13
AAGGAGCAGATCGATA.1	3
AAGGAGCAGTACACCT.1	14
AAGGAGCCAATGACCT.1	0
AAGGAGCGTATTAGCC.1	2
AAGGAGCGTCGAAAGC.1	2
AAGGAGCGTCTGCAAT.1	8
AAGGAGCGTCTTCAAG.1	12
AAGGAGCGTGTTCGAT.1	2
AAGGAGCGTGTTGAGG.1	9
AAGGAGCTCACCGTAA.1	4
AAGGAGCTCCAAGTAC.1	3
AAGGCAGAGACAAGCC.1	0
AAGGCAGAGCTACCGC.1	2
AAGGCAGAGGTGCACA.1	3
AAGGCAGAGTGTCTCA.1	4
AAGGCAGCAAATTGCC.1	6
AAGGCAGCAACACCTA.1	4
AAGGCAGCAGTTAACC.1	5
AAGGCAGCATAAAGGT.1	2
AAGGCAGCATCTCCCA.1	5
AAGGCAGCATTCCTCG.1	3
AAGGCAGGTAAAGTCA.1	0
AAGGCAGGTACTCGCG.1	8
AAGGCAGGTAGGGTAC.1	3
AAGGCAGGTATATGGA.1	8
AAGGCAGGTATGAAAC.1	13
AAGGCAGTCAGGCAAG.1	7
AAGGCAGTCAGGTAAA.1	2
AAGGTTCAGCTCTCGG.1	5
AAGGTTCAGTGGGCTA.1	2
AAGGTTCCAAAGGAAG.1	2
AAGGTTCCAATGTAAG.1	0
AAGGTTCCACAGATTC.1	4
AAGGTTCCACATTTCT.1	9
AAGGTTCGTAAGAGAG.1	0
AAGGTTCGTAGCGATG.1	13
AAGGTTCGTGCCTGTG.1	5
AAGGTTCGTGGTAACG.1	7
AAGGTTCGTGGTGTAG.1	0
AAGGTTCTCAGAAATG.1	3
AAGGTTCTCCCTCAGT.1	14
AAGGTTCTCCGATATG.1	3
AAGGTTCTCCTTAATC.1	0
AAGGTTCTCTGTACGA.1	2
AAGTCTGAGATGTCGG.1	3
AAGTCTGAGCTAGTTC.1	12
AAGTCTGAGGCACATG.1	10
AAGTCTGAGGTTCCTA.1	9
AAGTCTGAGTTGCAGG.1	2
AAGTCTGCAATCGGTT.1	3
AAGTCTGCACAGGTTT.1	0
AAGTCTGCAGTTCATG.1	4
AAGTCTGCATCGTCGG.1	8
AAGTCTGCATGAAGTA.1	11
AAGTCTGGTAAGTGTA.1	0
AAGTCTGGTCCGAAGA.1	13
AAGTCTGGTCTGATTG.1	13
AAGTCTGGTGCACTTA.1	10
AAGTCTGGTTCCGTCT.1	13
AAGTCTGGTTTGGGCC.1	0
AAGTCTGTCAAGATCC.1	2
AAGTCTGTCACAGTAC.1	13
AAGTCTGTCCTCATTA.1	7
AAGTCTGTCGACGGAA.1	5
AAGTCTGTCGCCCTTA.1	0
AATCCAGAGCCACGCT.1	4
AATCCAGAGTGACATA.1	3
AATCCAGCAAGTTCTG.1	0
AATCCAGCAGAGCCAA.1	10
AATCCAGCATCTGGTA.1	2
AATCCAGGTCCCTACT.1	9
AATCCAGTCAAACCGT.1	0
AATCCAGTCATGTAGC.1	3
AATCCAGTCTGCCCTA.1	0
AATCGGTAGACGCTTT.1	0
AATCGGTAGAGGTTAT.1	3
AATCGGTAGCGAAGGG.1	15
AATCGGTAGGTGATTA.1	9
AATCGGTAGGTGCTAG.1	2
AATCGGTCAAGGTGTG.1	14
AATCGGTCAATCGGTT.1	13
AATCGGTCAGATCTGT.1	2
AATCGGTCATCGGACC.1	9
AATCGGTGTCAATACC.1	2
AATCGGTGTGGCAAAC.1	5
AATCGGTGTGGTTTCA.1	15
AATCGGTGTTCGTGAT.1	5
AATCGGTTCCGATATG.1	5
AATCGGTTCTAGAGTC.1	0
AATCGGTTCTATCCCG.1	6
AATCGGTTCTCCAGGG.1	13
ACACCAAAGAGCAATT.1	3
ACACCAAAGCCACGCT.1	13
ACACCAAAGGAGTTGC.1	3
ACACCAAAGGCTAGGT.1	3
ACACCAAAGTGCCATT.1	5
ACACCAAAGTGGGCTA.1	5
ACACCAACAAAGGTGC.1	4
ACACCAACACGACGAA.1	5
ACACCAACAGTCTTCC.1	13
ACACCAACATTCTCAT.1	7
ACACCAAGTACATGTC.1	3
ACACCAAGTCTTTCAT.1	2
ACACCAATCAGTTCGA.1	6
ACACCAATCGAGCCCA.1	3
ACACCAATCTGGGCCA.1	0
ACACCCTAGAGGTACC.1	4
ACACCCTAGATAGTCA.1	7
ACACCCTAGATATGCA.1	0
ACACCCTAGATGTGGC.1	2
ACACCCTAGCCGGTAA.1	2
ACACCCTAGCGCTCCA.1	4
ACACCCTAGGATGCGT.1	13
ACACCCTAGGTGCTTT.1	6
ACACCCTAGTGGTAGC.1	0
ACACCCTCAAGACACG.1	13
ACACCCTCACGCCAGT.1	9
ACACCCTCATGCCTAA.1	13
ACACCCTGTAACGTTC.1	3
ACACCCTGTAAGTTCC.1	0
ACACCCTGTCATTAGC.1	3
ACACCCTTCCACGTTC.1	0
ACACCCTTCGGCCGAT.1	6
ACACCCTTCTCGATGA.1	0
ACACCCTTCTCTGAGA.1	5
ACACCCTTCTGTTTGT.1	2
ACACCGGAGCTCTCGG.1	3
ACACCGGAGTATCGAA.1	3
ACACCGGAGTGAATTG.1	0
ACACCGGCATCGGGTC.1	2
ACACCGGGTCTCTTAT.1	0
ACACCGGTCAAGGCTT.1	4
ACACTGAAGAGATGAG.1	3
ACACTGAAGCCGATTT.1	3
ACACTGAAGGATATAC.1	5
ACACTGAAGGGAACGG.1	0
ACACTGAAGGGAGTAA.1	6
ACACTGAAGTGGACGT.1	2
ACACTGACAATGTAAG.1	13
ACACTGACATGATCCA.1	14
ACACTGAGTACTTGAC.1	14
ACACTGAGTAGTGAAT.1	14
ACACTGAGTCACTTCC.1	10
ACACTGAGTTAGGGTG.1	3
ACACTGATCACGCATA.1	14
ACACTGATCATACGGT.1	0
ACACTGATCCATTCTA.1	13
ACACTGATCCCAAGAT.1	4
ACACTGATCGGAAACG.1	6
ACAGCCGAGAAAGTGG.1	0
ACAGCCGAGTGGGCTA.1	3
ACAGCCGAGTGGTAGC.1	3
ACAGCCGAGTTTCCTT.1	13
ACAGCCGCAAGGTTCT.1	3
ACAGCCGCACAGGCCT.1	0
ACAGCCGCACTAGTAC.1	5
ACAGCCGCAGATCCAT.1	0
ACAGCCGCAGGGTATG.1	4
ACAGCCGCATCTACGA.1	9
ACAGCCGCATGTAAGA.1	7
ACAGCCGCATGTCGAT.1	7
ACAGCCGCATTGTGCA.1	15
ACAGCCGGTAGCGATG.1	5
ACAGCCGGTGCACTTA.1	2
ACAGCCGGTGGACGAT.1	6
ACAGCCGGTGTGACGA.1	7
ACAGCCGGTTAAGTAG.1	4
ACAGCCGTCAGCTGGC.1	4
ACAGCCGTCATGGTCA.1	0
ACAGCCGTCCTTGACC.1	5
ACAGCCGTCGCGCCAA.1	6
ACAGCCGTCGTCGTTC.1	6
ACAGCTAAGAGCAATT.1	14
ACAGCTAAGGGTTCCC.1	5
ACAGCTAAGGTGTGGT.1	4
ACAGCTACAACGATGG.1	6
ACAGCTACACACTGCG.1	4
ACAGCTACAGGTCGTC.1	14
ACAGCTACATGGATGG.1	5
ACAGCTACATGGTCTA.1	0
ACAGCTAGTACCGTAT.1	14
ACAGCTAGTCAGAAGC.1	5
ACAGCTAGTGCATCTA.1	14
ACAGCTAGTGCGAAAC.1	10
ACAGCTATCCACTGGG.1	2
ACAGCTATCGCCAAAT.1	13
ACAGCTATCGTCCGTT.1	14
ACAGCTATCTAACGGT.1	4
ACAGCTATCTGTTGAG.1	2
ACATACGAGAGGTTGC.1	6
ACATACGAGGCTACGA.1	5
ACATACGAGGGTGTGT.1	13
ACATACGAGTGACATA.1	2
ACATACGCAAACGTGG.1	3
ACATACGCAGTATAAG.1	5
ACATACGCATATGGTC.1	14
ACATACGCATTAACCG.1	0
ACATACGGTAAGTGGC.1	11
ACATACGGTAGCCTCG.1	0
ACATACGGTGGCTCCA.1	5
ACATACGGTGGTACAG.1	2
ACATACGGTTCTGAAC.1	2
ACATACGTCATGTCCC.1	5
ACATACGTCATTTGGG.1	7
ACATACGTCGGCATCG.1	14
ACATACGTCGTTACGA.1	0
ACATACGTCTCATTCA.1	4
ACATACGTCTCGCTTG.1	10
ACATACGTCTCTTGAT.1	4
ACATACGTCTTGAGGT.1	8
ACATCAGAGGCCCGTT.1	7
ACATCAGAGTCGTACT.1	0
ACATCAGCAATGTAAG.1	9
ACATCAGCACAAGACG.1	0
ACATCAGCACATGGGA.1	0
ACATCAGCACATTTCT.1	14
ACATCAGCACCAACCG.1	4
ACATCAGCACTTAACG.1	0
ACATCAGCAGTATAAG.1	5
ACATCAGCATTTGCTT.1	4
ACATCAGGTACATCCA.1	0
ACATCAGGTTTCGCTC.1	3
ACATCAGTCCACTGGG.1	3
ACATCAGTCTGGCGTG.1	2
ACATGGTAGACTAGGC.1	7
ACATGGTAGAGGGATA.1	5
ACATGGTAGAGTCGGT.1	6
ACATGGTAGATATGGT.1	3
ACATGGTAGCTAGTGG.1	6
ACATGGTAGTGGTAAT.1	3
ACATGGTAGTTAGCGG.1	7
ACATGGTCAAGACGTG.1	8
ACATGGTCACATTCGA.1	4
ACATGGTCACGCATCG.1	2
ACATGGTCACTGAAGG.1	3
ACATGGTCAGCCTTGG.1	4
ACATGGTCATTCACTT.1	14
ACATGGTGTAATAGCA.1	0
ACATGGTGTATTACCG.1	2
ACATGGTGTCATGCAT.1	13
ACATGGTGTTAAGATG.1	3
ACATGGTGTTCAACCA.1	5
ACATGGTGTTGCGTTA.1	3
ACATGGTTCATCACCC.1	4
ACATGGTTCCACGTTC.1	15
ACATGGTTCGGCCGAT.1	2
ACATGGTTCGGTTAAC.1	13
ACATGGTTCTACCTGC.1	11
ACCAGTAAGACCACGA.1	0
ACCAGTAAGACTTTCG.1	3
ACCAGTAAGCCAGGAT.1	3
ACCAGTACAACACGCC.1	3
ACCAGTACAAGCGATG.1	0
ACCAGTACACCGATAT.1	14
ACCAGTACATAAAGGT.1	3
ACCAGTAGTATGAAAC.1	4
ACCAGTAGTGCTGTAT.1	10
ACCAGTAGTGTTAAGA.1	4
ACCAGTAGTTATCGGT.1	0
ACCAGTAGTTCGTTGA.1	0
ACCAGTAGTTGCGTTA.1	0
ACCAGTATCACCGGGT.1	0
ACCAGTATCCACTGGG.1	5
ACCAGTATCCTGCTTG.1	2
ACCAGTATCGCCAGCA.1	2
ACCAGTATCTCGCTTG.1	14
ACCCACTAGAGTGACC.1	3
ACCCACTAGATCCCGC.1	15
ACCCACTAGATCGATA.1	9
ACCCACTAGGAACTGC.1	0
ACCCACTAGGATGCGT.1	13
ACCCACTCAAGTTCTG.1	0
ACCCACTCACAGAGGT.1	3
ACCCACTCACGAAAGC.1	13
ACCCACTCAGGAATGC.1	4
ACCCACTCATGCGCAC.1	11
ACCCACTCATGGAATA.1	5
ACCCACTGTATTCTCT.1	3
ACCCACTGTCGGGTCT.1	2
ACCCACTGTCTCGTTC.1	4
ACCCACTGTGGTGTAG.1	3
ACCCACTTCAATCACG.1	2
ACCCACTTCAGTCAGT.1	7
ACCCACTTCCCTGACT.1	6
ACCCACTTCCTTTCTC.1	13
ACCCACTTCGCCAGCA.1	0
ACCCACTTCGCCATAA.1	0
ACCGTAAAGCACCGTC.1	2
ACCGTAAAGCGTAATA.1	2
ACCGTAAAGGAGCGTT.1	8
ACCGTAAAGTAGTGCG.1	14
ACCGTAAAGTATCTCG.1	2
ACCGTAAAGTGACTCT.1	3
ACCGTAACAAGGGTCA.1	4
ACCGTAACAGACAAGC.1	3
ACCGTAACAGACTCGC.1	0
ACCGTAACAGCTCGAC.1	0
ACCGTAACAGGGAGAG.1	4
ACCGTAAGTATAGTAG.1	9
ACCGTAAGTATTACCG.1	6
ACCGTAAGTCTAGCCG.1	14
ACCGTAAGTTATCGGT.1	2
ACCGTAAGTTGGTTTG.1	0
ACCGTAATCACAATGC.1	13
ACCGTAATCCCTAATT.1	3
ACCGTAATCCTAGTGA.1	13
ACCTTTAAGACTTGAA.1	2
ACCTTTAAGCGCTCCA.1	13
ACCTTTAAGTACGTAA.1	0
ACCTTTACACTGTGTA.1	5
ACCTTTACAGTTCATG.1	5
ACCTTTACATGTCCTC.1	0
ACCTTTACATTGTGCA.1	14
ACCTTTAGTATAGGTA.1	13
ACCTTTAGTCACCCAG.1	14
ACCTTTAGTCGGATCC.1	14
ACCTTTAGTCTTCTCG.1	3
ACCTTTAGTGGTGTAG.1	5
ACCTTTAGTGTAACGG.1	2
ACCTTTAGTGTGGCTC.1	14
ACCTTTAGTTCAGGCC.1	0
ACCTTTAGTTGTCGCG.1	0
ACCTTTAGTTTAAGCC.1	13
ACCTTTATCAAGGTAA.1	5
ACCTTTATCAGGTAAA.1	15
ACCTTTATCCAAGCCG.1	5
ACGAGCCAGAGGTTGC.1	13
ACGAGCCAGCTGGAAC.1	15
ACGAGCCCAACTGCGC.1	2
ACGAGCCCACGGTGTC.1	3
ACGAGCCCAGCTTAAC.1	0
ACGAGCCCAGGCTCAC.1	3
ACGAGCCCAGGTCTCG.1	5
ACGAGCCCAGGTGCCT.1	6
ACGAGCCCATCAGTCA.1	3
ACGAGCCGTAGAGTGC.1	13
ACGAGCCGTGCAGACA.1	0
ACGAGCCGTGCCTTGG.1	2
ACGAGCCTCAATCTCT.1	4
ACGAGCCTCTAACGGT.1	3
ACGAGCCTCTTGTTTG.1	4
ACGAGGAAGTCGTTTG.1	0
ACGAGGAAGTGCAAGC.1	6
ACGAGGAAGTGGAGAA.1	3
ACGAGGACAATCTACG.1	2
ACGAGGACAGCCAATT.1	2
ACGAGGACAGGGAGAG.1	2
ACGAGGAGTGCTAGCC.1	9
ACGAGGAGTGGCCCTA.1	5
ACGAGGAGTTCAGACT.1	7
ACGAGGAGTTCCACGG.1	3
ACGAGGATCAACCAAC.1	4
ACGAGGATCGAATCCA.1	5
ACGATACAGATCTGCT.1	15
ACGATACAGCCACCTG.1	13
ACGATACAGCTACCTA.1	0
ACGATACAGCTCTCGG.1	5
ACGATACAGCTGTTCA.1	4
ACGATACAGGCGCTCT.1	8
ACGATACCAACTGGCC.1	8
ACGATACCACGGACAA.1	4
ACGATACCACTCGACG.1	2
ACGATACGTCTACCTC.1	5
ACGATACGTTCACCTC.1	6
ACGATACTCAGCAACT.1	0
ACGATACTCATATCGG.1	14
ACGATACTCCCTTGTG.1	5
ACGATACTCCTACAGA.1	0
ACGATACTCGCTTAGA.1	14
ACGATACTCGGACAAG.1	0
ACGATACTCGGATGTT.1	0
ACGATGTAGCAGACTG.1	0
ACGATGTAGCGATTCT.1	6
ACGATGTAGGATATAC.1	13
ACGATGTAGGCGACAT.1	3
ACGATGTAGGGCATGT.1	0
ACGATGTAGGGTTTCT.1	9
ACGATGTAGTGCTGCC.1	2
ACGATGTCAAACTGTC.1	14
ACGATGTCAAGACACG.1	3
ACGATGTCAATCCAAC.1	2
ACGATGTCACAGCCCA.1	0
ACGATGTCACCAGGTC.1	14
ACGATGTCAGACACTT.1	7
ACGATGTCAGTCAGAG.1	0
ACGATGTCAGTCTTCC.1	5
ACGATGTGTCAGTGGA.1	7
ACGATGTGTCGCATAT.1	3
ACGATGTGTCTGATTG.1	0
ACGATGTGTTACAGAA.1	14
ACGATGTTCAAGGCTT.1	0
ACGATGTTCCATGAAC.1	0
ACGATGTTCTCTTATG.1	7
ACGCAGCAGACGCACA.1	0
ACGCAGCAGAGTGAGA.1	3
ACGCAGCCAACACCTA.1	8
ACGCAGCCACAACGTT.1	10
ACGCAGCCACGACTCG.1	3
ACGCAGCCATGGGACA.1	2
ACGCAGCGTAAACCTC.1	14
ACGCAGCGTCATGCCG.1	13
ACGCAGCGTCTACCTC.1	12
ACGCAGCGTCTAGTCA.1	13
ACGCAGCGTGTGACCC.1	3
ACGCAGCGTTAAAGAC.1	11
ACGCAGCGTTCAACCA.1	2
ACGCAGCTCACGACTA.1	8
ACGCAGCTCCATGCTC.1	14
ACGCAGCTCCCAAGTA.1	5
ACGCAGCTCGGCTACG.1	8
ACGCAGCTCTAACCGA.1	4
ACGCAGCTCTACTCAT.1	6
ACGCCAGAGAACTCGG.1	9
ACGCCAGAGAAGATTC.1	13
ACGCCAGAGAGGTACC.1	2
ACGCCAGAGGAGTCTG.1	2
ACGCCAGAGGCCCTTG.1	9
ACGCCAGAGGGAGTAA.1	3
ACGCCAGAGGGTGTTG.1	7
ACGCCAGCAAAGAATC.1	0
ACGCCAGCACATAACC.1	10
ACGCCAGCACCAGGCT.1	0
ACGCCAGCACTACAGT.1	0
ACGCCAGCATGCCTAA.1	15
ACGCCAGGTACAGCAG.1	3
ACGCCAGGTACATGTC.1	13
ACGCCAGGTACCGGCT.1	13
ACGCCAGGTAGAAAGG.1	0
ACGCCAGGTAGGGTAC.1	10
ACGCCAGGTGCGATAG.1	2
ACGCCAGGTGGTAACG.1	3
ACGCCAGGTTATCGGT.1	5
ACGCCAGTCAGGTTCA.1	3
ACGCCAGTCGCATGAT.1	5
ACGCCAGTCTACCTGC.1	3
ACGCCGAAGCTGAACG.1	13
ACGCCGAAGTTTGCGT.1	14
ACGCCGACAAGAAAGG.1	3
ACGCCGACAAGACACG.1	2
ACGCCGACACAGGCCT.1	0
ACGCCGACACCACCAG.1	3
ACGCCGACAGACAGGT.1	4
ACGCCGACAGGGTATG.1	2
ACGCCGACATCTATGG.1	4
ACGCCGACATTGGCGC.1	0
ACGCCGACATTGGGCC.1	10
ACGCCGAGTCATCCCT.1	11
ACGCCGAGTGTCTGAT.1	2
ACGCCGATCACATAGC.1	0
ACGCCGATCAGCAACT.1	5
ACGCCGATCCACGTTC.1	5
ACGCCGATCCCATTAT.1	4
ACGCCGATCTCCCTGA.1	3
ACGGAGAAGAAACGCC.1	3
ACGGAGAAGCAGGCTA.1	8
ACGGAGAAGCCCAACC.1	3
ACGGAGAAGGTAGCTG.1	0
ACGGAGAAGTAATCCC.1	0
ACGGAGAAGTCCATAC.1	0
ACGGAGAAGTCTTGCA.1	0
ACGGAGAAGTGTTTGC.1	5
ACGGAGACAATCAGAA.1	2
ACGGAGACAATCCAAC.1	0
ACGGAGACACCACCAG.1	10
ACGGAGACAGGGTATG.1	6
ACGGAGACAGTAAGCG.1	0
ACGGAGACATTATCTC.1	2
ACGGAGAGTAGGACAC.1	10
ACGGAGAGTCAGAATA.1	13
ACGGAGAGTGATGATA.1	5
ACGGAGAGTGGCTCCA.1	11
ACGGAGAGTTCGTGAT.1	3
ACGGAGAGTTGGAGGT.1	2
ACGGAGAGTTTAAGCC.1	0
ACGGAGAGTTTCGCTC.1	0
ACGGAGATCACGGTTA.1	10
ACGGAGATCAGCGATT.1	14
ACGGAGATCATCGCTC.1	8
ACGGAGATCCTCGCAT.1	6
ACGGAGATCGCGTAGC.1	15
ACGGAGATCGGACAAG.1	4
ACGGCCAAGATATACG.1	3
ACGGCCAAGCGTTCCG.1	5
ACGGCCAAGGATGGAA.1	0
ACGGCCAAGGCCATAG.1	6
ACGGCCAAGGCCGAAT.1	14
ACGGCCAAGGTACTCT.1	3
ACGGCCAAGTACATGA.1	0
ACGGCCACAACGCACC.1	2
ACGGCCACAAGTTAAG.1	9
ACGGCCACAATCTGCA.1	2
ACGGCCACACACAGAG.1	4
ACGGCCACACGAGGTA.1	0
ACGGCCACAGGGTTAG.1	0
ACGGCCAGTCTGGAGA.1	2
ACGGCCAGTTCAACCA.1	12
ACGGCCATCACTTATC.1	4
ACGGCCATCTTCATGT.1	5
ACGGCCATCTTTACAC.1	2
ACGGGCTAGAATGTGT.1	0
ACGGGCTAGCGCCTTG.1	0
ACGGGCTAGCGCTTAT.1	9
ACGGGCTAGGAGCGAG.1	3
ACGGGCTAGGTGTTAA.1	4
ACGGGCTAGTGGAGTC.1	15
ACGGGCTCAAACCCAT.1	2
ACGGGCTCAAGGCTCC.1	13
ACGGGCTCAATAGCGG.1	3
ACGGGCTCACACTGCG.1	5
ACGGGCTCACATGGGA.1	4
ACGGGCTCACCAGCAC.1	5
ACGGGCTCAGTCAGAG.1	2
ACGGGCTCAGTCGATT.1	13
ACGGGCTCATTACGAC.1	0
ACGGGCTGTAAACGCG.1	5
ACGGGCTGTAGTACCT.1	4
ACGGGCTGTATGGTTC.1	14
ACGGGCTTCATTATCC.1	3
ACGGGCTTCCAGTATG.1	0
ACGGGCTTCCGGCACA.1	0
ACGGGCTTCCTCATTA.1	15
ACGGGCTTCTTTACGT.1	11
ACGGGTCAGATCGATA.1	0
ACGGGTCAGCAATATG.1	0
ACGGGTCAGGGAGTAA.1	13
ACGGGTCAGTGTACCT.1	4
ACGGGTCAGTGTTTGC.1	3
ACGGGTCGTCACCCAG.1	7
ACGGGTCGTGTTCGAT.1	13
ACGGGTCGTGTTGGGA.1	13
ACGGGTCGTTCACGGC.1	6
ACGGGTCGTTCAGCGC.1	4
ACGGGTCTCTGAGGGA.1	3
ACGGGTCTCTTTAGGG.1	10
ACGTCAAAGATGCGAC.1	6
ACGTCAAAGCACACAG.1	4
ACGTCAAAGTCCGTAT.1	5
ACGTCAAAGTTATCGC.1	3
ACGTCAACAAATTGCC.1	8
ACGTCAACAAGTCATC.1	0
ACGTCAACAAGTTCTG.1	2
ACGTCAACAATCGAAA.1	0
ACGTCAACACGTGAGA.1	3
ACGTCAACATAGGATA.1	0
ACGTCAACATTACGAC.1	7
ACGTCAAGTATCTGCA.1	8
ACGTCAAGTCGACTGC.1	0
ACGTCAAGTGGAAAGA.1	11
ACGTCAAGTTAAAGTG.1	0
ACGTCAAGTTAAGAAC.1	4
ACGTCAATCCATGAAC.1	5
ACGTCAATCCCGGATG.1	9
ACGTCAATCGCGGATC.1	4
ACGTCAATCGGTTAAC.1	4
ACTATCTAGACTAAGT.1	3
ACTATCTAGATGGGTC.1	10
ACTATCTAGCTCCCAG.1	13
ACTATCTAGCTGCAAG.1	7
ACTATCTAGGAATTAC.1	6
ACTATCTCAGCCTTTC.1	9
ACTATCTCAGTCAGAG.1	2
ACTATCTCATCTATGG.1	12
ACTATCTCATGACGGA.1	2
ACTATCTGTACTCAAC.1	10
ACTATCTGTGGTCCGT.1	3
ACTATCTGTGTCAATC.1	2
ACTATCTGTGTTTGGT.1	0
ACTATCTGTTACGGAG.1	5
ACTATCTGTTATGCGT.1	4
ACTATCTTCAGATAAG.1	8
ACTATCTTCGCAGGCT.1	0
ACTGAACAGAAGCCCA.1	13
ACTGAACAGACCTAGG.1	2
ACTGAACAGACGCACA.1	2
ACTGAACAGGGTGTGT.1	5
ACTGAACCAACTGGCC.1	12
ACTGAACCACAGATTC.1	0
ACTGAACCACGAGGTA.1	2
ACTGAACCACTATCTT.1	2
ACTGAACGTCCAGTAT.1	14
ACTGAACTCCACTGGG.1	0
ACTGAACTCCGAACGC.1	3
ACTGAGTAGAGACGAA.1	2
ACTGAGTAGGCATTGG.1	14
ACTGAGTAGTATCGAA.1	10
ACTGAGTCAACACCTA.1	9
ACTGAGTCACCTCGGA.1	4
ACTGAGTCAGCTGTTA.1	6
ACTGAGTGTAAGCACG.1	4
ACTGAGTGTACAGCAG.1	4
ACTGAGTGTACCGTTA.1	2
ACTGAGTGTCAAACTC.1	3
ACTGAGTGTCAGTGGA.1	4
ACTGAGTGTGACCAAG.1	6
ACTGAGTGTGTATGGG.1	5
ACTGAGTGTGTGGCTC.1	3
ACTGAGTGTTACTGAC.1	7
ACTGATGAGAAGAAGC.1	13
ACTGATGAGATCCGAG.1	3
ACTGATGAGCCCAACC.1	4
ACTGATGAGCTAGTCT.1	2
ACTGATGAGGAGTCTG.1	11
ACTGATGAGTGCCATT.1	13
ACTGATGAGTTAAGTG.1	4
ACTGATGCAAACGCGA.1	4
ACTGATGCAACTGGCC.1	6
ACTGATGCACACCGAC.1	4
ACTGATGCACTGAAGG.1	3
ACTGATGCACTGTGTA.1	2
ACTGATGCAGTCCTTC.1	0
ACTGATGCAGTGACAG.1	5
ACTGATGCATCGGGTC.1	0
ACTGATGGTACGAAAT.1	10
ACTGATGGTCTTGTCC.1	13
ACTGATGTCACATGCA.1	10
ACTGATGTCCGTTGTC.1	4
ACTGATGTCGCCATAA.1	8
ACTGATGTCGTCCAGG.1	3
ACTGATGTCTTGCATT.1	3
ACTGCTCAGAAACCAT.1	0
ACTGCTCAGACAGAGA.1	3
ACTGCTCAGAGTACCG.1	0
ACTGCTCAGTGAACAT.1	3
ACTGCTCCAAGCTGAG.1	4
ACTGCTCCAAGGTGTG.1	15
ACTGCTCCAGTATCTG.1	2
ACTGCTCCATTCTCAT.1	13
ACTGCTCGTACTCAAC.1	0
ACTGCTCGTCGGCATC.1	13
ACTGCTCGTCTCTTAT.1	14
ACTGCTCGTGTGACCC.1	13
ACTGCTCGTGTTTGTG.1	2
ACTGCTCGTTCTGTTT.1	10
ACTGCTCTCCCGACTT.1	8
ACTGCTCTCCCTAATT.1	0
ACTGCTCTCGAATGGG.1	13
ACTGCTCTCGGATGGA.1	4
ACTGCTCTCGGTTAAC.1	0
ACTGCTCTCGTCGTTC.1	6
ACTGCTCTCTGCGACG.1	13
ACTGCTCTCTTGCCGT.1	3
ACTGTCCAGATGGGTC.1	2
ACTGTCCAGATGTTAG.1	2
ACTGTCCAGCACGCCT.1	2
ACTGTCCAGCAGACTG.1	8
ACTGTCCAGCGCCTTG.1	14
ACTGTCCAGCGCTTAT.1	4
ACTGTCCAGCGTTGCC.1	0
ACTGTCCAGTGTTGAA.1	5
ACTGTCCCATAAGACA.1	5
ACTGTCCGTACGAAAT.1	13
ACTGTCCGTCAGTGGA.1	0
ACTGTCCGTTCGGCAC.1	3
ACTGTCCTCAAGGTAA.1	13
ACTGTCCTCATAAAGG.1	0
ACTGTCCTCATCGCTC.1	0
ACTGTCCTCGGATGGA.1	13
ACTGTCCTCTAGAGTC.1	3
ACTTACTAGAGTAAGG.1	10
ACTTACTAGCCGGTAA.1	3
ACTTACTAGGATCGCA.1	7
ACTTACTAGGCATGTG.1	0
ACTTACTAGTACTTGC.1	0
ACTTACTCAAGTAATG.1	10
ACTTACTCAATCAGAA.1	0
ACTTACTCACACCGCA.1	0
ACTTACTCATCATCCC.1	0
ACTTACTGTACTTGAC.1	4
ACTTACTGTCCCTACT.1	3
ACTTACTGTCGTTGTA.1	15
ACTTACTGTGACGCCT.1	14
ACTTACTGTGAGCGAT.1	6
ACTTACTGTTAAGGGC.1	2
ACTTACTGTTCTGAAC.1	14
ACTTACTTCAGAGGTG.1	5
ACTTACTTCCCACTTG.1	9
ACTTACTTCCTTAATC.1	4
ACTTACTTCGCCCTTA.1	2
ACTTACTTCGTTGACA.1	6
ACTTACTTCTGGTTCC.1	13
ACTTGTTAGACTTGAA.1	10
ACTTGTTAGAGACTAT.1	7
ACTTGTTAGCAGACTG.1	0
ACTTGTTAGGATCGCA.1	7
ACTTGTTAGGATTCGG.1	8
ACTTGTTAGTTAGGTA.1	0
ACTTGTTCACCAGATT.1	3
ACTTGTTCACCATCCT.1	5
ACTTGTTCAGACTCGC.1	3
ACTTGTTCAGGACGTA.1	6
ACTTGTTCATATACGC.1	14
ACTTGTTCATCCTTGC.1	10
ACTTGTTCATTGGTAC.1	3
ACTTGTTGTCCCGACA.1	0
ACTTGTTGTGCACCAC.1	13
ACTTGTTGTGCTGTAT.1	13
ACTTGTTGTGTTAAGA.1	4
ACTTGTTGTTGCTCCT.1	9
ACTTGTTGTTTGGGCC.1	0
ACTTGTTTCCCTGACT.1	13
ACTTGTTTCCTCAACC.1	5
ACTTGTTTCTCCAACC.1	2
ACTTGTTTCTCTTATG.1	0
ACTTGTTTCTGGTGTA.1	4
ACTTGTTTCTTCGGTC.1	8
ACTTTCAAGCACCGTC.1	6
ACTTTCAAGCCCAACC.1	5
ACTTTCACACGTAAGG.1	4
ACTTTCACACGTCAGC.1	13
ACTTTCACACTGAAGG.1	3
ACTTTCACAGACTCGC.1	6
ACTTTCACAGGTTTCA.1	4
ACTTTCACATCACAAC.1	4
ACTTTCAGTCATGCCG.1	5
ACTTTCAGTCGCCATG.1	3
ACTTTCATCAATCTCT.1	0
ACTTTCATCACTCTTA.1	2
ACTTTCATCACTGGGC.1	4
ACTTTCATCGAGGTAG.1	3
ACTTTCATCTTCGGTC.1	0
AGAATAGAGAGTAATC.1	9
AGAATAGAGCTGCAAG.1	2
AGAATAGAGGAGTTGC.1	0
AGAATAGAGGCTATCT.1	3
AGAATAGAGTCTTGCA.1	3
AGAATAGCAATGTAAG.1	2
AGAATAGCAATTCCTT.1	2
AGAATAGCACACCGAC.1	2
AGAATAGCAGATGGCA.1	3
AGAATAGCAGTTAACC.1	0
AGAATAGCATTCTTAC.1	15
AGAATAGGTAGCAAAT.1	9
AGAATAGGTGCCTTGG.1	4
AGAATAGGTTCAACCA.1	2
AGAATAGTCAACCAAC.1	3
AGAATAGTCACCACCT.1	15
AGAATAGTCCACTGGG.1	0
AGAATAGTCGTGGGAA.1	9
AGAATAGTCTGGTTCC.1	13
AGACGTTAGCGATTCT.1	3
AGACGTTAGGCTAGAC.1	0
AGACGTTAGTGAAGTT.1	13
AGACGTTAGTGCAAGC.1	13
AGACGTTAGTGTACCT.1	5
AGACGTTCAAAGGTGC.1	13
AGACGTTCACGCCAGT.1	2
AGACGTTCACTACAGT.1	4
AGACGTTCAGGATCGA.1	4
AGACGTTGTAAGTAGT.1	3
AGACGTTGTAAGTGGC.1	0
AGACGTTGTACTTAGC.1	0
AGACGTTGTCCCTACT.1	3
AGACGTTGTTGAGGTG.1	14
AGACGTTTCAGTGTTG.1	5
AGACGTTTCCAAATGC.1	3
AGACGTTTCGGTCCGA.1	0
AGACGTTTCGTCCGTT.1	3
AGAGCGAAGCTGTCTA.1	0
AGAGCGAAGGATGGTC.1	8
AGAGCGAAGTGAACGC.1	3
AGAGCGAAGTTGAGTA.1	14
AGAGCGACATATACGC.1	5
AGAGCGACATGTTCCC.1	5
AGAGCGAGTCCATGAT.1	9
AGAGCGAGTCTGCCAG.1	2
AGAGCGATCACTCTTA.1	14
AGAGCGATCAGGCCCA.1	8
AGAGCTTAGAACAATC.1	5
AGAGCTTAGCAGGTCA.1	3
AGAGCTTAGCTGTCTA.1	2
AGAGCTTAGCTTCGCG.1	4
AGAGCTTAGGATATAC.1	15
AGAGCTTAGGCTACGA.1	7
AGAGCTTCAAGGTTCT.1	10
AGAGCTTCACATTAGC.1	9
AGAGCTTCACCAGATT.1	9
AGAGCTTCACGGTGTC.1	4
AGAGCTTCAGATCGGA.1	4
AGAGCTTCATGGTCTA.1	0
AGAGCTTCATGTCTCC.1	3
AGAGCTTGTCGACTGC.1	13
AGAGCTTGTGCACGAA.1	9
AGAGCTTGTGCTAGCC.1	4
AGAGCTTGTTATCACG.1	4
AGAGCTTGTTCGCTAA.1	8
AGAGCTTTCAGAGACG.1	5
AGAGCTTTCATGTAGC.1	0
AGAGCTTTCCAAACTG.1	2
AGAGCTTTCCTTTACA.1	4
AGAGCTTTCGTACCGG.1	0
AGAGCTTTCGTTACGA.1	13
AGAGCTTTCTAACTGG.1	9
AGAGCTTTCTAGCACA.1	14
AGAGCTTTCTATCCTA.1	0
AGAGCTTTCTGGAGCC.1	6
AGAGTGGAGGACTGGT.1	2
AGAGTGGCAAGCCCAC.1	12
AGAGTGGCACTCTGTC.1	9
AGAGTGGCAGAGTGTG.1	4
AGAGTGGCAGGATCGA.1	5
AGAGTGGCAGGGTTAG.1	2
AGAGTGGCAGGTGCCT.1	12
AGAGTGGCAGGTGGAT.1	10
AGAGTGGCATGTAAGA.1	3
AGAGTGGCATGTAGTC.1	13
AGAGTGGGTACCGCTG.1	5
AGAGTGGGTACTCTCC.1	4
AGAGTGGGTCAGATAA.1	7
AGAGTGGGTCCGACGT.1	0
AGAGTGGGTGCAACTT.1	0
AGAGTGGGTTCTGGTA.1	4
AGAGTGGGTTTACTCT.1	3
AGAGTGGTCAGTTTGG.1	14
AGAGTGGTCATCGATG.1	15
AGAGTGGTCGGAGCAA.1	9
AGAGTGGTCTGGTATG.1	13
AGAGTGGTCTTGACGA.1	4
AGAGTGGTCTTGTACT.1	0
AGATCTGAGCTGAACG.1	9
AGATCTGAGGTACTCT.1	5
AGATCTGCAACTGCTA.1	3
AGATCTGCACCAGCAC.1	9
AGATCTGCACCTGGTG.1	0
AGATCTGCAGGGATTG.1	3
AGATCTGGTAGCCTCG.1	13
AGATCTGGTGCCTGGT.1	14
AGATCTGGTGTGCGTC.1	3
AGATCTGGTTAAAGAC.1	2
AGATCTGTCAACCATG.1	5
AGATCTGTCACCCTCA.1	0
AGATCTGTCTTTCCTC.1	14
AGATTGCAGGATTCGG.1	2
AGATTGCCAATGAAAC.1	4
AGATTGCCACCCATTC.1	11
AGATTGCCACGGATAG.1	14
AGATTGCCACTTAACG.1	6
AGATTGCCAGTAGAGC.1	14
AGATTGCCATCGACGC.1	8
AGATTGCCATGTTCCC.1	0
AGATTGCGTATTAGCC.1	13
AGATTGCGTCAGGACA.1	2
AGATTGCGTGATAAAC.1	2
AGATTGCGTTGCCTCT.1	13
AGATTGCTCACCACCT.1	4
AGATTGCTCAGGTAAA.1	4
AGATTGCTCAGTTGAC.1	4
AGATTGCTCCTACAGA.1	5
AGATTGCTCCTTTACA.1	3
AGATTGCTCTGGTTCC.1	14
AGATTGCTCTTCGAGA.1	7
AGCAGCCAGAGAACAG.1	4
AGCAGCCAGAGCTTCT.1	13
AGCAGCCAGTGTGAAT.1	10
AGCAGCCCAAGTCTGT.1	13
AGCAGCCCACCCATGG.1	5
AGCAGCCCACGGTAAG.1	0
AGCAGCCCACTTAAGC.1	0
AGCAGCCCAGTCTTCC.1	5
AGCAGCCGTAACGCGA.1	7
AGCAGCCGTAGGACAC.1	13
AGCAGCCGTCTAAAGA.1	3
AGCAGCCGTTATCCGA.1	2
AGCAGCCGTTTGGCGC.1	11
AGCAGCCTCACCATAG.1	5
AGCAGCCTCCATGAGT.1	13
AGCAGCCTCCCACTTG.1	0
AGCAGCCTCCTGTACC.1	15
AGCAGCCTCGGAAATA.1	14
AGCAGCCTCGTGGTCG.1	3
AGCATACAGACACTAA.1	5
AGCATACAGCCTTGAT.1	4
AGCATACAGGCTACGA.1	0
AGCATACAGGGAGTAA.1	3
AGCATACAGGGTTTCT.1	0
AGCATACAGGTGCACA.1	2
AGCATACAGTGCGATG.1	0
AGCATACAGTGGAGTC.1	3
AGCATACCAAAGCAAT.1	0
AGCATACCAATGACCT.1	0
AGCATACCAGGTCGTC.1	0
AGCATACCATGACGGA.1	0
AGCATACCATGCTGGC.1	9
AGCATACGTCGCTTTC.1	8
AGCATACGTGAGTGAC.1	12
AGCATACTCACGCGGT.1	5
AGCATACTCCATTCTA.1	5
AGCATACTCGCTGATA.1	3
AGCATACTCTACTCAT.1	5
AGCCTAAAGAGATGAG.1	2
AGCCTAAAGATAGTCA.1	4
AGCCTAAAGATTACCC.1	0
AGCCTAAAGCAATCTC.1	5
AGCCTAAAGCTGTCTA.1	13
AGCCTAAAGGCGATAC.1	4
AGCCTAAAGTAGCCGA.1	7
AGCCTAAAGTCGATAA.1	10
AGCCTAAAGTGAATTG.1	0
AGCCTAACAATCAGAA.1	15
AGCCTAACACAGATTC.1	3
AGCCTAACACATCCGG.1	13
AGCCTAACACTATCTT.1	14
AGCCTAAGTAAGGGAA.1	4
AGCCTAAGTATATGAG.1	8
AGCCTAAGTCTAAAGA.1	0
AGCCTAAGTGCTCTTC.1	0
AGCCTAATCACATGCA.1	0
AGCCTAATCATGCTCC.1	4
AGCCTAATCCCGGATG.1	5
AGCGGTCAGAAGGTGA.1	2
AGCGGTCAGAGCTGGT.1	5
AGCGGTCAGCTGGAAC.1	2
AGCGGTCCAATGTAAG.1	0
AGCGGTCCACAGTCGC.1	2
AGCGGTCCACCAGGCT.1	2
AGCGGTCCACCATCCT.1	2
AGCGGTCCAGTGGAGT.1	0
AGCGGTCCATACTCTT.1	0
AGCGGTCCATATGCTG.1	0
AGCGGTCCATGTCTCC.1	3
AGCGGTCGTATTAGCC.1	13
AGCGGTCGTCCTAGCG.1	15
AGCGGTCGTGGCCCTA.1	2
AGCGGTCGTGGGTCAA.1	10
AGCGGTCGTGGTCTCG.1	2
AGCGGTCGTGGTGTAG.1	0
AGCGGTCGTTTGACTG.1	2
AGCGGTCTCCGAGCCA.1	3
AGCGGTCTCGTGGGAA.1	0
AGCGTATAGAAACGAG.1	8
AGCGTATAGACCGGAT.1	0
AGCGTATAGATAGGAG.1	2
AGCGTATAGGCAGGTT.1	4
AGCGTATAGTACGCCC.1	0
AGCGTATAGTTTAGGA.1	0
AGCGTATCACAAGACG.1	8
AGCGTATCACAGACTT.1	0
AGCGTATCACATAACC.1	3
AGCGTATCACCTCGGA.1	14
AGCGTATCACGTGAGA.1	4
AGCGTATCAGTGAGTG.1	2
AGCGTATGTACCGTAT.1	0
AGCGTATGTGGTAACG.1	3
AGCGTATTCAGCTTAG.1	6
AGCGTATTCCCAACGG.1	2
AGCGTATTCCTTGACC.1	0
AGCGTATTCGCGCCAA.1	5
AGCGTATTCTCACATT.1	2
AGCGTCGAGATGTAAC.1	9
AGCGTCGAGTTAACGA.1	5
AGCGTCGAGTTCGCAT.1	3
AGCGTCGGTCCAAGTT.1	6
AGCGTCGGTTGGAGGT.1	0
AGCGTCGTCACCGGGT.1	4
AGCGTCGTCCTTGACC.1	3
AGCGTCGTCGTGACAT.1	3
AGCGTCGTCTCTGTCG.1	0
AGCGTCGTCTGCAGTA.1	0
AGCGTCGTCTTGTACT.1	4
AGCTCCTAGACTACAA.1	5
AGCTCCTAGCCCAATT.1	14
AGCTCCTAGCTCAACT.1	0
AGCTCCTAGGTGACCA.1	6
AGCTCCTAGTCGAGTG.1	13
AGCTCCTCAAGGACTG.1	4
AGCTCCTCAAGTAGTA.1	14
AGCTCCTCAATGGAGC.1	5
AGCTCCTCACCTATCC.1	2
AGCTCCTCACCTGGTG.1	5
AGCTCCTCAGCGTTCG.1	7
AGCTCCTGTACATGTC.1	4
AGCTCCTGTACCGTAT.1	2
AGCTCCTGTTCGGGCT.1	12
AGCTCCTGTTGCCTCT.1	3
AGCTCCTTCCAGAGGA.1	5
AGCTCCTTCGCTTGTC.1	0
AGCTCCTTCTCAAGTG.1	6
AGCTCTCAGTACGTTC.1	2
AGCTCTCCAAGGTTCT.1	0
AGCTCTCCAGCTGGCT.1	6
AGCTCTCCAGTCGTGC.1	4
AGCTCTCCATGTAGTC.1	13
AGCTCTCGTAGGGACT.1	2
AGCTCTCGTCGAAAGC.1	5
AGCTCTCGTGCCTGCA.1	2
AGCTCTCGTTCGGGCT.1	2
AGCTCTCTCCAGAAGG.1	5
AGCTCTCTCCCTTGTG.1	15
AGCTCTCTCCGATATG.1	10
AGCTTGAAGAAGGTGA.1	3
AGCTTGACAAACGTGG.1	13
AGCTTGACAACTGCTA.1	11
AGCTTGACAAGCGATG.1	2
AGCTTGACACCAGCAC.1	10
AGCTTGACACCATCCT.1	4
AGCTTGACACCGTTGG.1	3
AGCTTGACAGATCCAT.1	4
AGCTTGACATTCCTCG.1	14
AGCTTGAGTAGCGCAA.1	0
AGCTTGAGTCATATGC.1	0
AGCTTGAGTGACGGTA.1	3
AGCTTGAGTGTCTGAT.1	2
AGCTTGAGTGTGCGTC.1	13
AGCTTGAGTTAAGAAC.1	3
AGCTTGAGTTTGGCGC.1	6
AGCTTGATCACCATAG.1	6
AGCTTGATCCTCCTAG.1	2
AGCTTGATCGATCCCT.1	4
AGGCCACAGCACACAG.1	0
AGGCCACAGCCTCGTG.1	12
AGGCCACAGCTAACTC.1	4
AGGCCACAGGCCCTCA.1	6
AGGCCACAGTTCGCAT.1	5
AGGCCACCAAGCCCAC.1	2
AGGCCACCACCGAAAG.1	7
AGGCCACCAGCGTCCA.1	3
AGGCCACCAGCTGTTA.1	0
AGGCCACCATTGGCGC.1	4
AGGCCACGTACATCCA.1	8
AGGCCACGTATAAACG.1	5
AGGCCACGTCATCCCT.1	3
AGGCCACGTTATCACG.1	5
AGGCCACGTTCGCGAC.1	8
AGGCCACGTTCGGCAC.1	4
AGGCCACTCATCTGCC.1	2
AGGCCACTCATGTCTT.1	8
AGGCCACTCGAACGGA.1	2
AGGCCACTCGCGTTTC.1	0
AGGCCACTCGTAGGTT.1	4
AGGCCACTCTGGGCCA.1	4
AGGCCACTCTTGAGGT.1	13
AGGCCACTCTTGCATT.1	0
AGGCCACTCTTTAGGG.1	14
AGGCCGTAGAAGGGTA.1	0
AGGCCGTAGACAAAGG.1	11
AGGCCGTAGCTGATAA.1	0
AGGCCGTAGGAGTACC.1	2
AGGCCGTAGTAATCCC.1	8
AGGCCGTCAATGGAGC.1	3
AGGCCGTCACAGATTC.1	13
AGGCCGTCATATGAGA.1	5
AGGCCGTGTAAGTGTA.1	13
AGGCCGTGTCGCGAAA.1	2
AGGCCGTGTTGAGGTG.1	3
AGGCCGTTCACATACG.1	0
AGGCCGTTCGACGGAA.1	7
AGGCCGTTCGCAAGCC.1	4
AGGCCGTTCGCAGGCT.1	5
AGGGAGTAGAGAGCTC.1	4
AGGGAGTAGATGCGAC.1	4
AGGGAGTAGCCAGGAT.1	0
AGGGAGTAGCGTCTAT.1	0
AGGGAGTAGTCGATAA.1	10
AGGGAGTCAACACGCC.1	7
AGGGAGTCAACTGCTA.1	13
AGGGAGTCACGGTGTC.1	0
AGGGAGTCATATGCTG.1	2
AGGGAGTGTAAATGTG.1	6
AGGGAGTGTAATAGCA.1	0
AGGGAGTGTACAGTGG.1	5
AGGGAGTGTAGGCTGA.1	4
AGGGAGTGTGTTCTTT.1	0
AGGGAGTGTTCCACAA.1	13
AGGGAGTTCTCTGTCG.1	4
AGGGATGAGCACCGTC.1	0
AGGGATGAGCATGGCA.1	0
AGGGATGCAAAGTCAA.1	10
AGGGATGCAAGGTTCT.1	8
AGGGATGCAAGTAGTA.1	5
AGGGATGCATCCGCGA.1	4
AGGGATGCATGGATGG.1	13
AGGGATGGTCAATACC.1	4
AGGGATGGTCATATGC.1	5
AGGGATGGTCCGCTGA.1	0
AGGGATGTCCAGATCA.1	0
AGGGATGTCGCGTAGC.1	13
AGGGATGTCTTCGGTC.1	2
AGGGTGAAGAGGGCTT.1	11
AGGGTGAAGGCATGTG.1	14
AGGGTGAAGTGGGATC.1	3
AGGGTGACAAGAGTCG.1	0
AGGGTGACAAGGGTCA.1	0
AGGGTGACAATGAAAC.1	0
AGGGTGACACACCGAC.1	2
AGGGTGACACCAACCG.1	7
AGGGTGACACTACAGT.1	0
AGGGTGACAGGCAGTA.1	14
AGGGTGACAGTTTACG.1	5
AGGGTGAGTAAACGCG.1	4
AGGGTGAGTAACGCGA.1	2
AGGGTGAGTAAGTAGT.1	0
AGGGTGAGTACCGTTA.1	5
AGGGTGAGTCGATTGT.1	10
AGGGTGAGTGCAGACA.1	13
AGGGTGAGTGCGGTAA.1	3
AGGGTGAGTGTGGCTC.1	7
AGGGTGAGTTGATTCG.1	0
AGGGTGATCACCTTAT.1	2
AGGGTGATCCATGAGT.1	3
AGGGTGATCCGCAGTG.1	0
AGGGTGATCCGGCACA.1	3
AGGGTGATCCTGTACC.1	8
AGGGTGATCGCCAAAT.1	13
AGGTCATAGCTAAGAT.1	9
AGGTCATAGGATGTAT.1	8
AGGTCATAGTCTCCTC.1	4
AGGTCATCAACACCTA.1	13
AGGTCATCACATTCGA.1	5
AGGTCATCACCGAAAG.1	8
AGGTCATCACTGCCAG.1	14
AGGTCATCATTCACTT.1	6
AGGTCATGTAAGGGAA.1	13
AGGTCATGTCAAAGAT.1	2
AGGTCATGTCAGCTAT.1	2
AGGTCATGTGGCCCTA.1	4
AGGTCATGTTCCGGCA.1	10
AGGTCATTCAGAGGTG.1	5
AGGTCATTCATTGCGA.1	7
AGGTCATTCCACGTTC.1	0
AGGTCATTCGGATGGA.1	3
AGGTCCGAGAATTGTG.1	2
AGGTCCGAGCCTCGTG.1	3
AGGTCCGAGCTAACTC.1	3
AGGTCCGAGCTACCTA.1	12
AGGTCCGAGGAATGGA.1	4
AGGTCCGAGGTACTCT.1	5
AGGTCCGAGTAGGCCA.1	0
AGGTCCGCATCGGGTC.1	2
AGGTCCGCATGAACCT.1	2
AGGTCCGGTAACGACG.1	2
AGGTCCGGTACCGCTG.1	0
AGGTCCGGTACGACCC.1	4
AGGTCCGGTATGCTTG.1	4
AGGTCCGTCCATGAAC.1	0
AGGTCCGTCCGCGGTA.1	0
AGGTCCGTCGATCCCT.1	15
AGTAGTCAGAGCTGCA.1	4
AGTAGTCAGAGGGCTT.1	2
AGTAGTCAGATATGGT.1	0
AGTAGTCAGCAATATG.1	2
AGTAGTCAGCCACGTC.1	4
AGTAGTCCAAGCCTAT.1	0
AGTAGTCCAATAAGCA.1	0
AGTAGTCCAATTGCTG.1	10
AGTAGTCCACCTGGTG.1	3
AGTAGTCCAGCTGTTA.1	13
AGTAGTCCATACTCTT.1	4
AGTAGTCGTAAGGGAA.1	4
AGTAGTCGTACTTCTT.1	7
AGTAGTCGTATAGTAG.1	6
AGTAGTCGTATGGTTC.1	0
AGTAGTCGTTAAGGGC.1	14
AGTAGTCTCACGACTA.1	5
AGTAGTCTCGATAGAA.1	13
AGTAGTCTCTACCTGC.1	4
AGTCTTTAGAATAGGG.1	4
AGTCTTTAGAGTCGGT.1	13
AGTCTTTAGGGATGGG.1	7
AGTCTTTCACAGATTC.1	14
AGTCTTTCATCTACGA.1	0
AGTCTTTCATGGGAAC.1	0
AGTCTTTCATGTCTCC.1	3
AGTCTTTGTAAATGAC.1	0
AGTCTTTGTCCAGTAT.1	5
AGTCTTTGTTCAGCGC.1	14
AGTCTTTTCCACGTTC.1	2
AGTCTTTTCGGTGTCG.1	5
AGTCTTTTCGTAGGTT.1	0
AGTCTTTTCTCTTGAT.1	2
AGTCTTTTCTGTCAAG.1	14
AGTCTTTTCTGTTTGT.1	0
AGTCTTTTCTTACCTA.1	5
AGTCTTTTCTTCTGGC.1	0
AGTGAGGAGCATGGCA.1	0
AGTGAGGAGGTCATCT.1	13
AGTGAGGAGTAAGTAC.1	3
AGTGAGGAGTCTCCTC.1	3
AGTGAGGCAACTGCTA.1	6
AGTGAGGCAAGAGGCT.1	5
AGTGAGGCACAGGTTT.1	10
AGTGAGGCACATCTTT.1	0
AGTGAGGCACCACGTG.1	14
AGTGAGGCACCCATGG.1	5
AGTGAGGCACGCTTTC.1	12
AGTGAGGCACTAGTAC.1	3
AGTGAGGCAGTATCTG.1	8
AGTGAGGGTGCAACGA.1	4
AGTGAGGGTGGTACAG.1	3
AGTGAGGGTTTAAGCC.1	0
AGTGAGGGTTTGTTGG.1	14
AGTGAGGTCACTGGGC.1	0
AGTGAGGTCACTTCAT.1	3
AGTGAGGTCCAAGCCG.1	0
AGTGAGGTCCAGAAGG.1	3
AGTGAGGTCCGCATAA.1	7
AGTGAGGTCGACAGCC.1	2
AGTGAGGTCGGCGCAT.1	13
AGTGAGGTCGTATCAG.1	0
AGTGAGGTCGTCACGG.1	3
AGTGAGGTCGTTACGA.1	13
AGTGAGGTCTGTTGAG.1	10
AGTGGGAAGAACAACT.1	5
AGTGGGAAGTCGTTTG.1	13
AGTGGGACAGACAGGT.1	2
AGTGGGACAGTAACGG.1	3
AGTGGGACATCCGGGT.1	2
AGTGGGACATTCTTAC.1	6
AGTGGGAGTACTCGCG.1	5
AGTGGGAGTAGAGTGC.1	2
AGTGGGAGTCACCCAG.1	4
AGTGGGAGTCGGCACT.1	0
AGTGGGAGTTCCATGA.1	4
AGTGGGATCATTATCC.1	7
AGTGGGATCTGCTGTC.1	4
AGTGTCAAGACGACGT.1	12
AGTGTCAAGTATCTCG.1	5
AGTGTCAAGTCTCGGC.1	5
AGTGTCAAGTGTACTC.1	0
AGTGTCACAAGTTAAG.1	8
AGTGTCACACGGCCAT.1	3
AGTGTCACAGCTATTG.1	5
AGTGTCAGTAAGAGAG.1	8
AGTGTCAGTAAGAGGA.1	5
AGTGTCAGTCCTCTTG.1	5
AGTGTCAGTCGCGTGT.1	5
AGTGTCAGTCTCGTTC.1	4
AGTGTCAGTGTTTGGT.1	2
AGTGTCAGTTAAAGTG.1	2
AGTGTCAGTTATCCGA.1	0
AGTGTCAGTTCAGACT.1	2
AGTGTCAGTTGAGTTC.1	10
AGTGTCATCGACGGAA.1	2
AGTGTCATCTCTGAGA.1	2
AGTGTCATCTGCGTAA.1	6
AGTTGGTAGACCGGAT.1	13
AGTTGGTAGGCATGGT.1	6
AGTTGGTCAAAGTCAA.1	13
AGTTGGTCAGTGGAGT.1	3
AGTTGGTGTATGGTTC.1	2
AGTTGGTGTCCGAAGA.1	7
AGTTGGTGTCGCCATG.1	6
AGTTGGTGTCTAGTCA.1	4
AGTTGGTGTTGAGGTG.1	6
AGTTGGTGTTGGAGGT.1	7
AGTTGGTGTTGGTGGA.1	7
AGTTGGTTCATGTCTT.1	14
AGTTGGTTCCGTAGTA.1	7
AGTTGGTTCGCGTTTC.1	3
AGTTGGTTCTAACGGT.1	3
ATAACGCAGCGCCTCA.1	2
ATAACGCCACGGACAA.1	5
ATAACGCCACGGTAGA.1	2
ATAACGCCAGGCAGTA.1	5
ATAACGCCATGCCCGA.1	2
ATAACGCGTCTCCCTA.1	0
ATAACGCGTTGTCTTT.1	0
ATAACGCTCACCCGAG.1	15
ATAACGCTCAGTCAGT.1	0
ATAACGCTCGAATCCA.1	2
ATAACGCTCGGTTCGG.1	13
ATAAGAGAGCGTCAAG.1	5
ATAAGAGAGGTCATCT.1	0
ATAAGAGAGTACGATA.1	3
ATAAGAGCAAGCGTAG.1	0
ATAAGAGCACTGTCGG.1	0
ATAAGAGCATCGGACC.1	3
ATAAGAGCATTGAGCT.1	2
ATAAGAGGTAAACACA.1	8
ATAAGAGGTACCATCA.1	7
ATAAGAGGTCATACTG.1	4
ATAAGAGTCACTGGGC.1	7
ATAAGAGTCAGGTTCA.1	5
ATAGACCAGAATTCCC.1	2
ATAGACCAGATGCGAC.1	14
ATAGACCAGTCCGGTC.1	5
ATAGACCAGTGTACGG.1	0
ATAGACCCAGCTGTTA.1	6
ATAGACCCAGGAATCG.1	3
ATAGACCCATATGAGA.1	5
ATAGACCCATATGCTG.1	14
ATAGACCGTATGAAAC.1	3
ATAGACCGTCTAGCGC.1	4
ATAGACCGTGCCTGCA.1	0
ATAGACCGTTCAACCA.1	6
ATAGACCTCAGGCGAA.1	0
ATAGACCTCGAGAACG.1	3
ATAGACCTCTGCCCTA.1	13
ATCACGAAGACACTAA.1	3
ATCACGAAGAGGTAGA.1	3
ATCACGAAGAGGTTGC.1	13
ATCACGAAGCTTATCG.1	8
ATCACGAAGGAGCGTT.1	4
ATCACGAAGGGCACTA.1	14
ATCACGACAAGTTGTC.1	2
ATCACGACACAGGTTT.1	0
ATCACGACAGGTCGTC.1	0
ATCACGACATGCAATC.1	0
ATCACGACATGGTAGG.1	0
ATCACGAGTACCGAGA.1	14
ATCACGAGTACCGGCT.1	11
ATCACGAGTACTTAGC.1	0
ATCACGAGTATGAATG.1	9
ATCACGAGTCCAGTTA.1	14
ATCACGAGTCCATCCT.1	2
ATCACGAGTCTTCAAG.1	0
ATCACGAGTGAGGCTA.1	3
ATCACGAGTTTCGCTC.1	13
ATCACGATCAGCATGT.1	0
ATCACGATCCACGTGG.1	2
ATCACGATCTAAGCCA.1	0
ATCACGATCTTGTTTG.1	6
ATCATCTAGACAATAC.1	3
ATCATCTAGCCAACAG.1	5
ATCATCTAGCTAACAA.1	15
ATCATCTAGGAATGGA.1	3
ATCATCTAGTCATCCA.1	2
ATCATCTAGTCCGTAT.1	10
ATCATCTAGTGAACGC.1	3
ATCATCTCAAAGGAAG.1	4
ATCATCTCAAGCCATT.1	9
ATCATCTCACATTCGA.1	10
ATCATCTCACGAAACG.1	13
ATCATCTCAGACTCGC.1	4
ATCATCTCAGGGTATG.1	2
ATCATCTGTCTGATTG.1	15
ATCATCTGTGCACCAC.1	3
ATCATCTTCAACACGT.1	2
ATCATCTTCACAATGC.1	4
ATCATCTTCACGAAGG.1	3
ATCATCTTCCGTACAA.1	6
ATCATCTTCCGTCAAA.1	2
ATCATCTTCGAACTGT.1	0
ATCATCTTCGGAATCT.1	4
ATCATCTTCGGCTTGG.1	3
ATCATCTTCTCATTCA.1	5
ATCATCTTCTGAAAGA.1	4
ATCATGGAGACAGGCT.1	0
ATCATGGAGATGTGGC.1	0
ATCATGGAGCGATCCC.1	0
ATCATGGAGCTAGTCT.1	13
ATCATGGAGGATTCGG.1	2
ATCATGGAGTGTCTCA.1	14
ATCATGGAGTTAACGA.1	0
ATCATGGCAATGGATA.1	10
ATCATGGCACACAGAG.1	5
ATCATGGCACATGTGT.1	0
ATCATGGCAGCTGTAT.1	3
ATCATGGGTACAGCAG.1	8
ATCATGGGTGAGCGAT.1	3
ATCATGGGTTACTGAC.1	0
ATCATGGGTTGTCGCG.1	7
ATCATGGTCACTTATC.1	0
ATCATGGTCATAACCG.1	2
ATCATGGTCCACGAAT.1	8
ATCATGGTCTGTTGAG.1	2
ATCATGGTCTTGCATT.1	3
ATCCACCAGCGGATCA.1	2
ATCCACCAGGATGCGT.1	13
ATCCACCCAACGATGG.1	15
ATCCACCCAAGTAATG.1	5
ATCCACCCAATCGGTT.1	9
ATCCACCCAATCTGCA.1	10
ATCCACCCATAACCTG.1	2
ATCCACCCATCCAACA.1	13
ATCCACCGTACTTGAC.1	14
ATCCACCGTAGGCTGA.1	3
ATCCACCGTCGGCACT.1	0
ATCCACCGTTTCGCTC.1	4
ATCCGAAAGAAACGAG.1	3
ATCCGAAAGCACAGGT.1	14
ATCCGAAAGGCCATAG.1	14
ATCCGAAAGTACGTAA.1	10
ATCCGAAAGTAGTGCG.1	4
ATCCGAACACAAGTAA.1	6
ATCCGAACATTACCTT.1	4
ATCCGAAGTCTGCCAG.1	2
ATCCGAATCACAGGCC.1	0
ATCCGAATCCAGATCA.1	5
ATCCGAATCCTGCTTG.1	2
ATCGAGTAGAGTCTGG.1	3
ATCGAGTAGATGTGGC.1	0
ATCGAGTAGGAGTTTA.1	0
ATCGAGTAGGTGATAT.1	4
ATCGAGTCACAGCGTC.1	14
ATCGAGTCACCAACCG.1	0
ATCGAGTGTCAAAGCG.1	7
ATCGAGTGTCATGCAT.1	5
ATCGAGTGTCTTCAAG.1	0
ATCGAGTGTTATGCGT.1	3
ATCGAGTTCAGGCAAG.1	9
ATCGAGTTCGGACAAG.1	0
ATCGAGTTCGGTGTTA.1	0
ATCGAGTTCTTACCTA.1	0
ATCTACTAGACACGAC.1	14
ATCTACTAGCTACCGC.1	4
ATCTACTAGGCTCAGA.1	4
ATCTACTAGTACGATA.1	0
ATCTACTAGTACGCCC.1	2
ATCTACTAGTTGTAGA.1	3
ATCTACTAGTTTCCTT.1	7
ATCTACTCACGCCAGT.1	0
ATCTACTCAGGCAGTA.1	0
ATCTACTCATGCAATC.1	13
ATCTACTCATGCCACG.1	3
ATCTACTGTAAGGGCT.1	2
ATCTACTGTAATAGCA.1	0
ATCTACTGTCCTCTTG.1	14
ATCTACTGTTGTTTGG.1	14
ATCTACTTCACAACGT.1	0
ATCTACTTCGTTTATC.1	0
ATCTGCCAGACAGGCT.1	0
ATCTGCCAGATGCCAG.1	7
ATCTGCCAGCCACCTG.1	4
ATCTGCCAGCCATCGC.1	3
ATCTGCCAGGTAGCTG.1	12
ATCTGCCCAAACAACA.1	4
ATCTGCCCAAACGTGG.1	4
ATCTGCCCACACCGAC.1	3
ATCTGCCCAGATCTGT.1	5
ATCTGCCCATCTATGG.1	4
ATCTGCCGTAAATGAC.1	0
ATCTGCCGTCAGATAA.1	14
ATCTGCCGTCGCTTTC.1	3
ATCTGCCGTCTAGGTT.1	0
ATCTGCCGTTACGCGC.1	4
ATCTGCCGTTACTGAC.1	3
ATCTGCCGTTCTGTTT.1	0
ATCTGCCGTTGGAGGT.1	5
ATCTGCCGTTTCGCTC.1	14
ATCTGCCTCACCCGAG.1	10
ATCTGCCTCCATGCTC.1	9
ATCTGCCTCTGTCAAG.1	2
ATCTGCCTCTGTCTCG.1	14
ATCTGCCTCTTCAACT.1	13
ATGAGGGAGACCCACC.1	10
ATGAGGGAGGAATCGC.1	0
ATGAGGGAGGACTGGT.1	2
ATGAGGGAGTAATCCC.1	0
ATGAGGGAGTAGGTGC.1	13
ATGAGGGAGTCCTCCT.1	2
ATGAGGGCAATCACAC.1	13
ATGAGGGCACCGATAT.1	13
ATGAGGGCACCTCGTT.1	0
ATGAGGGCACTCGACG.1	5
ATGAGGGCATCCGGGT.1	5
ATGAGGGCATGCGCAC.1	2
ATGAGGGGTACCTACA.1	3
ATGAGGGTCACGACTA.1	4
ATGCGATAGACATAAC.1	3
ATGCGATAGATCACGG.1	11
ATGCGATCAATGAAAC.1	0
ATGCGATCAATGGAAT.1	7
ATGCGATCACCTTGTC.1	3
ATGCGATCACGTTGGC.1	8
ATGCGATGTCACAAGG.1	10
ATGCGATGTTTGCATG.1	13
ATGCGATTCAGCATGT.1	0
ATGCGATTCGGAAATA.1	0
ATGCGATTCGGAGCAA.1	0
ATGGGAGAGACGACGT.1	0
ATGGGAGAGCGTTGCC.1	5
ATGGGAGAGCTAAACA.1	0
ATGGGAGAGGCTAGCA.1	0
ATGGGAGAGGGATGGG.1	5
ATGGGAGAGTACGTTC.1	0
ATGGGAGAGTTAGCGG.1	14
ATGGGAGCAATGGATA.1	13
ATGGGAGCACAGACAG.1	7
ATGGGAGCACGAAAGC.1	3
ATGGGAGCATGGATGG.1	3
ATGGGAGGTAAGTGGC.1	0
ATGGGAGGTGTTCTTT.1	0
ATGGGAGGTTCCCGAG.1	4
ATGGGAGTCAGTTAGC.1	5
ATGGGAGTCCCTCTTT.1	5
ATGGGAGTCCCTTGTG.1	13
ATGGGAGTCTCCAGGG.1	2
ATGGGAGTCTGCCAGG.1	4
ATGGGAGTCTTATCTG.1	10
ATGTGTGAGCAACGGT.1	13
ATGTGTGAGCCCAGCT.1	2
ATGTGTGCAGGACGTA.1	10
ATGTGTGCAGTTTACG.1	5
ATGTGTGCATCACCCT.1	3
ATGTGTGGTCAAACTC.1	8
ATGTGTGGTGCTCTTC.1	0
ATGTGTGTCACAACGT.1	4
ATGTGTGTCCGTAGTA.1	6
ATGTGTGTCTCGATGA.1	2
ATTACTCAGCAAATCA.1	5
ATTACTCAGCTGATAA.1	10
ATTACTCAGGAGTTTA.1	2
ATTACTCAGGTACTCT.1	7
ATTACTCCAACGATCT.1	3
ATTACTCCACGAGAGT.1	0
ATTACTCCAGATAATG.1	3
ATTACTCCAGATCTGT.1	13
ATTACTCCATGAACCT.1	0
ATTACTCCATTACGAC.1	11
ATTACTCGTCCAGTAT.1	5
ATTACTCGTCTAGCCG.1	0
ATTACTCGTTTGTTGG.1	0
ATTACTCTCAGTTTGG.1	3
ATTACTCTCCTAGTGA.1	6
ATTATCCAGGCTAGGT.1	5
ATTATCCCAAGTAATG.1	5
ATTATCCCAGACAGGT.1	14
ATTATCCCAGTGGAGT.1	5
ATTATCCGTAGAAAGG.1	11
ATTATCCGTCCCGACA.1	0
ATTATCCGTGTTAAGA.1	2
ATTATCCTCGAGGTAG.1	13
ATTATCCTCTTGTACT.1	3
ATTCTACAGAAGATTC.1	5
ATTCTACAGAGCTATA.1	13
ATTCTACCAAATACAG.1	0
ATTCTACCAAGACACG.1	3
ATTCTACCAAGAGGCT.1	2
ATTCTACCAAGCGTAG.1	4
ATTCTACCAGACGTAG.1	2
ATTCTACCAGCCTTGG.1	0
ATTCTACCATCGATGT.1	9
ATTCTACGTACCAGTT.1	4
ATTCTACGTAGCCTAT.1	0
ATTCTACGTCTCACCT.1	15
ATTCTACTCCGGGTGT.1	0
ATTCTACTCCTTTCTC.1	3
ATTCTACTCTCAAACG.1	5
ATTGGACAGACGCAAC.1	0
ATTGGACAGCTAGTTC.1	5
ATTGGACAGCTGCAAG.1	13
ATTGGACAGTGGAGTC.1	3
ATTGGACGTACCGAGA.1	14
ATTGGACGTAGGGTAC.1	4
ATTGGACTCAAGAAGT.1	2
ATTGGACTCACAAACC.1	2
ATTGGACTCCGCGCAA.1	4
ATTGGACTCCTGCAGG.1	5
ATTGGACTCGTAGGTT.1	2
ATTGGACTCTCGAGTA.1	4
ATTGGACTCTGGCGAC.1	3
ATTGGTGAGCGAGAAA.1	8
ATTGGTGAGTACGACG.1	5
ATTGGTGCAAAGTGCG.1	5
ATTGGTGCAAGCGATG.1	13
ATTGGTGCAAGTAATG.1	9
ATTGGTGCAAGTTAAG.1	0
ATTGGTGCACAACGTT.1	3
ATTGGTGCATTTGCCC.1	14
ATTGGTGGTCACCCAG.1	3
ATTGGTGGTCTGGAGA.1	4
ATTGGTGGTGATGATA.1	10
ATTGGTGGTTCGCTAA.1	0
ATTGGTGTCCTGTAGA.1	9
ATTGGTGTCCTTAATC.1	9
ATTGGTGTCGCTTGTC.1	5
ATTGGTGTCGTACCGG.1	2
ATTGGTGTCGTAGGAG.1	13
ATTTCTGAGAGCCCAA.1	14
ATTTCTGAGGTAGCTG.1	3
ATTTCTGAGTACGCGA.1	2
ATTTCTGAGTATCGAA.1	7
ATTTCTGAGTATGACA.1	5
ATTTCTGAGTTAACGA.1	8
ATTTCTGCAATGGAGC.1	0
ATTTCTGCACGGTGTC.1	0
ATTTCTGCACTCGACG.1	4
ATTTCTGCAGCGTAAG.1	4
ATTTCTGCAGGTGCCT.1	0
ATTTCTGCATAAAGGT.1	6
ATTTCTGCATACGCTA.1	4
ATTTCTGCATGCGCAC.1	2
ATTTCTGCATTTGCTT.1	8
ATTTCTGGTCATGCCG.1	5
ATTTCTGGTCCCTACT.1	7
ATTTCTGGTGAACCTT.1	2
ATTTCTGGTGGTCCGT.1	4
ATTTCTGTCCCACTTG.1	5
ATTTCTGTCCGAATGT.1	12
ATTTCTGTCCTGTACC.1	0
ATTTCTGTCGTTGACA.1	14
ATTTCTGTCTGCTGTC.1	0
ATTTCTGTCTGTGCAA.1	14
CAACCAACAAATCCGT.1	3
CAACCAACAGTGGGAT.1	5
CAACCAACAGTTAACC.1	13
CAACCAACATTTGCTT.1	6
CAACCAAGTATCGCAT.1	3
CAACCAAGTCAAACTC.1	9
CAACCAAGTCACTGGC.1	4
CAACCAAGTCAGCTAT.1	0
CAACCAAGTCGAACAG.1	0
CAACCAAGTCTGGAGA.1	0
CAACCAAGTGCTTCTC.1	14
CAACCAAGTGTTGAGG.1	0
CAACCAATCAGGCAAG.1	2
CAACCAATCATCATTC.1	0
CAACCAATCCACTGGG.1	3
CAACCAATCGTCTGAA.1	0
CAACCAATCTAACTGG.1	14
CAACCTCAGAGACGAA.1	13
CAACCTCAGGCACATG.1	7
CAACCTCAGGGAACGG.1	6
CAACCTCAGTGGTAGC.1	15
CAACCTCCAAGCCTAT.1	11
CAACCTCCAAGCTGTT.1	14
CAACCTCCAATGTAAG.1	2
CAACCTCCACCAGGCT.1	0
CAACCTCCACTATCTT.1	0
CAACCTCCACTGAAGG.1	0
CAACCTCCAGATCCAT.1	14
CAACCTCCAGTAACGG.1	5
CAACCTCCATTCTCAT.1	8
CAACCTCGTAGCGCAA.1	5
CAACCTCGTAGTAGTA.1	2
CAACCTCGTCTTGATG.1	4
CAACCTCGTTCCTCCA.1	0
CAACCTCGTTCGGCAC.1	4
CAACCTCTCCAGAAGG.1	10
CAACCTCTCTGCGTAA.1	11
CAACCTCTCTGTTGAG.1	0
CAACTAGAGAGCAATT.1	0
CAACTAGCAAGCGATG.1	2
CAACTAGCAAGTCATC.1	3
CAACTAGCACAGACTT.1	3
CAACTAGCACAGGTTT.1	0
CAACTAGCAGCCAGAA.1	13
CAACTAGGTAGCACGA.1	5
CAACTAGGTCATCGGC.1	3
CAACTAGGTTGCCTCT.1	14
CAACTAGTCACCTTAT.1	13
CAACTAGTCAGAGACG.1	2
CAACTAGTCGCATGAT.1	13
CAAGAAAAGAGCAATT.1	5
CAAGAAAAGCGGCTTC.1	0
CAAGAAACACACCGCA.1	2
CAAGAAACACATGTGT.1	11
CAAGAAACACCACGTG.1	13
CAAGAAACATTCTTAC.1	2
CAAGAAAGTCAAAGCG.1	4
CAAGAAAGTCCAGTAT.1	0
CAAGAAAGTCGCGTGT.1	0
CAAGAAAGTCGGGTCT.1	3
CAAGAAAGTCTGGTCG.1	0
CAAGAAAGTTAAGTAG.1	2
CAAGAAAGTTCCTCCA.1	4
CAAGAAAGTTGAGTTC.1	5
CAAGAAAGTTTAAGCC.1	3
CAAGAAATCACGCGGT.1	6
CAAGAAATCTTCAACT.1	14
CAAGATCAGACCACGA.1	11
CAAGATCAGGACTGGT.1	5
CAAGATCAGTATTGGA.1	7
CAAGATCAGTTGAGTA.1	8
CAAGATCCACGTTGGC.1	3
CAAGATCCAGCTCGAC.1	4
CAAGATCGTAAGGGAA.1	4
CAAGATCGTCAACTGT.1	8
CAAGATCGTCAGAATA.1	3
CAAGATCGTGCACCAC.1	15
CAAGATCGTGTGTGCC.1	2
CAAGATCGTTAGGGTG.1	6
CAAGATCGTTGCTCCT.1	2
CAAGATCTCACAATGC.1	4
CAAGATCTCACATAGC.1	0
CAAGATCTCGCCAGCA.1	5
CAAGGCCAGAGGTTAT.1	2
CAAGGCCAGCAGGCTA.1	6
CAAGGCCAGGGATACC.1	2
CAAGGCCAGGGTCGAT.1	5
CAAGGCCAGGTAGCCA.1	3
CAAGGCCCAACACGCC.1	0
CAAGGCCCACCTGGTG.1	4
CAAGGCCCACGTGAGA.1	0
CAAGGCCCAGCAGTTT.1	6
CAAGGCCCAGTGGAGT.1	14
CAAGGCCCATCCCACT.1	9
CAAGGCCCATGTCCTC.1	4
CAAGGCCGTACAGTGG.1	2
CAAGGCCGTCACAAGG.1	2
CAAGGCCGTCGAGTTT.1	0
CAAGGCCGTTATGCGT.1	13
CAAGGCCTCTCAAGTG.1	13
CAAGGCCTCTTCGGTC.1	0
CAAGTTGAGAGTAATC.1	0
CAAGTTGAGCTGCCCA.1	4
CAAGTTGAGTCTCGGC.1	13
CAAGTTGAGTGACTCT.1	6
CAAGTTGAGTTAGCGG.1	6
CAAGTTGCAAACTGTC.1	14
CAAGTTGCAATCGGTT.1	10
CAAGTTGCAATTGCTG.1	2
CAAGTTGCACAGCGTC.1	5
CAAGTTGCACCCAGTG.1	13
CAAGTTGCAGTAAGCG.1	4
CAAGTTGCATCTACGA.1	0
CAAGTTGGTACTTAGC.1	7
CAAGTTGGTATAAACG.1	0
CAAGTTGGTCGACTGC.1	3
CAAGTTGGTCGCATAT.1	8
CAAGTTGGTCGGCTCA.1	2
CAAGTTGGTCTCGTTC.1	0
[truncated: 6,372 more rows]

## Sheet: Cluster labels for naive T-cell
cells	labels (0=poised, 1=quiescent)
AAACCTGCACATTAGC.1	0
AAACCTGTCGCCAAAT.1	1
AAACGGGGTAGCTTGT.1	1
AAACGGGGTGCGCTTG.1	0
AAAGATGAGTACGATA.1	1
AAAGATGCAAAGCAAT.1	1
AAAGATGCACTTAAGC.1	0
AAAGATGCAGCGAACA.1	0
AAAGATGTCCCTAATT.1	0
AAAGATGTCCGCAGTG.1	1
AAAGCAAAGCCCTAAT.1	1
AAAGTAGAGAGGTAGA.1	0
AAAGTAGAGTCAAGCG.1	1
AAATGCCCAACTTGAC.1	0
AACACGTGTGGCCCTA.1	1
AACACGTGTTACGCGC.1	1
AACACGTTCCACTCCA.1	0
AACCATGCAAACTGTC.1	1
AACCATGCATATGAGA.1	0
AACCGCGAGCACGCCT.1	1
AACCGCGAGTACGCGA.1	1
AACCGCGCAGCTGGCT.1	0
AACGTTGAGGCCCTCA.1	1
AACGTTGTCGTCTGCT.1	0
AACGTTGTCGTGGACC.1	0
AACTCAGTCTTGCCGT.1	1
AACTCTTAGAAGAAGC.1	1
AACTCTTAGCTGAAAT.1	0
AACTCTTCAATAGCAA.1	1
AACTCTTCATTTGCTT.1	0
AACTCTTGTTCCATGA.1	0
AACTCTTTCAATCACG.1	0
AACTTTCCACGTGAGA.1	1
AACTTTCCAGTGACAG.1	0
AACTTTCTCAGAAATG.1	0
AACTTTCTCAGGTAAA.1	0
AACTTTCTCTGGGCCA.1	1
AAGACCTAGTGTTGAA.1	1
AAGCCGCAGCGTTCCG.1	0
AAGCCGCTCATCACCC.1	0
AAGCCGCTCCATGCTC.1	0
AAGCCGCTCCGTAGTA.1	1
AAGCCGCTCGGGAGTA.1	1
AAGGAGCAGTACACCT.1	0
AAGGCAGGTATGAAAC.1	1
AAGGTTCGTAGCGATG.1	1
AAGGTTCTCCCTCAGT.1	1
AAGTCTGGTCCGAAGA.1	1
AAGTCTGGTCTGATTG.1	1
AAGTCTGGTTCCGTCT.1	1
AAGTCTGTCACAGTAC.1	1
AATCGGTCAAGGTGTG.1	0
AATCGGTCAATCGGTT.1	1
AATCGGTTCTCCAGGG.1	1
ACACCAAAGCCACGCT.1	1
ACACCAACAGTCTTCC.1	1
ACACCCTAGGATGCGT.1	0
ACACCCTCAAGACACG.1	1
ACACCCTCATGCCTAA.1	1
ACACTGACAATGTAAG.1	1
ACACTGACATGATCCA.1	0
ACACTGAGTACTTGAC.1	0
ACACTGAGTAGTGAAT.1	0
ACACTGATCACGCATA.1	0
ACACTGATCCATTCTA.1	1
ACAGCCGAGTTTCCTT.1	0
ACAGCTAAGAGCAATT.1	0
ACAGCTACAGGTCGTC.1	0
ACAGCTAGTACCGTAT.1	0
ACAGCTAGTGCATCTA.1	0
ACAGCTATCGCCAAAT.1	1
ACAGCTATCGTCCGTT.1	0
ACATACGAGGGTGTGT.1	1
ACATACGCATATGGTC.1	0
ACATACGTCGGCATCG.1	1
ACATCAGCACATTTCT.1	0
ACATGGTCATTCACTT.1	0
ACATGGTGTCATGCAT.1	1
ACATGGTTCGGTTAAC.1	0
ACCAGTACACCGATAT.1	0
ACCAGTATCTCGCTTG.1	0
ACCCACTAGATCCCGC.1	0
ACCCACTAGGATGCGT.1	1
ACCCACTCACGAAAGC.1	0
ACCCACTTCCTTTCTC.1	0
ACCGTAAAGTAGTGCG.1	0
ACCGTAAGTCTAGCCG.1	0
ACCGTAATCACAATGC.1	0
ACCGTAATCCTAGTGA.1	1
ACCTTTAAGCGCTCCA.1	1
ACCTTTACATTGTGCA.1	0
ACCTTTAGTCACCCAG.1	0
ACCTTTAGTCGGATCC.1	0
ACCTTTAGTGTGGCTC.1	0
ACCTTTAGTTTAAGCC.1	1
ACGAGCCAGAGGTTGC.1	1
ACGAGCCGTAGAGTGC.1	0
ACGATACAGATCTGCT.1	1
ACGATACAGCCACCTG.1	1
ACGATACTCATATCGG.1	0
ACGATACTCGCTTAGA.1	0
ACGATGTAGGATATAC.1	0
ACGATGTCAAACTGTC.1	0
ACGATGTCACCAGGTC.1	0
ACGATGTGTTACAGAA.1	0
ACGCAGCGTAAACCTC.1	0
ACGCAGCGTCATGCCG.1	1
ACGCAGCGTCTAGTCA.1	0
ACGCAGCTCCATGCTC.1	0
ACGCCAGAGAAGATTC.1	1
ACGCCAGGTACATGTC.1	1
ACGCCAGGTACCGGCT.1	1
ACGCCGAAGCTGAACG.1	1
ACGCCGAAGTTTGCGT.1	1
ACGGAGAGTCAGAATA.1	1
ACGGAGATCAGCGATT.1	0
ACGGCCAAGGCCGAAT.1	0
ACGGGCTCAAGGCTCC.1	1
ACGGGCTCAGTCGATT.1	1
ACGGGCTGTATGGTTC.1	0
ACGGGCTTCCTCATTA.1	1
ACGGGTCAGGGAGTAA.1	1
ACGGGTCGTGTTCGAT.1	1
ACGGGTCGTGTTGGGA.1	0
ACTATCTAGCTCCCAG.1	1
ACTGAACAGAAGCCCA.1	1
ACTGAGTAGGCATTGG.1	0
ACTGATGAGAAGAAGC.1	1
ACTGATGAGTGCCATT.1	1
ACTGATGGTCTTGTCC.1	0
ACTGCTCCATTCTCAT.1	1
ACTGCTCGTCGGCATC.1	0
ACTGCTCGTCTCTTAT.1	0
ACTGCTCGTGTGACCC.1	1
ACTGCTCTCGAATGGG.1	0
ACTGCTCTCTGCGACG.1	0
ACTGTCCAGCGCCTTG.1	0
ACTGTCCGTACGAAAT.1	1
ACTGTCCTCAAGGTAA.1	0
ACTGTCCTCGGATGGA.1	1
ACTTACTGTGACGCCT.1	0
ACTTACTGTTCTGAAC.1	0
ACTTACTTCTGGTTCC.1	1
ACTTGTTGTGCACCAC.1	0
ACTTGTTGTGCTGTAT.1	1
ACTTGTTTCCCTGACT.1	0
ACTTTCACACGTCAGC.1	0
AGAATAGTCTGGTTCC.1	1
AGACGTTAGTGAAGTT.1	1
AGACGTTAGTGCAAGC.1	1
AGACGTTCAAAGGTGC.1	0
AGACGTTGTTGAGGTG.1	0
AGAGCGAAGTTGAGTA.1	0
AGAGCGATCACTCTTA.1	0
AGAGCTTGTCGACTGC.1	0
AGAGCTTTCGTTACGA.1	1
AGAGCTTTCTAGCACA.1	0
AGAGTGGTCAGTTTGG.1	0
AGAGTGGTCTGGTATG.1	1
AGATCTGGTAGCCTCG.1	1
AGATCTGGTGCCTGGT.1	0
AGATCTGTCTTTCCTC.1	0
AGATTGCCACGGATAG.1	0
AGATTGCCAGTAGAGC.1	0
AGATTGCGTATTAGCC.1	1
AGATTGCGTTGCCTCT.1	1
AGATTGCTCTGGTTCC.1	0
AGCAGCCAGAGCTTCT.1	0
AGCAGCCCAAGTCTGT.1	1
AGCAGCCGTAGGACAC.1	1
AGCAGCCTCCATGAGT.1	1
AGCAGCCTCGGAAATA.1	1
AGCCTAAAGCTGTCTA.1	1
AGCCTAACACATCCGG.1	1
AGCCTAACACTATCTT.1	0
AGCGGTCGTATTAGCC.1	1
AGCGTATCACCTCGGA.1	0
AGCTCCTAGCCCAATT.1	0
AGCTCCTAGTCGAGTG.1	1
AGCTCCTCAAGTAGTA.1	0
AGCTCTCCATGTAGTC.1	1
AGCTTGACAAACGTGG.1	1
AGCTTGACATTCCTCG.1	0
AGCTTGAGTGTGCGTC.1	1
AGGCCACTCTTGAGGT.1	0
AGGCCACTCTTTAGGG.1	0
AGGCCGTCACAGATTC.1	1
AGGCCGTGTAAGTGTA.1	1
AGGGAGTCAACTGCTA.1	1
AGGGATGCATGGATGG.1	1
AGGGATGTCGCGTAGC.1	1
AGGGTGAAGGCATGTG.1	0
AGGGTGACAGGCAGTA.1	0
AGGGTGAGTGCAGACA.1	1
AGGGTGATCGCCAAAT.1	1
AGGTCATCAACACCTA.1	1
AGGTCATCACTGCCAG.1	1
AGGTCATGTAAGGGAA.1	1
AGTAGTCCAGCTGTTA.1	1
AGTAGTCGTTAAGGGC.1	0
AGTAGTCTCGATAGAA.1	0
AGTCTTTAGAGTCGGT.1	1
AGTCTTTCACAGATTC.1	0
AGTCTTTGTTCAGCGC.1	0
AGTCTTTTCTGTCAAG.1	0
AGTGAGGAGGTCATCT.1	1
AGTGAGGCACCACGTG.1	0
AGTGAGGGTTTGTTGG.1	0
AGTGAGGTCGGCGCAT.1	1
AGTGAGGTCGTTACGA.1	1
AGTGGGAAGTCGTTTG.1	1
AGTTGGTAGACCGGAT.1	1
AGTTGGTCAAAGTCAA.1	0
AGTTGGTTCATGTCTT.1	0
ATAACGCTCGGTTCGG.1	1
ATAGACCAGATGCGAC.1	0
ATAGACCCATATGCTG.1	0
ATAGACCTCTGCCCTA.1	1
ATCACGAAGAGGTTGC.1	0
ATCACGAAGGGCACTA.1	0
ATCACGAGTCCAGTTA.1	0
ATCACGAGTTTCGCTC.1	1
ATCATCTCACGAAACG.1	1
ATCATGGAGCTAGTCT.1	1
ATCATGGAGTGTCTCA.1	0
ATCCACCAGGATGCGT.1	1
ATCCACCCATCCAACA.1	0
ATCCACCGTACTTGAC.1	0
ATCCGAAAGCACAGGT.1	1
ATCCGAAAGGCCATAG.1	0
ATCGAGTCACAGCGTC.1	0
ATCTACTAGACACGAC.1	0
ATCTACTCATGCAATC.1	1
ATCTACTGTTGTTTGG.1	0
ATCTGCCGTCAGATAA.1	0
ATCTGCCGTTTCGCTC.1	0
ATCTGCCTCTGTCTCG.1	1
ATCTGCCTCTTCAACT.1	1
ATGAGGGAGTAGGTGC.1	0
ATGAGGGCAATCACAC.1	1
ATGAGGGCACCGATAT.1	1
ATGCGATGTTTGCATG.1	1
ATGGGAGAGTTAGCGG.1	1
ATGGGAGCAATGGATA.1	1
ATGTGTGAGCAACGGT.1	1
ATTACTCCAGATCTGT.1	0
ATTATCCCAGACAGGT.1	0
ATTATCCTCGAGGTAG.1	1
ATTCTACAGAGCTATA.1	1
ATTGGACAGCTGCAAG.1	0
ATTGGACGTACCGAGA.1	0
ATTGGTGCAAGCGATG.1	1
ATTGGTGCATTTGCCC.1	0
ATTGGTGTCGTAGGAG.1	1
ATTTCTGAGAGCCCAA.1	1
ATTTCTGTCGTTGACA.1	0
ATTTCTGTCTGTGCAA.1	0
CAACCAACAGTTAACC.1	1
CAACCAAGTGCTTCTC.1	0
CAACCAATCTAACTGG.1	0
CAACCTCAGAGACGAA.1	1
CAACCTCCAAGCTGTT.1	0
CAACCTCCAGATCCAT.1	0
CAACTAGCAGCCAGAA.1	1
CAACTAGGTTGCCTCT.1	0
CAACTAGTCACCTTAT.1	1
CAACTAGTCGCATGAT.1	1
CAAGAAACACCACGTG.1	1
CAAGAAATCTTCAACT.1	0
CAAGGCCCAGTGGAGT.1	0
CAAGGCCGTTATGCGT.1	1
CAAGGCCTCTCAAGTG.1	1
CAAGTTGCAAACTGTC.1	0
CAAGTTGCACCCAGTG.1	0
CACACAAAGGTTCCTA.1	0
CACACAACAGCGAACA.1	1
CACACCTGTATGGTTC.1	1
CACACTCTCGCAAACT.1	1
CACAGGCAGTGAACGC.1	0
CACAGGCCAAGCCCAC.1	0
CACAGGCTCCAAGCCG.1	0
CACAGTAAGTGAACGC.1	0
CACAGTAGTGCTTCTC.1	1
CACCACTAGCCGTCGT.1	1
CACCACTGTATGGTTC.1	1
CACCAGGAGAAGGGTA.1	0
CACCAGGAGTCGAGTG.1	1
CACCAGGCACAGCGTC.1	0
CACCAGGCAGTCAGAG.1	1
CACCAGGTCTGTTGAG.1	0
CACCTTGAGAGACGAA.1	1
CACCTTGGTCCATGAT.1	1
CACCTTGTCCGTTGCT.1	1
CACTCCAAGATGCGAC.1	0
CACTCCACATTCCTCG.1	1
CACTCCAGTGTCGCTG.1	0
CAGAATCAGTCCCACG.1	1
CAGAATCGTACTTAGC.1	0
CAGAATCGTGGGTATG.1	0
CAGAATCTCACCGTAA.1	0
CAGCATAAGGATCGCA.1	0
CAGCATATCTTCGAGA.1	1
CAGCCGAAGATGTTAG.1	1
CAGCCGAAGGTCATCT.1	1
CAGCCGAGTTGATTCG.1	0
CAGCGACAGATCCGAG.1	0
CAGCGACGTTATCCGA.1	0
CAGCGACGTTTAGGAA.1	0
CAGCGACTCCACGAAT.1	1
CAGCGACTCGGATGGA.1	0
CAGCGACTCTGTTTGT.1	0
CAGCTAAAGCCCAATT.1	1
CAGCTAACAAATACAG.1	0
CAGCTAATCGTCGTTC.1	1
CAGCTAATCTGTCAAG.1	0
CAGCTGGGTCTAAACC.1	0
CAGCTGGGTTGAACTC.1	1
CAGGTGCGTGTGAATA.1	1
CAGGTGCTCATCGATG.1	1
CAGTAACAGTGTGGCA.1	0
CAGTAACCACAGGCCT.1	1
CAGTAACGTCGCTTCT.1	0
CAGTAACGTGCATCTA.1	1
CAGTCCTAGACGCAAC.1	0
CAGTCCTAGATGTCGG.1	0
CAGTCCTAGCAATCTC.1	1
CAGTCCTCACACGCTG.1	0
CAGTCCTCAGCTGTGC.1	0
CAGTCCTCATTTGCTT.1	0
CATATGGAGGAGTAGA.1	0
CATATTCAGAGGTACC.1	1
CATATTCAGGGAACGG.1	0
CATATTCTCACAGTAC.1	1
CATCAAGCAGGTCCAC.1	1
CATCAAGGTGTCCTCT.1	1
CATCAGACAACTGCGC.1	0
CATCAGAGTAATAGCA.1	1
CATCAGATCATCGGAT.1	1
CATCCACAGTGTACGG.1	0
CATCCACGTACTCAAC.1	0
CATCGGGAGTGGTAGC.1	0
CATGACAAGCGGCTTC.1	0
CATGCCTTCAACACAC.1	1
CATGCCTTCCTTGCCA.1	0
CATGCCTTCGGTTCGG.1	1
CATGGCGAGTCCTCCT.1	0
CATTATCCACGCATCG.1	0
CATTATCCACTGCCAG.1	1
CATTCGCAGGATATAC.1	1
CATTCGCCAATGTTGC.1	1
CATTCGCGTCTTCGTC.1	0
CATTCGCTCTTCTGGC.1	0
CCAATCCAGACCACGA.1	1
CCAATCCAGCACCGTC.1	1
CCAATCCGTCCTAGCG.1	0
CCACCTAAGTCCGTAT.1	1
CCACGGAGTATAGGTA.1	1
CCACTACCAATGGAAT.1	1
CCACTACGTCCAGTAT.1	0
CCACTACGTTCTGGTA.1	0
CCAGCGAGTGATGTCT.1	0
CCAGCGAGTTGCTCCT.1	1
CCAGCGATCAACGGCC.1	0
CCAGCGATCCGAACGC.1	0
CCATGTCCACCACCAG.1	1
CCATGTCGTCAGAAGC.1	1
CCATGTCTCAATCTCT.1	1
CCATTCGTCATATCGG.1	1
CCATTCGTCTCCAACC.1	0
CCCAATCCAGAGTGTG.1	0
CCCAATCCATTTCACT.1	0
CCCAATCGTTACCAGT.1	0
CCCAGTTAGATGAGAG.1	0
CCCAGTTTCAGCATGT.1	0
CCCAGTTTCCTCAACC.1	1
CCCTCCTAGAAGGGTA.1	1
CCCTCCTAGCACGCCT.1	1
CCCTCCTCAATCAGAA.1	0
CCCTCCTCAGTAACGG.1	1
CCCTCCTTCGTCTGCT.1	0
CCGGGATCAGATAATG.1	0
CCGGGATCAGCTGCAC.1	1
CCGGGATCATAGGATA.1	0
CCGGGATGTACCGTAT.1	1
CCGGGATGTACTCGCG.1	0
CCGGGATGTCCGTTAA.1	0
CCGGTAGAGCTTATCG.1	1
CCGGTAGCAGACGCTC.1	1
CCGTACTAGAGCTATA.1	0
CCGTACTGTTTGCATG.1	0
CCGTACTTCCTCATTA.1	0
CCGTGGACAATGTTGC.1	0
CCGTGGAGTCATGCAT.1	1
CCGTGGAGTTACGCGC.1	0
CCGTTCACATGGAATA.1	1
CCGTTCAGTCCTAGCG.1	1
CCGTTCAGTGCTCTTC.1	1
CCGTTCAGTTGGAGGT.1	1
CCGTTCATCTTACCTA.1	1
CCTAAAGCACCTGGTG.1	1
CCTAAAGCATGAACCT.1	0
CCTACCACAAGTAGTA.1	1
CCTACCACAGCTATTG.1	1
CCTACCACATGAACCT.1	1
CCTACCAGTAGCTGCC.1	0
CCTACCATCCAAATGC.1	1
CCTAGCTCAATAACGA.1	1
CCTCAGTCAAGCCTAT.1	0
CCTCAGTTCTTGTACT.1	1
CCTCTGAAGACCACGA.1	0
CCTCTGACATGGATGG.1	1
CCTCTGATCTAAGCCA.1	0
CCTTACGTCATGCTCC.1	1
CCTTACGTCCCAAGAT.1	0
CCTTCCCAGCTTATCG.1	0
CCTTCGAAGGTGCTTT.1	0
CCTTCGACAACAACCT.1	0
CCTTTCTAGTAGATGT.1	0
CCTTTCTCACATAACC.1	0
CGAACATAGGCCCGTT.1	1
CGAACATCAAACCCAT.1	1
CGAACATCAAGTAATG.1	1
CGAACATCAGATGGGT.1	1
CGAACATGTCATCGGC.1	0
CGAACATGTTAAGGGC.1	0
CGAACATTCCAAGCCG.1	1
CGAATGTAGAGTCTGG.1	1
CGAATGTAGTCCATAC.1	0
CGAATGTGTGAGGCTA.1	0
CGACCTTAGATCTGCT.1	1
CGACCTTTCCGCGCAA.1	0
CGACTTCAGACCCACC.1	1
CGACTTCCATCCGCGA.1	0
CGACTTCGTAGATTAG.1	0
CGACTTCTCGATCCCT.1	0
CGAGAAGAGATATGGT.1	0
CGAGAAGAGCGGCTTC.1	1
CGAGAAGTCAGTGTTG.1	1
CGAGAAGTCATCTGTT.1	1
CGAGCCACATGCCCGA.1	1
CGAGCCACATGTTGAC.1	0
CGAGCCAGTCCGAGTC.1	0
CGAGCCATCCATTCTA.1	0
CGATCGGGTACCGGCT.1	1
CGATGTAGTAGCTAAA.1	0
CGATTGAGTCCGAATT.1	1
CGATTGAGTCTTTCAT.1	0
CGCCAAGGTTACGCGC.1	0
CGCCAAGTCGTACCGG.1	0
CGCGGTAAGAAACCAT.1	0
CGCGGTAAGTGCCATT.1	0
CGCGGTATCAGAAATG.1	0
CGCGGTATCGCCAAAT.1	1
CGCGTTTCACGTCTCT.1	0
CGCGTTTCAGAAGCAC.1	1
CGCGTTTCATAACCTG.1	0
CGCGTTTGTGTCGCTG.1	0
CGCTATCCAGGCTCAC.1	0
CGCTGGATCTCTTGAT.1	1
CGCTTCAAGTGACATA.1	1
CGGACGTCACCGATAT.1	0
CGGACGTCACGGACAA.1	0
CGGACGTGTCACCCAG.1	1
CGGACGTGTGCTTCTC.1	0
CGGACTGTCAACGCTA.1	0
CGGAGCTAGATGTGTA.1	1
CGGAGCTGTAACGCGA.1	1
CGGAGCTGTGCAACGA.1	1
CGGAGTCAGCTGAAAT.1	0
CGGAGTCCAGCGTCCA.1	0
CGGAGTCCAGGAATGC.1	1
CGGAGTCTCTTCGGTC.1	0
CGGCTAGCATCGGGTC.1	0
CGGCTAGGTGATGATA.1	0
CGGCTAGGTTGGGACA.1	0
CGGCTAGTCTATCGCC.1	0
CGGCTAGTCTCAACTT.1	0
CGGGTCAAGCTAACAA.1	0
CGGGTCAAGGCACATG.1	0
CGGGTCAGTCACTGGC.1	1
CGGTTAAAGCTACCTA.1	0
CGGTTAAGTGGTCCGT.1	0
CGGTTAATCAGCACAT.1	1
CGTAGCGAGAAACGCC.1	0
CGTAGCGAGCACGCCT.1	0
CGTAGCGAGGACAGCT.1	1
CGTAGCGGTCGAGATG.1	0
CGTAGGCAGCTCCCAG.1	0
CGTAGGCGTCGGCACT.1	0
CGTCACTGTAAAGTCA.1	0
CGTCACTTCTCTGTCG.1	1
CGTCAGGCAATAGCGG.1	0
CGTCAGGCACCTTGTC.1	1
CGTCAGGCACGGCCAT.1	0
CGTCCATAGATGCCTT.1	0
CGTCCATGTCTTCGTC.1	1
CGTCCATGTTGGTTTG.1	0
CGTCTACAGGATGTAT.1	0
CGTCTACCAAGGACTG.1	0
CGTGAGCAGAGGTTAT.1	1
CGTGAGCTCATCTGCC.1	0
CGTGAGCTCCACGTGG.1	0
CGTGAGCTCTCTAAGG.1	0
CGTGTAACACCTGGTG.1	1
CGTGTAAGTGATAAAC.1	0
CGTGTAAGTGCCTGCA.1	1
CGTGTAATCAGATAAG.1	1
CGTGTCTAGCGTGAGT.1	0
CGTGTCTCACATAACC.1	1
CGTGTCTTCCTTAATC.1	1
CGTTAGACAACACGCC.1	0
CGTTAGACACTCGACG.1	0
CGTTCTGAGTCCGTAT.1	1
CGTTCTGCAGACAGGT.1	1
CGTTCTGTCACGACTA.1	0
CGTTCTGTCGCCCTTA.1	0
CGTTGGGGTGTAAGTA.1	1
CGTTGGGGTTCCGTCT.1	1
CTAACTTAGTCATCCA.1	0
CTAACTTGTCAACTGT.1	0
CTAACTTTCCTTGGTC.1	0
CTAAGACAGCTGCCCA.1	1
CTAATGGCACCATCCT.1	0
CTAATGGGTGGGTCAA.1	0
CTAATGGGTTCAGGCC.1	1
CTACACCCAATGTTGC.1	0
CTACACCGTCGTCTTC.1	1
CTACATTAGAATAGGG.1	0
CTACATTAGAGCTTCT.1	0
CTACATTAGCGTGAGT.1	0
CTACATTGTAGAGGAA.1	1
CTACATTGTATTAGCC.1	0
CTACCCAAGACGCACA.1	0
CTACCCAGTGCAGACA.1	1
CTACGTCCAATGACCT.1	0
CTACGTCTCAACACTG.1	0
CTAGAGTAGGTTCCTA.1	1
CTAGAGTCAAGCGATG.1	0
CTAGAGTCAAGCTGTT.1	0
CTAGAGTCAAGTACCT.1	1
CTAGAGTCACGTAAGG.1	1
CTAGAGTGTCTAGCCG.1	1
CTAGAGTTCCTAGTGA.1	0
CTAGCCTCACCGATAT.1	1
CTAGCCTTCACAAACC.1	0
CTAGCCTTCGCGCCAA.1	1
CTAGTGAGTAAGCACG.1	0
CTAGTGAGTCAGTGGA.1	1
CTAGTGAGTTGTCGCG.1	1
CTCACACAGATGTCGG.1	1
CTCACACAGTTGAGAT.1	1
CTCACACCATGTCTCC.1	1
CTCACACGTGGTCCGT.1	0
CTCACACTCCACGAAT.1	1
CTCACACTCGAATGCT.1	1
CTCACACTCGCGATCG.1	1
CTCAGAACACGAAAGC.1	1
CTCAGAAGTACTCGCG.1	0
CTCAGAATCCTAGGGC.1	0
CTCATTAAGTTCGATC.1	0
CTCATTACAAATTGCC.1	0
CTCATTACATATGAGA.1	1
CTCATTAGTAGGACAC.1	1
CTCATTAGTTCAGGCC.1	1
CTCCTAGAGGAATCGC.1	1
CTCGAAAGTACAGTTC.1	1
CTCGAAAGTTTCCACC.1	1
CTCGAGGAGCTACCTA.1	0
CTCGAGGTCCTCCTAG.1	0
CTCGGAGAGGGCTCTC.1	0
CTCGGAGAGTAGCCGA.1	0
CTCGGAGCAGGCTCAC.1	0
CTCGGAGGTTGGGACA.1	1
CTCGGAGGTTGTCGCG.1	1
CTCGGGAGTGAAAGAG.1	0
CTCGGGATCCCAGGTG.1	0
CTCGTACAGTCACGCC.1	0
CTCGTACGTACAGACG.1	1
CTCGTACGTCAGTGGA.1	1
CTCGTACTCTACTATC.1	0
CTCGTCATCTGTCCGT.1	0
CTCTAATAGACCTTTG.1	1
CTCTAATCACGCTTTC.1	1
CTCTAATTCATCGCTC.1	0
CTCTAATTCTCTGAGA.1	1
CTGAAACCAACTGGCC.1	0
CTGAAGTAGCAGCCTC.1	0
CTGAAGTAGGCTACGA.1	1
CTGATAGAGTGATCGG.1	0
CTGATAGCATGGGACA.1	1
CTGATCCCACTTCTGC.1	1
CTGATCCCAGACAGGT.1	1
CTGCCTAAGGACAGCT.1	1
CTGCCTAAGGGCTTCC.1	0
CTGCCTACATGGAATA.1	1
CTGCCTATCTGTTTGT.1	0
CTGCCTATCTTTAGTC.1	0
CTGCGGAGTCGCTTCT.1	1
CTGCTGTAGGGATACC.1	1
CTGCTGTCAAAGCGGT.1	1
CTGCTGTCAATCCAAC.1	0
CTGCTGTCACAACGCC.1	0
CTGCTGTCACGAAACG.1	0
CTGCTGTGTCTGGAGA.1	0
CTGCTGTGTGATGTCT.1	1
CTGGTCTCAAAGCAAT.1	1
CTGGTCTCATTCCTGC.1	0
CTGGTCTGTGCGGTAA.1	0
CTGGTCTTCCAAGTAC.1	0
CTGTGCTAGCCGTCGT.1	0
CTGTGCTAGGACACCA.1	1
CTGTGCTCAAGAGTCG.1	1
CTGTGCTGTTCAGGCC.1	1
CTGTGCTTCGTCGTTC.1	0
CTGTTTAAGGTAGCCA.1	0
CTGTTTAGTCGCATCG.1	0
CTGTTTAGTCTAGAGG.1	0
CTTAACTAGTGTTTGC.1	0
CTTAACTTCAGCTCTC.1	1
CTTAACTTCGCTTGTC.1	0
CTTAACTTCGTGGGAA.1	1
CTTACCGCAGGACCCT.1	1
CTTACCGCATTACCTT.1	0
CTTACCGTCAGCATGT.1	1
CTTACCGTCATAGCAC.1	1
CTTACCGTCCACGAAT.1	0
CTTAGGAAGAAGCCCA.1	1
CTTGGCTCACGAAACG.1	1
CTTGGCTGTGTTTGGT.1	0
CTTGGCTGTTCCACTC.1	1
CTTTGCGGTTACAGAA.1	1
CTTTGCGTCACTTCAT.1	0
GAAACTCCAACGATCT.1	1
GAAACTCCATTGGGCC.1	0
GAAACTCTCAAACGGG.1	1
GAACATCGTTAGAACA.1	0
GAACCTAAGTTTCCTT.1	0
GAACCTACAAACAACA.1	1
GAACCTACAGCCTGTG.1	1
GAACCTAGTAGCGCAA.1	1
GAACCTATCGCCTGTT.1	0
GAACGGAAGAGCAATT.1	1
GAAGCAGAGAGAGCTC.1	1
GAAGCAGAGGTGCACA.1	0
GAATAAGGTCAGCTAT.1	0
GAATAAGGTCGCGTGT.1	1
GAATAAGGTGCAACTT.1	0
GAATAAGTCCGCATCT.1	0
GAATGAACACCTGGTG.1	0
GAATGAACATGCTAGT.1	0
GAATGAATCGTACCGG.1	0
GAATGAATCGTCACGG.1	1
GAATGAATCTCCAGGG.1	1
GACACGCCAGCCTTGG.1	1
GACACGCGTTACTGAC.1	0
GACAGAGGTTGGTGGA.1	0
GACCAATCACCGTTGG.1	1
GACCAATCACTTAACG.1	1
GACCAATGTCCGTGAC.1	0
GACCAATGTTTGTTGG.1	0
GACCAATTCCTATGTT.1	0
GACCAATTCTGCAAGT.1	1
GACCTGGAGAAACGAG.1	0
GACCTGGGTACCGTTA.1	0
GACCTGGGTGGTGTAG.1	0
GACGCGTAGCGATGAC.1	1
GACGCGTGTAGAGTGC.1	0
GACGCGTTCTTGTACT.1	1
GACGGCTAGTCACGCC.1	1
GACGGCTGTCTACCTC.1	1
GACGGCTGTTGAGTTC.1	1
GACGGCTTCCATTCTA.1	0
GACGTGCAGCGTTCCG.1	1
GACGTGCTCGTACCGG.1	1
GACGTTAGTCGTGGCT.1	1
GACTAACGTCTGCAAT.1	0
GACTAACGTTGTGGCC.1	0
GACTAACTCCTGTACC.1	1
GACTACAAGATGTGTA.1	0
GACTGCGGTTCCCTTG.1	1
GACTGCGTCACGCGGT.1	1
GAGCAGAAGCCACCTG.1	1
GAGCAGACAGACTCGC.1	1
GAGCAGAGTCTGATTG.1	0
GAGGTGACAAGCCGTC.1	0
GAGGTGACAGTAAGAT.1	1
GAGGTGAGTCATGCAT.1	1
GAGTCCGCAACTTGAC.1	1
GAGTCCGGTAACGCGA.1	0
GAGTCCGGTCCGCTGA.1	1
GATCAGTAGCCCGAAA.1	1
GATCAGTCAGCCACCA.1	0
GATCAGTGTCCAGTAT.1	1
GATCAGTTCCTAAGTG.1	0
GATCAGTTCGCTTAGA.1	0
GATCGATAGATCACGG.1	0
GATCGATAGCCACGCT.1	1
GATCGATTCACCGTAA.1	1
GATCGTAAGGTAAACT.1	1
GATCGTACACATCCAA.1	0
GATCTAGAGAATGTGT.1	1
GATCTAGGTGCAACTT.1	0
GATGCTAGTTCAGGCC.1	1
GATTCAGCATTCCTCG.1	0
GATTCAGGTAGCTCCG.1	0
GCAAACTCAAAGGTGC.1	0
GCAAACTGTCACTGGC.1	0
GCAATCATCAGAGACG.1	0
GCAATCATCGTCACGG.1	1
GCACATAGTACTTAGC.1	1
GCACATATCTTACCTA.1	0
GCACTCTCACACCGAC.1	0
GCACTCTGTATTCTCT.1	0
GCACTCTGTCAAAGAT.1	0
GCACTCTGTTGAACTC.1	0
GCACTCTTCTGTCCGT.1	1
GCAGCCACAAGCCGCT.1	0
GCAGCCAGTAAATACG.1	1
GCATGATCATCACAAC.1	0
GCATGTACATGCCTTC.1	0
GCATGTATCCGTTGCT.1	1
GCCTCTAAGAATTCCC.1	1
GCCTCTATCCATTCTA.1	0
GCGACCAAGCTCCCAG.1	1
GCGACCAGTTCAGTAC.1	1
GCGACCATCACCCGAG.1	0
GCGAGAACAAACGTGG.1	1
GCGAGAAGTAAACGCG.1	0
GCGCAACAGAAGGTGA.1	1
GCGCAACAGACGCAAC.1	0
GCGCAACCAAGGACAC.1	0
GCGCAACCACGTCTCT.1	0
GCGCAACCAGCCTTGG.1	0
GCGCAACCATTGGTAC.1	0
GCGCAACGTAAACACA.1	1
GCGCAGTAGGCCGAAT.1	0
GCGCAGTGTCCATCCT.1	0
GCGCCAACATCTGGTA.1	1
GCGCGATAGATCGATA.1	1
GCGCGATAGGATCGCA.1	0
GCGCGATCAATGGAGC.1	1
GCGCGATTCGCAAACT.1	0
GCGGGTTAGAGTCGGT.1	1
GCTCCTATCCAAGTAC.1	0
GCTCCTATCCTATGTT.1	0
GCTCTGTAGGTGCAAC.1	0
GCTCTGTCAAGAGGCT.1	1
GCTCTGTCAATCCAAC.1	0
GCTCTGTTCATCGGAT.1	1
GCTGCAGAGCCGGTAA.1	0
GCTGCAGCACGGATAG.1	0
GCTGCAGTCTGCTTGC.1	0
GCTGCGAAGTAGATGT.1	1
GCTGCGAAGTGTTTGC.1	0
GCTGCGACAGCGAACA.1	0
GCTGCGATCCGCAAGC.1	0
GCTGCTTTCCTATTCA.1	1
GCTGCTTTCGTGGACC.1	0
GCTGGGTAGATATGGT.1	1
GCTTGAAAGACGCACA.1	1
GCTTGAACACATTTCT.1	0
GCTTGAACACTATCTT.1	1
GCTTGAACATTAACCG.1	1
GCTTGAAGTCCATCCT.1	1
GCTTGAAGTCTTGTCC.1	1
GGAAAGCAGCTATGCT.1	0
GGAAAGCTCATGTGGT.1	1
GGAACTTCACTCGACG.1	1
GGAACTTCATGACATC.1	1
GGAACTTCATGCCTTC.1	0
GGAACTTGTCGTGGCT.1	0
GGAACTTTCAGCTCGG.1	1
GGAATAAAGGACTGGT.1	0
GGAATAAAGTAACCCT.1	0
GGAATAAGTATGAATG.1	1
GGAATAATCATATCGG.1	0
GGACAAGAGTCTCGGC.1	0
GGACAAGCAAAGTGCG.1	1
GGACAAGCACAACTGT.1	1
GGACAAGGTCTTGCGG.1	0
GGACAAGGTGCATCTA.1	1
GGACAAGTCAAACGGG.1	0
GGACAGAAGACCTAGG.1	0
GGACAGACAGCCAATT.1	0
GGACAGATCGTCCAGG.1	0
GGACAGATCTTGTATC.1	1
GGACATTCAGACACTT.1	0
GGACATTTCAATACCG.1	0
GGACGTCGTGACCAAG.1	1
GGACGTCGTTAAGGGC.1	0
GGACGTCTCAAACGGG.1	0
GGAGCAAAGACCGGAT.1	0
GGAGCAAAGCGAAGGG.1	0
GGAGCAAAGCGCTTAT.1	1
GGAGCAATCACTTACT.1	1
GGATGTTAGCGTTGCC.1	0
GGATGTTAGGGAGTAA.1	0
GGATGTTAGTTTCCTT.1	1
GGATGTTCAAGAAGAG.1	1
GGATGTTCAATCGGTT.1	1
GGATGTTCACATGTGT.1	0
GGCCGATAGTACGACG.1	1
GGCCGATCACACTGCG.1	1
GGCCGATCATGAAGTA.1	1
GGCGACTAGCGTTCCG.1	0
GGCGACTAGGTAAACT.1	0
GGCGACTCACTCAGGC.1	0
GGCGACTCATCGGTTA.1	1
GGCGACTTCACGGTTA.1	1
GGCGACTTCCTCAATT.1	1
GGCGTGTAGCCAACAG.1	1
GGCGTGTCATGCTGGC.1	0
GGCGTGTGTCGGCTCA.1	1
GGCTCGACAGGATTGG.1	0
GGGAATGAGAAGGCCT.1	1
GGGAATGGTTCGTCTC.1	1
GGGAATGTCACTTACT.1	0
GGGAATGTCGGTGTCG.1	1
GGGACCTAGTCAATAG.1	0
GGGACCTCAAGACACG.1	0
GGGACCTTCGCAGGCT.1	1
GGGACCTTCTCAAGTG.1	0
GGGAGATAGCATGGCA.1	0
GGGAGATCAGTGACAG.1	0
GGGAGATCATTATCTC.1	0
GGGAGATTCCAGGGCT.1	0
GGGATGAGTAGCGATG.1	1
GGGATGAGTGGCTCCA.1	0
GGGATGATCAGAGGTG.1	1
GGGATGATCGGTCTAA.1	1
GGGATGATCGTCACGG.1	0
GGGATGATCTGGTGTA.1	0
GGGCACTAGTACGACG.1	1
GGGCACTAGTTTAGGA.1	0
GGGCACTGTACGCTGC.1	0
GGGCATCAGATGAGAG.1	0
GGGCATCCACACGCTG.1	0
GGGCATCCACCAGGTC.1	1
GGGCATCCATAAAGGT.1	1
GGGCATCGTCTTGTCC.1	1
GGGTCTGAGGAGTTTA.1	1
GGGTCTGTCACCTTAT.1	1
GGGTTGCAGAGCCTAG.1	1
GGGTTGCCAAAGTGCG.1	0
GGGTTGCGTTCGGCAC.1	0
GGGTTGCTCCATGCTC.1	0
GGTATTGAGAAACCAT.1	1
GGTATTGCAACACCTA.1	1
GGTATTGCAAGAAGAG.1	0
GGTATTGGTTGGTGGA.1	1
GGTGAAGAGTCTCGGC.1	0
GGTGTTATCGGCCGAT.1	1
GTAACGTCAAGTAGTA.1	0
GTAACGTTCGTTACAG.1	1
GTAACTGCATAAGACA.1	0
GTACGTACAAGACGTG.1	0
GTACGTAGTCAACTGT.1	0
GTACTCCAGATAGTCA.1	0
GTACTCCGTTGCTCCT.1	0
GTACTTTAGTACGCGA.1	0
GTACTTTCAGCCTGTG.1	0
GTACTTTGTCTTGCGG.1	0
GTAGGCCAGCGTGTCC.1	1
GTAGGCCAGTCCGTAT.1	0
GTAGTCAGTCTCGTTC.1	1
GTATCTTAGAAGATTC.1	0
GTATCTTGTTTGCATG.1	0
GTATCTTTCAAAGTAG.1	0
GTATTCTAGACAAAGG.1	0
GTATTCTAGTTGTCGT.1	1
GTATTCTCAGCTATTG.1	1
GTATTCTTCGGAAATA.1	0
GTATTCTTCGTTGCCT.1	1
GTCAAGTCACTCGACG.1	1
GTCACAAAGACCCACC.1	1
GTCACAACAGTCGTGC.1	1
GTCACAACATGCCCGA.1	1
GTCACAAGTGCAGGTA.1	0
GTCACAATCTCTTGAT.1	0
GTCACGGCAAATTGCC.1	1
GTCACGGCAAGTCTAC.1	1
GTCACGGGTCTAAAGA.1	0
GTCACGGTCAGTTGAC.1	1
GTCATTTAGGATTCGG.1	0
GTCATTTAGTTTGCGT.1	1
GTCATTTCAAGCCATT.1	1
GTCATTTTCAGTACGT.1	0
GTCCTCAAGTACGATA.1	0
GTCCTCACAGTCAGAG.1	0
GTCCTCAGTCTTGTCC.1	1
GTCCTCAGTGGAAAGA.1	0
GTCCTCATCATGCAAC.1	0
GTCGGGTGTCTCGTTC.1	1
GTCGGGTGTGGTAACG.1	1
GTCGGGTGTTCAGGCC.1	0
GTCGGGTTCCAAACTG.1	1
GTCGTAAAGCGTTGCC.1	1
GTCGTAACAACTGCGC.1	1
GTCGTAACAACTTGAC.1	1
GTCGTAACAGTCAGAG.1	1
GTCTCGTAGACCTTTG.1	1
GTCTCGTCAAGCGAGT.1	0
GTCTCGTCATGAGCGA.1	1
GTCTTCGTCGTAGGTT.1	1
GTGAAGGGTTATTCTC.1	1
GTGAAGGTCTGCGGCA.1	0
GTGCAGCAGACTGTAA.1	0
GTGCAGCGTGTGCGTC.1	0
GTGCAGCGTTAGGGTG.1	0
GTGCAGCTCAGAAATG.1	0
GTGCAGCTCTGGCGAC.1	0
GTGCATAGTTAAAGAC.1	0
GTGCATATCAAGCCTA.1	0
GTGCATATCCAACCAA.1	1
GTGCATATCTCGATGA.1	0
GTGCGGTCACGCCAGT.1	0
GTGCGGTGTTCCACGG.1	1
GTGCTTCCACGACGAA.1	1
GTGCTTCGTGATGTCT.1	1
GTGCTTCTCTTGACGA.1	0
GTGGGTCCATCACGTA.1	0
GTGTGCGAGACACTAA.1	0
GTGTGCGAGCTAAGAT.1	1
GTGTGCGTCGAGGTAG.1	1
GTGTTAGAGCGGATCA.1	0
GTGTTAGCAAGGCTCC.1	0
GTGTTAGCACAGATTC.1	1
GTGTTAGGTACGACCC.1	1
GTTAAGCCAATAGCGG.1	0
GTTAAGCCAGCTTCGG.1	1
GTTACAGTCGCATGAT.1	1
GTTCATTTCCAGTAGT.1	1
GTTCGGGCAAGGACAC.1	1
GTTCTCGCACCGTTGG.1	1
GTTCTCGTCCGAGCCA.1	0
GTTTCTATCCACTCCA.1	0
GTTTCTATCTGGAGCC.1	1
TAAACCGGTTGGTAAA.1	1
TAAGAGACACCACGTG.1	0
TAAGAGACAGGTTTCA.1	1
TAAGAGAGTCTTCGTC.1	0
TAAGCGTGTGCCTGGT.1	0
TAAGCGTTCACTCCTG.1	1
TAAGCGTTCGTCACGG.1	1
TAAGTGCAGACACTAA.1	0
TACACGAGTGTCGCTG.1	1
TACAGTGAGGACGAAA.1	0
TACAGTGTCCAACCAA.1	0
TACCTATAGAGGGCTT.1	0
TACCTATCATGGTCTA.1	0
TACCTTAAGAAGAAGC.1	0
TACCTTAAGACAGGCT.1	0
TACCTTAAGCAGACTG.1	0
TACCTTAAGGTGCAAC.1	1
TACGGGCCATAGTAAG.1	1
TACGGTATCAGCAACT.1	0
TACTCATGTAGGCTGA.1	1
TACTCATTCAACGGCC.1	0
TACTCGCTCTCGGACG.1	1
TACTTACAGGGATCTG.1	1
TACTTACCAATGGTCT.1	1
TACTTGTGTGACGCCT.1	1
TACTTGTTCTGCCAGG.1	0
TAGACCAAGCAAATCA.1	1
TAGACCAAGGGCACTA.1	1
TAGAGCTGTAAGGATT.1	1
TAGCCGGAGCTGATAA.1	1
TAGCCGGCACCACCAG.1	0
TAGGCATTCGATGAGG.1	1
TAGTGGTAGTGGAGTC.1	1
TAGTGGTCAGCTGCTG.1	0
TAGTGGTGTGCATCTA.1	1
TAGTGGTTCCGCGTTT.1	0
TAGTGGTTCCGTACAA.1	1
TAGTTGGAGAGCCTAG.1	1
TATCAGGCATCCGCGA.1	0
TATCTCACAGATGGGT.1	1
TATCTCAGTCGCATAT.1	0
TATGCCCAGACGCAAC.1	1
TATGCCCAGATGTAAC.1	1
TATTACCAGGCAGTCA.1	1
TCAATCTAGATAGTCA.1	0
TCAATCTAGCCTTGAT.1	0
TCAATCTGTGAAGGCT.1	1
TCAATCTTCAACGGGA.1	0
TCACAAGCACAACGTT.1	0
TCACAAGCAGCGTAAG.1	0
TCACAAGGTTACAGAA.1	0
TCACGAATCAAGGTAA.1	0
TCAGCAAAGCCCAGCT.1	0
TCAGCAAGTCTAGAGG.1	0
TCAGCTCAGACCCACC.1	1
TCAGCTCCATTCCTGC.1	0
TCAGCTCTCAGTTCGA.1	1
TCAGGATAGAGTTGGC.1	0
TCAGGATAGGTGGGTT.1	0
TCAGGATGTCTTGTCC.1	0
TCAGGTACAAGCGATG.1	0
TCAGGTAGTAATCGTC.1	1
TCAGGTAGTTGTTTGG.1	0
TCAGGTATCAAGGTAA.1	1
TCATTACGTTACGTCA.1	0
TCATTACTCCCTTGTG.1	1
TCATTACTCGTTGCCT.1	1
TCATTTGAGTGTACTC.1	0
TCATTTGCAGAGCCAA.1	0
TCATTTGGTGAACCTT.1	0
TCATTTGTCTTTACGT.1	1
TCCACACCATCCGTGG.1	0
TCCCGATCACCAGTTA.1	1
TCGAGGCAGTGAACGC.1	1
TCGAGGCGTCTCTTAT.1	0
TCGAGGCTCAGAGCTT.1	0
TCGAGGCTCAGCTCTC.1	0
TCGAGGCTCCTAGAAC.1	0
TCGCGAGGTGGTGTAG.1	1
TCGCGTTGTACATGTC.1	1
TCGCGTTTCGCTGATA.1	1
TCGGGACAGCGATGAC.1	0
TCGGTAAGTGTAAGTA.1	0
TCGGTAATCACAGTAC.1	1
TCGTACCAGGCTACGA.1	0
TCGTACCCAGTAAGAT.1	0
TCGTACCTCATGGTCA.1	1
TCGTAGAAGTATGACA.1	0
TCTATTGCAATCACAC.1	1
TCTATTGGTGGGTATG.1	0
TCTATTGGTTATGTGC.1	1
TCTATTGGTTCCTCCA.1	1
TCTCATACAGCTGCAC.1	0
TCTCTAATCGAGGTAG.1	0
TCTGAGAAGCTAGGCA.1	0
TCTGAGACACACATGT.1	1
TCTGAGACAGAGTGTG.1	0
TCTGAGAGTACGCACC.1	1
TCTGGAAGTCGAGTTT.1	0
TCTGGAAGTGACTCAT.1	1
TCTGGAAGTTAGAACA.1	1
TCTGGAATCTTGAGGT.1	0
TCTTTCCCACCGTTGG.1	0
TCTTTCCCATCCGCGA.1	0
TCTTTCCGTGCAACTT.1	0
TGAAAGACACGAAATA.1	0
TGAAAGAGTTGGTAAA.1	1
TGACAACCATCGATGT.1	1
TGACGGCGTAAGAGAG.1	0
TGACTAGAGCAGCGTA.1	1
TGACTAGGTAGGACAC.1	0
TGACTAGGTTGAGGTG.1	0
TGAGAGGCACGGTAAG.1	1
TGAGCATGTCAGATAA.1	0
TGAGCATGTCTAGAGG.1	0
TGAGCCGAGTAGGTGC.1	0
TGAGCCGCAAAGGCGT.1	0
TGAGCCGTCTGGTGTA.1	0
TGAGGGAAGCGATTCT.1	0
TGAGGGAGTCTGCCAG.1	0
TGAGGGAGTGATGTGG.1	1
TGAGGGAGTTCAGACT.1	1
TGATTTCCATACGCTA.1	0
TGCACCTAGATACACA.1	0
TGCACCTAGATCTGAA.1	0
TGCACCTAGGCTATCT.1	1
TGCCAAAAGGAGTTTA.1	1
TGCCAAACAGGACGTA.1	1
TGCCAAAGTGCAGACA.1	1
TGCCAAAGTGTCAATC.1	0
TGCCCATGTGTTTGTG.1	1
TGCGCAGAGAATTGTG.1	1
TGCGCAGAGGTGGGTT.1	1
TGCGCAGGTGCCTTGG.1	1
TGCGGGTCACCATCCT.1	1
TGCGTGGCAGTGGAGT.1	1
TGCGTGGTCAACTCTT.1	0
TGCGTGGTCGCGCCAA.1	1
TGCTACCCATTAGGCT.1	1
TGCTACCGTCTGATCA.1	0
TGCTACCTCTGTACGA.1	1
TGCTGCTCAAGTTGTC.1	1
TGCTGCTCACCGAAAG.1	1
TGCTGCTCACGAAAGC.1	1
TGCTGCTCATCTGGTA.1	0
TGCTGCTTCGGCATCG.1	0
TGGACGCAGGTGATTA.1	1
TGGACGCGTCGCATCG.1	0
TGGACGCGTGAAAGAG.1	0
TGGACGCTCCAAAGTC.1	0
TGGCCAGAGGCAATTA.1	1
TGGCCAGAGGTAGCCA.1	0
TGGCCAGGTCCCTACT.1	0
TGGCCAGTCCGTTGTC.1	0
TGGCGCAGTCACCCAG.1	0
TGGCGCATCAAGAAGT.1	1
TGGCTGGAGCTGTCTA.1	1
TGGCTGGAGTTAGCGG.1	1
TGGCTGGCACAACTGT.1	1
TGGCTGGCACGAGGTA.1	0
TGGCTGGGTCGTTGTA.1	0
TGGCTGGTCAGTCAGT.1	0
TGGGAAGTCACCGGGT.1	1
TGGGAAGTCCTTTCTC.1	0
TGGTTAGTCTCGCATC.1	0
TGGTTCCAGTCGAGTG.1	1
TGGTTCCTCCGCAAGC.1	1
TGTATTCGTCGGCACT.1	0
TGTATTCTCGAACTGT.1	0
TGTATTCTCGTCACGG.1	0
TGTCCCAGTGTGACCC.1	1
TGTCCCATCAGTGTTG.1	1
TGTGGTATCACCCTCA.1	0
TGTGTTTGTATGAAAC.1	0
TGTTCCGTCTTTACAC.1	0
TTAGGACCAGGGTATG.1	0
TTAGGACGTCACCCAG.1	0
TTAGGACGTCAGAGGT.1	1
TTAGGACTCCGTCATC.1	0
TTAGGACTCCTGCTTG.1	0
TTAGGCAGTTTGGGCC.1	0
TTAGTTCCACAGATTC.1	1
TTATGCTTCTAACGGT.1	0
TTCCCAGGTAAATACG.1	0
TTCCCAGTCTACCTGC.1	1
TTCGAAGCAGCATGAG.1	1
TTCGAAGGTCTCAACA.1	1
TTCGGTCAGAAGGCCT.1	0
TTCGGTCAGCATCATC.1	1
TTCGGTCTCCTTGACC.1	1
TTCGGTCTCGTCTGAA.1	1
TTCTACAAGTGTTGAA.1	0
TTCTCAACACTGTTAG.1	0
TTCTCCTCACATGGGA.1	0
TTCTCCTTCTGAGGGA.1	0
TTCTTAGAGCCAACAG.1	0
TTCTTAGGTCACCCAG.1	1
TTCTTAGGTGCGATAG.1	0
TTGACTTAGATATGCA.1	0
TTGACTTAGGTGCACA.1	0
TTGACTTCACTGTCGG.1	1
TTGACTTCAGACACTT.1	1
TTGACTTGTCGATTGT.1	0
TTGACTTGTTGTCTTT.1	0
TTGCCGTAGGACAGAA.1	1
TTGCCGTGTCGCATAT.1	0
TTGCGTCCACATGGGA.1	0
TTGCGTCGTTACGCGC.1	1
TTGCGTCGTTAGAACA.1	1
TTGGAACGTCATGCCG.1	1
TTGGAACTCTACTATC.1	0
TTGGCAATCTCCTATA.1	1
TTGGCAATCTTACCTA.1	1
TTGTAGGAGCCAGAAC.1	0
TTGTAGGCAGTCTTCC.1	0
TTGTAGGTCATTGCGA.1	1
TTTACTGAGAATTCCC.1	1
TTTACTGAGGACGAAA.1	0
TTTACTGTCGTGGGAA.1	0
TTTATGCAGAGTGACC.1	0
TTTATGCGTAGTAGTA.1	1
TTTGCGCAGGTGGGTT.1	0
TTTGCGCGTCAAAGAT.1	1
TTTGCGCTCGGAAATA.1	0
TTTGGTTTCGTGGGAA.1	1
TTTGTCAAGACGCACA.1	0
TTTGTCACAGACTCGC.1	0
TTTGTCAGTCAGATAA.1	0
TTTGTCATCATGTCCC.1	0

## Sheet: Differential expression
genes	p_val	avg_logFC	pct.1	pct.2	p_val_adj
ACTB	3.53749e-64	0.507103	1	1	2.70017e-60
ACTG1	1.356e-17	0.284661	0.957	0.895	1.03503e-13
SOX4	8.85246e-08	0.269213	0.166	0.066	0.000675709
PFN1	2.13456e-19	0.259036	0.974	0.967	1.62931e-15
CORO1A	1.77882e-17	0.24738	0.944	0.917	1.35777e-13
CD3D	1.62386e-14	0.235485	0.947	0.879	1.2395e-10
CFL1	1.16252e-15	0.231817	0.966	0.916	8.87352e-12
EMP3	9.15556e-14	0.224023	0.784	0.677	6.98844e-10
COTL1	2.15217e-10	0.217647	0.564	0.422	1.64275e-06
CD3G	1.25398e-09	0.200482	0.729	0.609	9.57159e-06
ACTR3	2.19412e-09	0.194632	0.576	0.453	1.67477e-05
HCST	7.32165e-08	0.190605	0.749	0.622	0.000558861
CYBA	1.27458e-07	0.188907	0.791	0.736	0.000972888
IL32	1.07944e-06	0.188044	0.882	0.831	0.00823934
HLA-B	2.62562e-25	0.182535	1	1	2.00413e-21
ANXA6	4.49731e-07	0.180369	0.507	0.383	0.00343279
RHOA	2.04018e-08	0.175462	0.565	0.428	0.000155727
HLA-A	1.89803e-16	0.174547	0.998	0.994	1.44876e-12
CNN2	2.91511e-07	0.173131	0.465	0.338	0.0022251
CALM1	7.0107e-08	0.171662	0.841	0.75	0.000535127
WDR1	8.25838e-08	0.170689	0.377	0.25	0.000630362
HLA-C	1.70096e-15	0.170283	1	0.996	1.29834e-11
YWHAB	3.15979e-08	0.170205	0.633	0.51	0.000241187
RAC2	1.36648e-06	0.168767	0.68	0.593	0.0104304
UBL5	1.13932e-07	0.166129	0.68	0.556	0.000869639
CD7	2.63148e-06	0.165777	0.771	0.701	0.0200861
MYL12A	6.72185e-09	0.161119	0.957	0.938	5.13079e-05
PSME1	1.23157e-06	0.15685	0.771	0.679	0.00940061
CD3E	3.54609e-08	0.155143	0.913	0.875	0.000270673
CDC42	2.02284e-06	0.154207	0.763	0.694	0.0154404
S100A6	2.77038e-06	0.151177	0.895	0.873	0.0211463
CAP1	0.000117886	0.14826	0.527	0.444	0.899823
IFITM1	3.94574e-05	0.147894	0.659	0.591	0.301178
LY6E	3.24412e-05	0.143558	0.517	0.422	0.247624
ARPC2	8.49346e-07	0.143507	0.802	0.723	0.00648306
SIT1	3.59745e-09	0.143074	0.25	0.117	2.74593e-05
LAMTOR4	1.32687e-06	0.142105	0.614	0.505	0.010128
ARPC5	1.99914e-05	0.140922	0.626	0.56	0.152594
CXCR4	0.000169337	0.140816	0.847	0.809	1
LEF1	0.000180839	0.139855	0.667	0.631	1
LCP1	2.12274e-05	0.139799	0.472	0.363	0.162029
KHDRBS1	8.82981e-06	0.138666	0.485	0.387	0.067398
CCR7	4.49429e-05	0.138209	0.692	0.617	0.343049
DOK2	1.43465e-07	0.137336	0.298	0.174	0.00109507
KIAA1551	6.779e-06	0.136884	0.341	0.231	0.0517441
HSPA5	6.24676e-05	0.136608	0.377	0.295	0.476815
VASP	5.7677e-07	0.134377	0.295	0.172	0.00440249
HNRNPU	0.000543667	0.134347	0.51	0.439	1
LAT	6.63685e-05	0.133133	0.628	0.549	0.506591
HNRNPA2B1	1.91704e-05	0.133005	0.808	0.758	0.146328
SRSF3	6.66564e-06	0.132992	0.654	0.549	0.0508789
2019-09-01	9.70012e-05	0.132929	0.459	0.371	0.74041
PSME2	1.00449e-05	0.132908	0.51	0.411	0.0766725
MYL12B	6.93721e-06	0.132084	0.771	0.683	0.0529517
PPDPF	3.45826e-05	0.132011	0.852	0.84	0.263969
TMBIM6	7.13264e-06	0.130797	0.631	0.527	0.0544434
CSNK1A1	7.20934e-06	0.130028	0.37	0.262	0.0550289
XRCC5	6.55159e-06	0.129241	0.47	0.365	0.0500083
HLA-E	4.59047e-05	0.128824	0.953	0.941	0.350391
TXNIP	0.00166333	0.128577	0.862	0.835	1
CD27	6.19316e-06	0.126743	0.686	0.587	0.0472724
PPP1CA	2.2782e-05	0.126568	0.448	0.341	0.173895
XRCC6	4.39891e-05	0.126563	0.459	0.356	0.335769
GIMAP7	0.00329985	0.126129	0.668	0.631	1
HSP90AA1	8.35797e-05	0.125638	0.704	0.655	0.637964
SF3B1	2.92288e-05	0.125543	0.444	0.336	0.223103
MSN	1.26999e-05	0.125453	0.364	0.251	0.0969387
UBC	5.20115e-05	0.124896	0.961	0.917	0.397003
PGK1	4.82999e-05	0.124403	0.544	0.44	0.368673
ARPC4	3.08295e-05	0.124203	0.419	0.312	0.235321
ID3	3.10596e-05	0.12391	0.195	0.108	0.237078
CALM2	6.19827e-05	0.12347	0.738	0.639	0.473114
PKM	4.98185e-05	0.123456	0.576	0.483	0.380265
B2M	1.70531e-22	0.122875	1	1	1.30166e-18
PTPRC	0.00022118	0.122336	0.853	0.815	1
GAPDH	1.72297e-05	0.122292	0.841	0.793	0.131514
S100A10	1.72176e-05	0.121748	0.61	0.516	0.131422
PPP1R18	0.000217886	0.121668	0.338	0.253	1
SRSF9	1.84096e-05	0.12119	0.335	0.229	0.14052
TPM3	0.000287272	0.120481	0.57	0.484	1
FERMT3	2.3804e-07	0.120017	0.242	0.125	0.00181696
ITGB2	0.000108695	0.119511	0.625	0.534	0.82967
UBB	8.46412e-05	0.119076	0.858	0.815	0.646066
TMSB10	1.15242e-06	0.118794	1	1	0.00879644
LCK	0.00042475	0.118648	0.758	0.732	1
2019-09-07	0.00036731	0.118152	0.617	0.536	1
DBI	5.14433e-05	0.117858	0.406	0.303	0.392667
CD2	0.0037117	0.117277	0.602	0.552	1
IL16	0.000323675	0.115616	0.44	0.343	1
RNF167	6.3355e-05	0.115587	0.271	0.183	0.483589
CLIC1	2.4567e-05	0.115576	0.346	0.235	0.18752
TBC1D10C	0.000286966	0.113556	0.548	0.477	1
SNRPB2	0.00158573	0.113345	0.395	0.316	1
ANXA11	0.000327457	0.1126	0.541	0.453	1
MYL6	0.00027152	0.112539	0.873	0.875	1
FAM49B	0.000236699	0.112353	0.362	0.284	1
CCNI	0.00076416	0.110736	0.886	0.85	1
EIF2S2	0.000183104	0.110459	0.396	0.303	1
CAPZB	0.000296577	0.110273	0.66	0.609	1
2019-09-09	0.00152283	0.109673	0.668	0.6	1
TMSB4X	6.13608e-13	0.109384	1	1	4.68367e-09
CD37	0.000310856	0.10914	0.824	0.771	1
PPIB	0.000509197	0.109031	0.499	0.428	1
CCDC107	1.93816e-08	0.108833	0.19	0.075	0.00014794
HNRNPK	4.478e-05	0.108296	0.763	0.694	0.341806
CD52	3.88633e-05	0.108183	0.992	0.989	0.296644
RBM39	0.00396533	0.107594	0.631	0.583	1
HNRNPA3	0.00116857	0.107411	0.539	0.484	1
ITM2A	0.00201051	0.107141	0.395	0.314	1
EIF4A2	0.000217371	0.107136	0.89	0.807	1
HNRNPD	9.87917e-05	0.10711	0.325	0.228	0.754077
C16orf54	0.0263742	0.106854	0.308	0.266	1
IMP3	0.000854891	0.106688	0.29	0.22	1
NDUFAF3	0.000117838	0.106479	0.301	0.211	0.899455
ATP6V0E1	0.00034362	0.106477	0.578	0.497	1
NUCB2	0.000621255	0.105642	0.375	0.292	1
HCLS1	0.000270308	0.105588	0.415	0.327	1
PSMA4	0.000550226	0.105345	0.388	0.305	1
2019-09-06	0.00712365	0.103866	0.49	0.431	1
RGS19	9.9156e-05	0.103818	0.243	0.156	0.756858
SON	0.00231709	0.103745	0.641	0.618	1
SUB1	0.00104028	0.103672	0.723	0.679	1
RPIA	0.000528257	0.103196	0.221	0.147	1
PRDX5	0.00145296	0.103171	0.378	0.303	1
RBX1	0.000755579	0.102943	0.385	0.306	1
AES	0.00149583	0.102089	0.852	0.82	1
DAD1	0.00176713	0.101945	0.535	0.466	1
RAP1B	0.00201266	0.101844	0.42	0.356	1
KRTCAP2	0.000649586	0.101158	0.412	0.319	1
ARPC3	0.00247722	0.101104	0.689	0.617	1
ARPC5L	7.76242e-06	0.101004	0.217	0.121	0.0592506
ARPC1B	0.000572109	0.100479	0.649	0.585	1
CTSD	0.00249279	0.100439	0.267	0.207	1
COX6C	0.000557388	0.0996868	0.824	0.783	1
SNRPN	0.000838727	0.0992025	0.514	0.433	1
EVL	0.000902383	0.0987777	0.873	0.875	1
BTG1	3.07877e-05	0.0983886	0.992	0.987	0.235003
SEC61G	0.00125801	0.0981259	0.531	0.451	1
RASA3	0.000174482	0.0979058	0.311	0.218	1
CD164	0.00383975	0.097612	0.436	0.371	1
ANP32B	0.00199627	0.0974971	0.652	0.602	1
CD5	0.000155929	0.0974797	0.259	0.172	1
TMCO1	0.00104512	0.0973174	0.238	0.169	1
TMED9	0.000123238	0.0972804	0.274	0.185	0.940676
CLEC2D	0.00448652	0.0965645	0.654	0.622	1
CSK	0.000272718	0.0965477	0.261	0.176	1
IFITM2	0.00239077	0.0965248	0.651	0.585	1
TAP1	0.000137671	0.0964056	0.232	0.149	1
PRELID1	0.000671372	0.0963873	0.407	0.316	1
SRGN	0.0008574	0.0961651	0.494	0.418	1
HMGN1	0.000864335	0.0945184	0.688	0.64	1
HNRNPF	0.00120969	0.0942951	0.481	0.404	1
SIGIRR	0.00474981	0.0938708	0.369	0.303	1
CIB1	0.00179823	0.0936897	0.48	0.407	1
PSMA7	0.00630954	0.093454	0.541	0.486	1
CD247	0.00893649	0.0934235	0.49	0.431	1
NOP10	0.00928841	0.0933966	0.398	0.35	1
PTGES3	0.000890382	0.0932633	0.593	0.539	1
HNRNPM	0.0133814	0.0932426	0.472	0.411	1
SLFN5	0.00266551	0.0929258	0.378	0.308	1
ACAP1	0.00486112	0.0926954	0.651	0.613	1
LBR	0.000129058	0.0924078	0.251	0.165	0.9851
ANXA2R	0.003921	0.0921886	0.369	0.305	1
FAM32A	0.00083422	0.0918794	0.193	0.127	1
ZNF428	0.0018638	0.0917014	0.259	0.191	1
FUS	0.000907054	0.091248	0.694	0.626	1
CHCHD2	0.00570655	0.0907228	0.76	0.706	1
SH3BGRL3	0.00241297	0.0901703	0.845	0.804	1
AQP3	0.00171506	0.0899805	0.306	0.233	1
SRP9	0.00831862	0.0897775	0.498	0.444	1
DSTN	0.000449367	0.0896596	0.32	0.233	1
CLTB	0.000384146	0.0895517	0.208	0.132	1
RASAL3	0.00147481	0.0895423	0.295	0.22	1
GRK6	0.00932252	0.0891073	0.335	0.273	1
HSPA8	0.000968776	0.0889596	0.887	0.851	1
NCK1	0.000351352	0.0889333	0.174	0.106	1
VAMP8	0.00248179	0.0888097	0.48	0.404	1
C4orf3	0.00254713	0.0886091	0.596	0.517	1
DAZAP2	0.0470247	0.0885594	0.469	0.444	1
S100A4	0.0346875	0.0884074	0.689	0.648	1
CCT8	0.00360356	0.0882361	0.47	0.409	1
MGST3	0.0026209	0.0880801	0.311	0.237	1
TMEM243	0.00177219	0.0880231	0.404	0.327	1
MARCKSL1	0.0350266	0.0877959	0.38	0.332	1
ECH1	0.00197503	0.08768	0.319	0.244	1
NCL	0.00574981	0.087653	0.419	0.356	1
LDLRAP1	0.00449724	0.0870728	0.53	0.457	1
SRSF4	0.000148008	0.0870399	0.267	0.18	1
DRAP1	0.0127636	0.0869899	0.435	0.38	1
FNTA	0.000287707	0.0869828	0.264	0.176	1
DYNLL1	0.00770658	0.0869202	0.32	0.261	1
IKZF1	0.0035122	0.0865277	0.472	0.402	1
CHMP7	0.0132611	0.0865042	0.312	0.264	1
TNFAIP8	0.0193643	0.0863756	0.47	0.426	1
DDX1	0.00268525	0.0860856	0.176	0.119	1
SEMA4D	0.00216588	0.0856199	0.28	0.209	1
IDH3B	0.00229387	0.0856076	0.219	0.154	1
UQCRQ	0.0888944	0.0854735	0.452	0.428	1
SSU72	0.0191973	0.085451	0.444	0.393	1
CD47	0.00651638	0.0853473	0.435	0.361	1
CSNK2B	0.0115465	0.0851172	0.341	0.294	1
PLP2	0.0024057	0.0850491	0.33	0.253	1
EIF3A	0.00829724	0.0850254	0.293	0.237	1
FNBP1	0.00487362	0.0849629	0.428	0.371	1
ARHGEF1	0.0271753	0.0847373	0.536	0.503	1
IK	0.000881556	0.0846327	0.341	0.259	1
TMEM248	0.000748509	0.0845502	0.221	0.15	1
RHOF	0.00704849	0.0839458	0.317	0.251	1
ICAM3	0.0052201	0.083876	0.512	0.442	1
GPX4	0.0045418	0.0837243	0.659	0.613	1
CD6	0.0249089	0.0835204	0.407	0.361	1
RASSF5	0.00247595	0.0835012	0.42	0.345	1
VIM	0.00325903	0.0832682	0.857	0.817	1
PSMB6	0.0021793	0.0832243	0.267	0.191	1
UBE2D3	0.0112638	0.0830934	0.715	0.708	1
TGFB1	0.00708225	0.0828263	0.256	0.196	1
HSPE1	0.0224182	0.0826825	0.443	0.394	1
VAMP2	0.00608071	0.0826339	0.808	0.774	1
PKN1	0.00667633	0.0824653	0.208	0.15	1
HAX1	0.00745229	0.0822737	0.396	0.328	1
RHOH	0.0348136	0.0822437	0.525	0.49	1
SRP14	0.00129181	0.082242	0.902	0.881	1
BIN1	0.0145212	0.0820759	0.414	0.367	1
NAPA	0.00060046	0.0820474	0.187	0.116	1
AKIRIN1	0.0028747	0.0820365	0.258	0.189	1
DBNL	0.00324336	0.0819182	0.287	0.217	1
ARHGDIB	0.00370631	0.081883	0.953	0.941	1
CNBP	0.00320432	0.0818779	0.744	0.684	1
MED4	0.00344275	0.0818158	0.298	0.226	1
KPNB1	0.00185378	0.0816616	0.341	0.266	1
HNRNPC	0.0136281	0.0813799	0.575	0.527	1
ZAP70	0.0400331	0.081001	0.28	0.233	1
ELF1	0.00988262	0.0809158	0.406	0.345	1
FKBP8	0.00475119	0.0805986	0.456	0.387	1
TAF7	0.0218631	0.0805194	0.409	0.367	1
SEC62	0.0372686	0.080441	0.578	0.532	1
ALDOA	0.0135375	0.0803981	0.795	0.761	1
GIMAP4	0.0321959	0.0802471	0.554	0.527	1
NEDD8	0.00353202	0.0802026	0.533	0.47	1
POLR2L	0.0236208	0.080143	0.507	0.455	1
SAP18	0.00187349	0.0800876	0.609	0.55	1
RBMX	0.0280826	0.0799746	0.552	0.523	1
STK17B	0.00922632	0.0797438	0.644	0.591	1
CD99	0.00412068	0.0795913	0.377	0.312	1
HMGN2	0.11846	0.0795689	0.683	0.69	1
HNRNPH3	0.00912078	0.0794603	0.308	0.25	1
IDS	0.0783652	0.0794399	0.319	0.288	1
SUMO2	0.0099176	0.0793495	0.808	0.75	1
PSIP1	0.00625504	0.0792049	0.446	0.382	1
BANF1	0.00740221	0.0790834	0.349	0.283	1
SLC9A3R1	0.00317916	0.0789758	0.224	0.163	1
COPS6	0.00307574	0.0789315	0.264	0.196	1
BIN3	5.64074e-05	0.078716	0.111	0.048	0.430557
SKP1	0.00357817	0.0787144	0.847	0.794	1
H3F3A	0.00276792	0.0786106	0.931	0.919	1
UCP2	0.0054157	0.07847	0.599	0.527	1
JAK1	0.013898	0.0784142	0.477	0.433	1
GIMAP1	0.0912175	0.0783975	0.436	0.406	1
RAB5C	0.00727378	0.0783975	0.282	0.224	1
MAP7D1	0.00528234	0.0781478	0.261	0.196	1
NDUFA1	0.00676242	0.0780895	0.586	0.536	1
UQCRC2	0.0120094	0.0780797	0.356	0.295	1
EPC1	0.0207307	0.0780698	0.396	0.345	1
NDUFA13	0.00278529	0.0780437	0.473	0.4	1
SYPL1	0.0117754	0.077871	0.269	0.218	1
WDR83OS	0.00765532	0.0778057	0.353	0.286	1
ANP32A	0.00610278	0.0774919	0.233	0.174	1
SERF2	0.00275048	0.0774108	0.947	0.938	1
GLRX	0.0249637	0.0774021	0.383	0.332	1
ZNF148	0.00163824	0.077365	0.169	0.106	1
NMT2	0.0145201	0.0772654	0.216	0.163	1
UBE2L3	0.00683487	0.0768921	0.34	0.277	1
ORMDL3	0.00145058	0.0768651	0.227	0.156	1
CBX1	0.000511277	0.0768348	0.137	0.075	1
JTB	0.0108776	0.0765772	0.469	0.407	1
TUBA1B	0.0316676	0.0765056	0.551	0.516	1
STMN3	0.0702992	0.0764971	0.272	0.233	1
TAX1BP1	0.0170288	0.0763305	0.354	0.299	1
SAFB2	0.0019059	0.0762603	0.177	0.116	1
PTMA	0.000564702	0.0761805	0.998	1	1
SUN2	0.0055381	0.0760054	0.601	0.55	1
P4HB	0.000722475	0.0759129	0.329	0.239	1
GHITM	0.0189102	0.075861	0.383	0.33	1
NDUFA12	0.00951801	0.0755851	0.481	0.42	1
ZYX	0.000114581	0.0754244	0.196	0.114	0.8746
ITM2B	0.0118561	0.0750542	0.939	0.906	1
PPT1	0.0154786	0.0749827	0.254	0.204	1
NR3C1	0.000664463	0.0749376	0.24	0.161	1
MRPL33	0.00855755	0.0749278	0.346	0.284	1
H2AFV	0.0672916	0.0748191	0.329	0.295	1
NCF1	0.00616929	0.0745564	0.291	0.228	1
TRAF3IP3	0.0439929	0.0744832	0.721	0.716	1
RAN	0.0126771	0.0742833	0.53	0.47	1
TUBA4A	0.0127002	0.074168	0.367	0.306	1
EID1	0.0466912	0.0741373	0.527	0.47	1
RPS27L	0.0133295	0.0740451	0.483	0.433	1
CKLF	0.00674957	0.0739907	0.214	0.156	1
FAM102A	0.00374426	0.0738418	0.277	0.204	1
NSRP1	0.0333065	0.0738308	0.155	0.117	1
ARL5A	0.00551581	0.0738105	0.237	0.176	1
SFPQ	0.00576017	0.0736461	0.393	0.325	1
MDH2	0.00282106	0.0732856	0.34	0.266	1
TTC3	0.00776129	0.0732431	0.401	0.341	1
VPS29	0.00440523	0.0731332	0.259	0.194	1
SNRPE	0.0360113	0.0727834	0.443	0.407	1
DDX39B	0.00740378	0.0726913	0.224	0.165	1
PSMB10	0.025837	0.0726426	0.345	0.292	1
PDCD10	0.00734793	0.072376	0.235	0.172	1
DNTTIP2	0.000365268	0.0723186	0.182	0.108	1
PDLIM2	0.00931879	0.0723151	0.206	0.152	1
SLU7	0.000299363	0.072251	0.171	0.097	1
PPP4C	0.0034864	0.0719581	0.261	0.193	1
NONO	0.00987257	0.071943	0.319	0.261	1
AP2M1	0.0138035	0.0719122	0.329	0.281	1
EBP	0.000363712	0.0718956	0.138	0.075	1
COX8A	0.00984616	0.0718705	0.485	0.424	1
FGD3	0.0246184	0.0718493	0.298	0.248	1
PSMB1	0.0391048	0.0718249	0.44	0.406	1
STK4	0.0234649	0.0715426	0.531	0.484	1
ILF2	0.0119917	0.0713622	0.25	0.2	1
SET	0.0247349	0.0713186	0.494	0.444	1
SRSF2	0.0163303	0.0711772	0.539	0.481	1
KDM2A	0.00541833	0.071164	0.159	0.106	1
TOB1	0.0386083	0.0710282	0.345	0.29	1
MYO1G	0.00461761	0.0709637	0.225	0.165	1
RNF7	0.00319089	0.0709279	0.298	0.228	1
ANAPC5	0.010676	0.0707822	0.24	0.183	1
MPHOSPH8	0.0103928	0.0706887	0.388	0.323	1
ADI1	0.0110487	0.0706369	0.193	0.139	1
DENND2D	0.0571303	0.0705344	0.29	0.251	1
SLC3A2	0.00530681	0.0704763	0.211	0.152	1
LAMTOR5	0.0150887	0.0704638	0.332	0.273	1
DGKZ	0.0237828	0.070419	0.28	0.231	1
MPG	0.000667117	0.0703382	0.143	0.081	1
PSMB8	0.0448951	0.0702916	0.398	0.356	1
TNFRSF25	0.0245444	0.0702861	0.256	0.209	1
RSRP1	0.0651866	0.0702326	0.364	0.321	1
SDHAF2	0.00193372	0.0702259	0.182	0.119	1
PHYKPL	0.00398252	0.0701309	0.209	0.149	1
MRPS34	0.00555357	0.0698311	0.293	0.226	1
HNRNPH1	0.0426928	0.0698193	0.457	0.417	1
ADRM1	0.0013783	0.0697161	0.196	0.132	1
PSMD12	0.000195025	0.0696921	0.137	0.07	1
SEC61B	0.0610037	0.0696751	0.396	0.356	1
PWP1	0.00633378	0.0696704	0.155	0.103	1
MAPRE1	0.022178	0.069561	0.248	0.198	1
PTPN6	0.0206186	0.0695518	0.301	0.248	1
IFI16	0.0182247	0.0693829	0.232	0.18	1
SUMO3	0.00657936	0.0693674	0.285	0.218	1
SERPINB1	0.0317059	0.0693561	0.298	0.25	1
CDC25B	0.0136985	0.069261	0.28	0.22	1
C11orf58	0.0107056	0.069241	0.548	0.481	1
EIF1AX	0.0203954	0.0691066	0.335	0.279	1
NDUFAB1	0.0112233	0.068867	0.261	0.2	1
STUB1	0.0118528	0.068816	0.271	0.217	1
PBXIP1	0.070297	0.0686047	0.335	0.301	1
CELF2	0.0691049	0.0685665	0.42	0.396	1
OCIAD2	0.016642	0.0685417	0.485	0.42	1
ATP6AP2	0.0175082	0.0684445	0.353	0.297	1
PEBP1	0.0392137	0.0682762	0.551	0.523	1
LTB	0.21704	0.0682296	0.979	0.976	1
DCXR	0.0225557	0.0681615	0.232	0.182	1
NAA10	0.000457432	0.0679345	0.188	0.112	1
RAB11B	0.0121942	0.0678648	0.195	0.143	1
TSPAN14	0.0177485	0.0676085	0.243	0.194	1
MRPL34	0.00174083	0.0675808	0.2	0.134	1
CDC40	0.00756879	0.067466	0.159	0.11	1
DECR1	0.0015194	0.0674002	0.224	0.15	1
EAPP	0.0244916	0.0672255	0.287	0.235	1
TARDBP	0.00408849	0.0672108	0.143	0.092	1
M6PR	0.0293603	0.067088	0.304	0.253	1
TMEM59	0.0506133	0.0670456	0.464	0.426	1
ARGLU1	0.0461719	0.0670219	0.478	0.422	1
PRDX2	0.00385584	0.0669341	0.48	0.402	1
TFAM	0.00065504	0.0669239	0.135	0.075	1
CLEC2B	0.0243556	0.0669043	0.341	0.288	1
HNRNPH2	0.00203106	0.066802	0.169	0.11	1
CMPK1	0.0175332	0.0667418	0.683	0.646	1
GRN	0.00335154	0.0667223	0.142	0.09	1
SMARCC1	0.00362852	0.0666912	0.169	0.11	1
CFAP97	0.00262313	0.0665698	0.174	0.116	1
NDUFS3	0.00442914	0.066547	0.177	0.119	1
MDH1	0.0161524	0.0665291	0.262	0.209	1
EZR	0.0327699	0.0665214	0.216	0.171	1
APRT	0.0677661	0.0663931	0.72	0.697	1
NDUFB4	0.0496128	0.0663264	0.457	0.417	1
SSB	0.037879	0.0662891	0.367	0.327	1
NARS	0.00367532	0.0661692	0.209	0.15	1
MDM4	0.0308383	0.0661579	0.317	0.259	1
STAU1	0.00473319	0.0661555	0.169	0.114	1
PARP1	0.0257033	0.0660472	0.213	0.167	1
RBM8A	0.0503158	0.0659878	0.364	0.327	1
UPF2	0.111256	0.0658517	0.206	0.18	1
SP100	0.0313388	0.0657747	0.293	0.246	1
GADD45GIP1	0.0398234	0.0657473	0.33	0.281	1
LYAR	0.00267105	0.0657066	0.121	0.07	1
SMARCE1	0.0396342	0.0656927	0.206	0.167	1
TMEM123	0.050706	0.0655819	0.729	0.706	1
GLRX3	0.00313093	0.0653788	0.135	0.083	1
RER1	0.00238761	0.0653677	0.182	0.121	1
ENO1	0.0679196	0.0653568	0.604	0.58	1
NDUFC1	0.00564814	0.0652773	0.296	0.224	1
UBXN4	0.0260264	0.0652553	0.29	0.239	1
ATRAID	0.0146851	0.0652066	0.288	0.228	1
ARL6IP4	0.0175383	0.0651575	0.617	0.56	1
PPIA	0.00614025	0.0650577	0.841	0.807	1
COPS5	0.0063362	0.0649915	0.161	0.11	1
STK17A	0.020698	0.0649724	0.51	0.448	1
CPNE1	0.0161565	0.064958	0.25	0.198	1
IRAK4	0.0033228	0.0649305	0.126	0.075	1
RCSD1	0.0535047	0.0649115	0.333	0.292	1
RASGRP2	0.02423	0.0648909	0.436	0.376	1
SH3BP1	0.00746237	0.0648835	0.155	0.105	1
KARS	0.0257579	0.0648732	0.29	0.244	1
RHOG	0.0217215	0.0648274	0.298	0.235	1
SOD1	0.0201072	0.0647176	0.684	0.644	1
WAS	0.0836634	0.0646868	0.283	0.25	1
SDAD1	0.00159138	0.0645409	0.155	0.094	1
RPS26	0.0327314	0.0644341	0.752	0.692	1
GNG2	0.0104347	0.0643501	0.193	0.141	1
ABRACL	0.0355222	0.0642897	0.494	0.45	1
EIF4H	0.0179666	0.0641853	0.375	0.323	1
LRP10	0.03474	0.0641539	0.246	0.204	1
H2AFY	0.0172384	0.0640759	0.288	0.239	1
RBL2	0.0243057	0.0640743	0.345	0.288	1
GRHPR	0.0249323	0.064066	0.126	0.088	1
TUBB	0.0457306	0.063926	0.506	0.459	1
BAX	0.0221654	0.0638711	0.312	0.259	1
SCP2	0.00915056	0.0638665	0.332	0.264	1
ERH	0.0197825	0.0637709	0.457	0.396	1
CCDC91	0.0087929	0.0637551	0.171	0.121	1
TRA2B	0.0554225	0.0636874	0.478	0.448	1
TXNDC12	0.00442604	0.0636369	0.209	0.145	1
NUBP2	0.0209958	0.063519	0.167	0.123	1
RNH1	0.00869267	0.0633856	0.377	0.31	1
PDIA3	0.0120702	0.0632824	0.443	0.391	1
ATXN10	0.031361	0.0631574	0.172	0.132	1
SCAPER	0.00157873	0.0631322	0.127	0.073	1
APEX1	0.0545085	0.0630295	0.383	0.341	1
ACTR1B	0.00927041	0.0629247	0.172	0.119	1
POP5	0.00242978	0.0628955	0.185	0.119	1
ACTR10	0.00677744	0.0627719	0.15	0.101	1
PRKD2	0.00974462	0.0627429	0.156	0.106	1
GZMK	0.202415	0.0627424	0.052	0.037	1
ETFB	0.0184643	0.0627381	0.246	0.196	1
SUCLG1	0.0625659	0.0626957	0.196	0.163	1
RAB7A	0.0853956	0.0626408	0.388	0.349	1
C1orf162	0.034627	0.0626244	0.419	0.361	1
FKBP2	0.0254298	0.062614	0.177	0.132	1
COX7B	0.0051732	0.0626085	0.541	0.468	1
CHCHD7	0.0255996	0.062591	0.214	0.171	1
RPA2	0.0272447	0.0625565	0.287	0.235	1
ISG20	0.026166	0.0625489	0.438	0.385	1
EIF4G2	0.0195999	0.0624664	0.568	0.512	1
HNRNPA1L2	0.0150175	0.0624556	0.296	0.237	1
PSMD13	0.031229	0.0624228	0.227	0.182	1
PPP2R2A	0.0107935	0.0623433	0.122	0.079	1
NDUFB2	0.0172914	0.0623178	0.485	0.448	1
SQSTM1	0.0277291	0.0619872	0.258	0.209	1
PSAP	0.0180797	0.0619787	0.456	0.409	1
MLX	0.00675587	0.0619522	0.143	0.094	1
MAP2K1	0.0220932	0.0618935	0.174	0.13	1
TMC6	0.115628	0.0617142	0.319	0.281	1
PCMTD1	0.00813175	0.0617045	0.187	0.13	1
LASP1	0.0135711	0.0616659	0.161	0.112	1
DNAJA1	0.0735211	0.0616532	0.264	0.228	1
MAD1L1	0.0096723	0.0615416	0.224	0.167	1
CD53	0.0707305	0.0614654	0.514	0.488	1
H2AFJ	0.0522433	0.0614354	0.185	0.147	1
SVIP	0.007029	0.0614331	0.401	0.334	1
ARHGAP9	0.0523615	0.0613161	0.274	0.231	1
SMARCB1	0.00546569	0.0612626	0.166	0.11	1
FGFR1OP2	0.0216118	0.0612445	0.279	0.224	1
ARMT1	1.30955e-05	0.0611545	0.069	0.017	0.0999583
FLT3LG	0.00703304	0.0611425	0.498	0.422	1
GLG1	0.0269769	0.0610625	0.29	0.235	1
UBE2V2	0.0131224	0.060952	0.211	0.158	1
LAPTM4A	0.0326808	0.0609287	0.243	0.198	1
TMBIM4	0.0620061	0.0608669	0.3	0.259	1
SECISBP2	0.0115445	0.0607996	0.201	0.147	1
SNRNP200	0.0314273	0.0607925	0.156	0.117	1
HLA-DPA1	0.0688385	0.0607456	0.264	0.222	1
PAIP2	0.0259402	0.060651	0.473	0.422	1
COX5B	0.0279654	0.060565	0.63	0.578	1
RGS10	0.0191853	0.0604595	0.655	0.617	1
RRP7A	0.00707692	0.060446	0.185	0.13	1
PDIA4	0.00665675	0.0604339	0.148	0.097	1
ABLIM1	0.0627351	0.0604105	0.242	0.2	1
ARL6IP5	0.0343544	0.0602675	0.567	0.519	1
HSP90B1	0.0514964	0.0602063	0.357	0.312	1
LARS	0.0320901	0.060183	0.179	0.136	1
CNIH1	0.0965059	0.0601664	0.277	0.242	1
PRMT2	0.0647803	0.0601585	0.38	0.334	1
NDFIP1	0.0416418	0.0600708	0.525	0.479	1
AAMP	0.0247693	0.0599881	0.177	0.134	1
CDC42SE1	0.0842289	0.0599637	0.412	0.391	1
TPM4	0.00321995	0.0597809	0.119	0.07	1
NIN	0.0408514	0.059573	0.188	0.149	1
PSMA5	0.0567819	0.0595405	0.24	0.204	1
C19orf25	0.0056497	0.0593031	0.187	0.128	1
TRMT112	0.0400721	0.0592412	0.544	0.501	1
MPC2	0.0274336	0.0591539	0.193	0.149	1
PTP4A2	0.052499	0.059066	0.337	0.292	1
RAP1A	0.00919704	0.0588913	0.337	0.268	1
GLIPR2	0.00489974	0.0588299	0.113	0.066	1
ARF1	0.0991682	0.0587696	0.451	0.42	1
C1D	0.0653955	0.058714	0.19	0.154	1
ITSN2	0.0362694	0.0586967	0.201	0.158	1
RNF11	0.0182553	0.0586653	0.132	0.092	1
NKTR	0.0355456	0.0586577	0.304	0.259	1
DNAJA2	0.0138961	0.0585416	0.184	0.132	1
RGL4	0.0291583	0.0585293	0.232	0.187	1
C12orf75	0.00058732	0.0584866	0.11	0.053	1
MX1	0.00590784	0.0584591	0.097	0.055	1
ARL6IP1	0.0484046	0.058458	0.295	0.25	1
COX7A2	0.0743218	0.0584065	0.7	0.686	1
EMB	0.00828938	0.05832	0.187	0.134	1
NCOR1	0.0155225	0.0582757	0.332	0.275	1
AP3S1	0.0137143	0.0582685	0.187	0.138	1
UBE2N	0.0456742	0.0582624	0.337	0.286	1
UBE2D2	0.0829653	0.0582308	0.605	0.574	1
ARF6	0.121966	0.0582019	0.475	0.442	1
RAB8A	0.00589003	0.0580638	0.185	0.127	1
ZNF638	0.00291808	0.0579432	0.187	0.123	1
NSD1	0.0302503	0.0578851	0.208	0.161	1
ILF3	0.0438524	0.0578086	0.301	0.255	1
ANXA2	0.0397485	0.0577963	0.132	0.097	1
RPF1	0.0543151	0.0577701	0.187	0.149	1
NSMCE3	0.069457	0.0577199	0.327	0.286	1
HDAC1	0.123661	0.057589	0.296	0.262	1
LAMP1	0.0361686	0.0575072	0.327	0.288	1
CHMP4B	0.0101056	0.0574752	0.184	0.132	1
GZMM	0.175801	0.0574543	0.288	0.266	1
DNM2	0.0158054	0.0573988	0.155	0.11	1
SF1	0.0616631	0.0573435	0.622	0.611	1
CALM3	0.0430627	0.0573429	0.519	0.481	1
GBP1	0.00375717	0.0573246	0.108	0.061	1
RHEB	0.00949697	0.0572851	0.164	0.112	1
PPP1CB	0.0864194	0.0571113	0.3	0.264	1
DDX39A	0.0158968	0.0570862	0.18	0.13	1
LAMTOR2	0.0205342	0.0570663	0.187	0.139	1
NDUFS6	0.054551	0.057002	0.311	0.261	1
LDHB	0.0508473	0.0568697	0.969	0.932	1
HNRNPDL	0.141532	0.0567393	0.82	0.806	1
TMIGD2	0.0319289	0.0566807	0.227	0.18	1
DEF6	0.0930845	0.0566732	0.233	0.2	1
SRSF1	0.0615995	0.0566677	0.225	0.187	1
NDUFA5	0.033748	0.0565916	0.304	0.257	1
SF3B2	0.0731305	0.0564913	0.374	0.341	1
H2AFZ	0.305037	0.0564285	0.443	0.422	1
DIAPH1	0.0122339	0.0563888	0.156	0.11	1
TBCB	0.0942429	0.0562827	0.227	0.196	1
SDF2	0.0202836	0.0562688	0.151	0.108	1
FKBP1A	0.0828137	0.0561772	0.409	0.38	1
ASF1A	0.0112605	0.0561559	0.193	0.141	1
RPS19BP1	0.0154766	0.0560133	0.277	0.217	1
ATP2A3	0.0117252	0.0559639	0.145	0.097	1
RBM42	0.0122301	0.0559589	0.126	0.083	1
BUB3	0.0477799	0.0559471	0.316	0.273	1
NDUFA2	0.130953	0.05588	0.322	0.294	1
CDC26	0.0591475	0.055845	0.195	0.158	1
ABI1	0.0114477	0.0558314	0.182	0.13	1
UBAP2L	0.0056829	0.0557227	0.081	0.042	1
NARF	0.0260363	0.0556655	0.137	0.097	1
CD40LG	0.0657448	0.0555722	0.28	0.24	1
SNRPB	0.112463	0.0555638	0.393	0.369	1
PPP1R2	0.0528709	0.05548	0.485	0.448	1
PDCD6IP	0.0195184	0.0554415	0.127	0.088	1
CYTH4	0.0976988	0.0553329	0.209	0.178	1
TMEM9B	0.00885823	0.0553289	0.164	0.112	1
CWC15	0.0661086	0.0552653	0.235	0.198	1
EIF4B	0.0760857	0.0552402	0.694	0.668	1
SLTM	0.0314007	0.055231	0.246	0.198	1
USP20	0.000140224	0.0550973	0.098	0.04	1
THUMPD1	0.0444832	0.0550957	0.227	0.183	1
TINF2	0.00781651	0.0550681	0.167	0.114	1
NUDT21	0.0113554	0.055065	0.142	0.095	1
MRPL18	0.013759	0.0548897	0.208	0.156	1
COX6B1	0.040865	0.0548847	0.741	0.728	1
API5	0.0202146	0.054781	0.15	0.106	1
TTC17	0.00528028	0.0547213	0.169	0.112	1
EHD4	0.000167699	0.0547187	0.106	0.046	1
ROMO1	0.0240152	0.0546482	0.256	0.204	1
NELFE	0.0130232	0.054637	0.174	0.123	1
SH3KBP1	0.051533	0.0545658	0.288	0.242	1
MEA1	0.0120926	0.0545609	0.15	0.101	1
CDC37	0.0691154	0.054512	0.314	0.273	1
DDB1	0.0018546	0.054473	0.124	0.07	1
PIK3IP1	0.092892	0.0544401	0.62	0.607	1
REEP5	0.00559704	0.0543834	0.127	0.079	1
CANX	0.10232	0.0543498	0.256	0.228	1
CCDC59	0.128045	0.0542904	0.303	0.272	1
PLD3	0.00558483	0.0540411	0.13	0.081	1
RPA1	0.00867093	0.0540389	0.127	0.081	1
CAPN1	0.0161725	0.0539779	0.155	0.108	1
HLA-DPB1	0.0989974	0.0539729	0.298	0.262	1
APBB1	0.0524828	0.0538546	0.167	0.132	1
SRRM2	0.0344677	0.0538518	0.378	0.334	1
CYFIP2	0.0512092	0.0538374	0.253	0.211	1
CTSS	0.0635935	0.0538316	0.399	0.363	1
CHI3L2	0.285032	0.0538072	0.138	0.121	1
CMTM7	0.025225	0.0537932	0.251	0.202	1
GNG5	0.0698295	0.0535999	0.32	0.277	1
MORF4L1	0.0202945	0.0535322	0.663	0.604	1
TMEM160	0.0409507	0.0533938	0.261	0.209	1
SMIM7	0.0229639	0.0533807	0.2	0.15	1
MRPL22	0.00985214	0.0533681	0.14	0.094	1
OCIAD1	0.0207433	0.0532566	0.332	0.27	1
ADD3	0.0915436	0.0532444	0.473	0.444	1
BUD31	0.0246756	0.0532413	0.203	0.158	1
VAPA	0.0600636	0.0532005	0.444	0.406	1
FIBP	0.00504496	0.0531673	0.142	0.09	1
SPCS1	0.0443424	0.053083	0.564	0.523	1
ARHGAP30	0.0934175	0.0529604	0.419	0.389	1
TKT	0.0124207	0.0529556	0.361	0.292	1
MID1IP1	0.016492	0.0529453	0.135	0.092	1
NDUFB10	0.0593848	0.0529413	0.346	0.301	1
TSC22D4	0.0891784	0.0527206	0.333	0.295	1
MRPS35	0.0582366	0.0527125	0.171	0.136	1
ACTR2	0.113286	0.0526878	0.388	0.354	1
HSP90AB1	0.0765522	0.052669	0.72	0.723	1
TALDO1	0.0509893	0.0525994	0.269	0.226	1
HDAC7	0.045737	0.05259	0.195	0.154	1
GYPC	0.0431221	0.0524438	0.678	0.611	1
C6orf62	0.0224268	0.0523737	0.258	0.2	1
PRPSAP2	0.016398	0.0523616	0.153	0.106	1
C14orf119	0.00779988	0.0523568	0.132	0.084	1
STMN1	0.0979556	0.0523403	0.246	0.213	1
YWHAQ	0.0340033	0.0522467	0.324	0.272	1
PITPNC1	0.0357705	0.0522375	0.192	0.149	1
SNX6	0.0303823	0.0521939	0.229	0.178	1
TANK	0.0368967	0.0521929	0.134	0.097	1
HMOX2	0.070105	0.0521487	0.274	0.231	1
BIRC2	0.019357	0.0520816	0.205	0.152	1
DNAJB11	0.01857	0.0520013	0.108	0.07	1
ZBTB8OS	0.00952565	0.0519619	0.155	0.105	1
CCM2	0.0722211	0.0519544	0.219	0.18	1
MRPS18C	0.0260195	0.051898	0.184	0.136	1
CCT2	0.157894	0.0517681	0.264	0.24	1
CLTA	0.0572553	0.0517473	0.245	0.202	1
ZFC3H1	0.00365817	0.051724	0.124	0.073	1
EEF1E1	0.0206514	0.051716	0.145	0.101	1
MIF	0.0221214	0.0516939	0.657	0.594	1
RING1	0.016088	0.0515837	0.118	0.077	1
SIPA1	0.0467088	0.0514562	0.176	0.136	1
NDUFA4	0.164048	0.051433	0.712	0.705	1
LRRN3	0.178929	0.0514307	0.196	0.172	1
ALOX5AP	0.0245557	0.051278	0.208	0.158	1
SBNO1	0.112657	0.0512455	0.148	0.123	1
FTH1	0.0292804	0.0512062	0.99	0.998	1
DDX18	0.209832	0.0511309	0.425	0.406	1
RPS6KA5	0.00778134	0.0511068	0.114	0.07	1
TIGIT	0.00560949	0.0510611	0.042	0.015	1
SUPT4H1	0.110243	0.0509939	0.198	0.167	1
ACAP2	0.045941	0.0509404	0.147	0.11	1
MRFAP1L1	0.010712	0.0509305	0.1	0.061	1
CHD4	0.0300183	0.0508649	0.15	0.11	1
PEX3	0.000380359	0.0508355	0.071	0.026	1
GLOD4	0.0795841	0.0507843	0.19	0.156	1
SH3BP5	0.00731808	0.0507611	0.13	0.083	1
DYRK2	0.0154108	0.0507425	0.118	0.077	1
CLINT1	0.0307374	0.0507387	0.126	0.088	1
RAB5A	0.00625397	0.0507295	0.126	0.077	1
BCLAF1	0.139444	0.0506987	0.374	0.354	1
CSNK1D	0.0274734	0.0506808	0.164	0.119	1
GRAMD1A	0.0855511	0.0506506	0.295	0.257	1
RFC1	0.125152	0.050634	0.132	0.105	1
FAM200B	0.0861916	0.0505959	0.214	0.176	1
IL10RA	0.113785	0.0505946	0.213	0.183	1
SUSD3	0.138003	0.0505353	0.335	0.301	1
DHRS1	0.00664566	0.0504809	0.106	0.062	1
PFKL	0.0416628	0.0503671	0.148	0.11	1
AKAP8L	0.011363	0.0503315	0.116	0.073	1
ITGB1BP1	0.0194554	0.0502997	0.156	0.11	1
EIF3G	0.0721605	0.0502809	0.628	0.607	1
BAG5	0.0061786	0.0502676	0.105	0.061	1
INTS10	0.0169664	0.0502237	0.171	0.121	1
SUPT20H	0.0107159	0.0501774	0.159	0.108	1
STAG2	0.0304033	0.0501357	0.187	0.143	1
CPNE3	0.0360945	0.0501275	0.174	0.134	1
PRKAR1A	0.0654568	0.0501195	0.253	0.215	1
EMC7	0.0503565	0.0500486	0.167	0.132	1
C12orf57	0.0572056	0.0499927	0.625	0.576	1
RAF1	0.0179622	0.0499199	0.158	0.112	1
HK1	0.0220732	0.0499062	0.143	0.101	1
HLA-DRA	0.182843	0.0498746	0.525	0.51	1
CRLF3	0.1299	0.0498246	0.309	0.281	1
ANKRD44	0.1271	0.0497845	0.357	0.334	1
SLC25A5	0.0627575	0.0497825	0.551	0.514	1
EMC6	0.0393573	0.049767	0.132	0.097	1
SEC11C	0.0200506	0.0497206	0.184	0.134	1
UQCR10	0.183629	0.0497017	0.507	0.497	1
LYPLA1	0.0397189	0.0496976	0.176	0.136	1
ATXN7L3B	0.0193415	0.0496155	0.164	0.117	1
ABCD4	0.0455847	0.0494156	0.124	0.09	1
SREK1	0.0575611	0.0493933	0.142	0.106	1
MYLIP	0.0653049	0.0493582	0.319	0.277	1
MFNG	0.08235	0.0492901	0.327	0.292	1
ZNF512	0.00167786	0.0492872	0.081	0.037	1
TPR	0.100066	0.0492164	0.322	0.283	1
NDUFB9	0.111102	0.049179	0.506	0.477	1
SH3BGRL	0.0536936	0.0491116	0.412	0.36	1
CHMP5	0.0595978	0.049013	0.159	0.123	1
SH2D1A	0.0187289	0.0490018	0.185	0.134	1
YPEL5	0.052129	0.0489412	0.496	0.45	1
ZNF22	0.0808153	0.048826	0.171	0.138	1
HARS	0.0132951	0.0486615	0.138	0.092	1
FUBP1	0.0202733	0.0486059	0.158	0.112	1
NUDT1	0.0110133	0.0486007	0.118	0.073	1
RPN2	0.147892	0.0485794	0.28	0.251	1
CD46	0.0142817	0.0485539	0.224	0.167	1
NDUFB8	0.0774634	0.0485318	0.514	0.464	1
PSMF1	0.0419777	0.0484726	0.229	0.18	1
NFYB	0.00118569	0.0484459	0.095	0.046	1
IGBP1	0.131383	0.0484332	0.338	0.306	1
DDX58	0.00129294	0.0484248	0.068	0.028	1
HSPB1	0.235933	0.0483912	0.403	0.378	1
ZBTB25	0.0762942	0.0483638	0.169	0.132	1
RHOT1	0.0358641	0.0483329	0.105	0.072	1
ORMDL1	0.0788608	0.0483258	0.301	0.259	1
STX5	0.15496	0.0482768	0.159	0.132	1
RNF216	0.0617939	0.0482046	0.161	0.125	1
EIF1	0.00628223	0.0481612	0.998	0.996	1
GNB2	0.05583	0.0480214	0.245	0.2	1
EXOC5	0.00810636	0.0480074	0.095	0.055	1
CDC123	0.0377887	0.0479922	0.161	0.119	1
C12orf10	0.0294996	0.0479857	0.158	0.114	1
PCID2	0.0292497	0.0479299	0.135	0.097	1
RNF6	0.0268574	0.0478839	0.103	0.068	1
ARID5A	0.165087	0.0478163	0.193	0.165	1
BCL11B	0.307703	0.0478141	0.372	0.365	1
TECPR1	0.10055	0.0478056	0.143	0.114	1
ZNF302	0.0468167	0.0477793	0.153	0.114	1
NMD3	0.0175383	0.0477223	0.127	0.086	1
TRABD	0.0918593	0.0477212	0.243	0.206	1
PSMB9	0.168267	0.0477095	0.372	0.347	1
THOC2	0.0368867	0.0477065	0.184	0.139	1
KMT2E	0.228606	0.0476181	0.43	0.42	1
LEPROTL1	0.153321	0.0476163	0.704	0.681	1
FAM162A	0.122365	0.0475896	0.211	0.182	1
TPRKB	0.0840305	0.0475682	0.188	0.154	1
PPM1M	0.0102431	0.0475632	0.077	0.042	1
ZPR1	0.00633647	0.0475308	0.087	0.048	1
FAM53C	0.00441883	0.0475199	0.13	0.079	1
DCTD	0.036094	0.0474692	0.116	0.081	1
MFGE8	0.0230785	0.0474603	0.068	0.039	1
ATRX	0.161207	0.0474319	0.335	0.306	1
ATF7IP	0.105319	0.0473303	0.127	0.101	1
RIN3	0.0469764	0.0473224	0.119	0.086	1
APOPT1	0.0436494	0.0473199	0.116	0.083	1
GPATCH8	0.059857	0.0471861	0.198	0.16	1
COX5A	0.228191	0.0471545	0.28	0.266	1
NSMCE1	0.179634	0.0471276	0.271	0.246	1
SNAPIN	0.013112	0.0470065	0.111	0.07	1
G3BP1	0.073176	0.0469772	0.177	0.139	1
NGLY1	0.027873	0.0469684	0.134	0.094	1
FLII	0.0387989	0.0469559	0.129	0.094	1
TRMT1	0.0148195	0.0469203	0.134	0.09	1
NDUFV2	0.2346	0.0469011	0.325	0.314	1
SNAPC5	0.0194453	0.0468747	0.119	0.079	1
BRWD1	0.103804	0.0468579	0.15	0.121	1
MX2	0.042296	0.0467865	0.147	0.108	1
SUMO1	0.0650572	0.0467749	0.438	0.4	1
ARPC1A	0.021739	0.046747	0.132	0.09	1
SRRT	0.0278873	0.0467016	0.116	0.079	1
ACTN1	0.146794	0.0466791	0.341	0.308	1
INPP4A	0.0043554	0.0466398	0.15	0.094	1
AKNA	0.137306	0.0465993	0.251	0.224	1
PECAM1	0.0148229	0.0465597	0.103	0.064	1
PIGT	0.0410265	0.0465232	0.113	0.079	1
RNF181	0.0474426	0.0465172	0.2	0.156	1
BCCIP	0.017497	0.0465145	0.101	0.064	1
PCBP1	0.242726	0.0464591	0.583	0.593	1
SELL	0.185483	0.0464446	0.807	0.798	1
EIF2S1	0.0244636	0.046404	0.135	0.094	1
COX6A1	0.144227	0.0463729	0.58	0.567	1
COMT	0.0468871	0.0463202	0.14	0.105	1
RNF145	0.06919	0.0462896	0.18	0.143	1
ANAPC15	0.0497833	0.0462735	0.169	0.13	1
TES	0.167031	0.0462151	0.174	0.147	1
TATDN1	0.0348137	0.0461765	0.196	0.15	1
PPIE	0.0269735	0.0461454	0.15	0.108	1
MLLT6	0.0089177	0.0461127	0.163	0.11	1
NDUFS8	0.0624099	0.046045	0.291	0.253	1
THRAP3	0.0452527	0.0459241	0.282	0.233	1
ANP32E	0.0610483	0.0458989	0.195	0.154	1
PYURF	0.165193	0.0458934	0.343	0.319	1
PCSK7	0.0276861	0.045844	0.443	0.371	1
TMA7	0.0893883	0.0458396	0.926	0.952	1
DUSP1	0.1666	0.0458313	0.929	0.943	1
PITPNB	0.0458952	0.04582	0.148	0.11	1
ZCCHC7	0.123719	0.0457828	0.132	0.106	1
PSMD7	0.0968339	0.0457797	0.211	0.176	1
NUCKS1	0.143582	0.0457625	0.382	0.35	1
SRSF10	0.0568995	0.045759	0.29	0.242	1
DPF2	0.0219321	0.0457045	0.1	0.064	1
RNF44	0.0826891	0.0456425	0.15	0.117	1
RGS14	0.0983464	0.0456104	0.15	0.119	1
NDUFA3	0.113866	0.0455992	0.549	0.514	1
MCMBP	0.0726615	0.0455881	0.114	0.086	1
YPEL3	0.13751	0.0455383	0.269	0.239	1
LBH	0.119746	0.0455144	0.634	0.633	1
KLHDC2	0.0317134	0.0454786	0.203	0.154	1
EMC10	0.104907	0.0454643	0.277	0.244	1
SCNM1	0.156215	0.0454314	0.124	0.101	1
TMEM14B	0.113561	0.0454185	0.391	0.361	1
SBDS	0.144645	0.0454	0.539	0.505	1
TGFBR2	0.106128	0.0453757	0.158	0.127	1
PPP6C	0.131821	0.0453405	0.203	0.172	1
ENOPH1	0.0220906	0.0453261	0.13	0.09	1
HSPH1	0.0142506	0.0453173	0.106	0.066	1
NOB1	0.0320946	0.0452855	0.15	0.108	1
LAPTM5	0.208864	0.0452564	0.89	0.883	1
TRAPPC6A	0.293675	0.0451164	0.262	0.248	1
MOB1A	0.0770476	0.0450289	0.214	0.178	1
MRPL20	0.103275	0.0450111	0.291	0.259	1
SDF2L1	0.0521202	0.0450043	0.148	0.112	1
FDX1	0.144798	0.0449831	0.18	0.152	1
TOMM20	0.428354	0.044918	0.432	0.45	1
CCDC167	0.0325952	0.044859	0.108	0.072	1
SFI1	0.115634	0.0447488	0.15	0.123	1
CALCOCO2	0.0312933	0.0447188	0.159	0.116	1
DPM1	0.0414906	0.0447185	0.172	0.13	1
TMED10	0.0374333	0.0446701	0.256	0.206	1
ATF1	0.0363902	0.0446356	0.142	0.103	1
FBXL3	0.0892785	0.0445745	0.156	0.125	1
SRP68	0.0124444	0.0445081	0.116	0.073	1
BAZ1B	0.0969901	0.0445039	0.151	0.121	1
TMEM263	0.043949	0.0444646	0.114	0.081	1
ARIH1	0.00228734	0.0444513	0.087	0.042	1
ZNF32	0.0146706	0.0444255	0.14	0.095	1
C12orf76	0.0332681	0.0444222	0.089	0.057	1
ASB8	0.0743915	0.0443946	0.097	0.07	1
RAB14	0.108972	0.0443852	0.159	0.13	1
BTN2A1	0.00937543	0.0443843	0.081	0.044	1
SFT2D1	0.0351047	0.0443614	0.205	0.158	1
MICU2	0.011784	0.0443326	0.116	0.073	1
GGNBP2	0.0815517	0.0442648	0.271	0.229	1
USP47	0.0104375	0.0441905	0.163	0.11	1
PIN4	0.0516735	0.044101	0.143	0.106	1
IL6ST	0.416406	0.0440563	0.23	0.217	1
TRAPPC4	0.106512	0.0440507	0.176	0.143	1
PLEKHJ1	0.0700563	0.0439702	0.208	0.171	1
TMEM126A	0.0410168	0.0439441	0.14	0.101	1
SIRPG	0.167615	0.0439352	0.126	0.103	1
NUBP1	0.0714084	0.0438977	0.074	0.05	1
SYNRG	0.020137	0.0438671	0.187	0.136	1
ETFA	0.0200485	0.0438657	0.148	0.103	1
COMMD6	0.184177	0.0437877	0.919	0.91	1
PPP1R7	0.0356448	0.0437251	0.184	0.138	1
CHMP2A	0.260654	0.0437077	0.224	0.206	1
POLR2C	0.076313	0.0436932	0.208	0.171	1
TGOLN2	0.0566845	0.0436849	0.185	0.145	1
STAT2	0.00369194	0.0436742	0.076	0.037	1
CAPRIN1	0.0299948	0.043622	0.126	0.088	1
BRK1	0.202604	0.0435884	0.501	0.477	1
NDUFAF1	0.00576886	0.0435844	0.071	0.035	1
SIVA1	0.248567	0.0435655	0.291	0.268	1
HNRNPA0	0.178967	0.0435114	0.715	0.695	1
SARAF	0.164619	0.0435006	0.969	0.945	1
ANXA7	0.116412	0.0434877	0.311	0.273	1
PPM1G	0.0255971	0.0434802	0.222	0.171	1
TACC3	0.182801	0.0434302	0.2	0.172	1
STXBP3	0.0423565	0.0433741	0.134	0.095	1
TNFAIP8L2	0.00576209	0.0433655	0.084	0.044	1
SMG6	0.00414194	0.0433585	0.072	0.035	1
NDUFB11	0.108108	0.0433461	0.519	0.49	1
S100A8	0.376142	0.043285	0.507	0.495	1
CARHSP1	0.0598931	0.0432545	0.163	0.125	1
TMEM230	0.0589888	0.0431836	0.43	0.376	1
FOXP1	0.321014	0.0431724	0.617	0.615	1
SRSF7	0.178339	0.0430933	0.673	0.65	1
CCDC82	0.0790755	0.0430853	0.1	0.072	1
VPS26B	0.0226435	0.0430721	0.13	0.09	1
PRKCSH	0.138647	0.0430656	0.246	0.215	1
YARS	0.00398935	0.0430553	0.089	0.046	1
SURF1	0.0736069	0.0430487	0.225	0.185	1
DARS	0.286286	0.042947	0.187	0.171	1
MGMT	0.0494724	0.0429299	0.184	0.139	1
MAN2C1	0.0566288	0.0429215	0.089	0.061	1
NDUFB3	0.11285	0.0429117	0.264	0.229	1
FHIT	0.542462	0.0428261	0.435	0.429	1
NUFIP2	0.0323851	0.0427816	0.103	0.068	1
CTNNBL1	0.13755	0.0427244	0.142	0.117	1
BLOC1S4	0.0424332	0.0427135	0.219	0.172	1
PGD	0.0134051	0.0426434	0.089	0.051	1
CCT4	0.291634	0.0426193	0.374	0.36	1
LSM14A	0.151048	0.0425894	0.329	0.305	1
ARHGAP15	0.176448	0.0424871	0.403	0.385	1
RPA3	0.162628	0.0424801	0.171	0.145	1
PSMD3	0.0181086	0.042467	0.138	0.094	1
CORO1B	0.200922	0.0424274	0.201	0.174	1
PRMT7	0.023557	0.0424149	0.077	0.046	1
CAPZA1	0.0832402	0.0423963	0.238	0.198	1
DDX27	0.0314032	0.0423781	0.195	0.149	1
ACIN1	0.0355467	0.0423448	0.138	0.099	1
ECHS1	0.0465314	0.0423278	0.166	0.127	1
UBE2L6	0.0996366	0.0423086	0.24	0.204	1
ATP1B3	0.0568253	0.0422832	0.127	0.095	1
THAP1	0.158361	0.0422493	0.122	0.099	1
PRDX1	0.254709	0.0422288	0.29	0.272	1
MRPL41	0.0570936	0.0421985	0.245	0.198	1
HERPUD1	0.101584	0.0421546	0.176	0.141	1
GTF2B	0.0327425	0.0421481	0.126	0.088	1
STIP1	0.0634769	0.0421336	0.105	0.075	1
RPL22L1	0.411659	0.0421329	0.242	0.226	1
YWHAE	0.0787395	0.0421305	0.182	0.147	1
LLPH	0.014751	0.0421236	0.106	0.066	1
NUDC	0.23793	0.0421229	0.237	0.217	1
MACF1	0.0653517	0.0421228	0.209	0.171	1
ENSA	0.232322	0.0420931	0.338	0.317	1
PRKACB	0.127551	0.042073	0.177	0.145	1
UBE2I	0.0809015	0.0419858	0.38	0.323	1
OS9	0.042148	0.0419748	0.195	0.15	1
RBM22	0.0347454	0.0419606	0.147	0.106	1
CBX3	0.317996	0.0419599	0.391	0.374	1
LEMD2	0.035443	0.0419507	0.121	0.084	1
GORASP2	0.0237736	0.0419399	0.142	0.099	1
IRF3	0.201679	0.0419337	0.233	0.206	1
LSM2	0.106565	0.0419205	0.184	0.149	1
CCT5	0.0378062	0.0419069	0.209	0.161	1
FBXO9	0.0515075	0.0418358	0.095	0.064	1
COX14	0.19579	0.0418145	0.291	0.262	1
CEP350	0.0550995	0.0417864	0.142	0.105	1
KCNAB2	0.0934492	0.0417789	0.147	0.116	1
LENG1	0.0537078	0.041769	0.155	0.117	1
PRPF38B	0.344131	0.0417576	0.422	0.418	1
NXF1	0.022746	0.0417423	0.098	0.062	1
MSL1	0.0366306	0.0417184	0.103	0.07	1
POLE3	0.0703534	0.0417162	0.143	0.108	1
CSDE1	0.19762	0.0416874	0.564	0.541	1
GNAS	0.137214	0.0416659	0.348	0.319	1
RNF114	0.129131	0.0416548	0.188	0.16	1
IRF2	0.182778	0.0415774	0.163	0.136	1
WDR70	0.00888662	0.0414535	0.074	0.039	1
WDR18	0.0421555	0.0414529	0.089	0.059	1
SMIM15	0.00928741	0.0414034	0.093	0.053	1
RB1CC1	0.0676928	0.0413982	0.169	0.134	1
MIF4GD	0.0526541	0.0413498	0.11	0.077	1
SNRPD1	0.154163	0.0413304	0.33	0.29	1
ANKRD11	0.0888279	0.041303	0.174	0.139	1
EML3	0.0299531	0.0412699	0.103	0.068	1
TRAPPC1	0.325469	0.0412688	0.396	0.382	1
PRR13	0.312568	0.0412664	0.507	0.508	1
SMS	0.0691561	0.0412097	0.15	0.116	1
VAV1	0.278955	0.0411854	0.111	0.095	1
TCEA3	0.0807401	0.041172	0.103	0.075	1
TMEM242	0.00589685	0.0411159	0.087	0.046	1
SDCBP	0.0648109	0.0411122	0.322	0.272	1
POLR2I	0.188717	0.0411094	0.219	0.193	1
POLD2	0.121218	0.0411066	0.121	0.095	1
RALY	0.0903633	0.0410804	0.267	0.226	1
STX4	0.0157782	0.041079	0.101	0.062	1
CCDC69	0.0999894	0.0410294	0.225	0.183	1
RNF113A	0.0171981	0.041026	0.156	0.108	1
CACYBP	0.131356	0.0409694	0.267	0.235	1
CYTH2	0.036735	0.0409446	0.118	0.083	1
DCAF7	0.0336689	0.040916	0.156	0.114	1
PSMG2	0.063879	0.0408476	0.23	0.185	1
ZNF136	0.00975225	0.0408333	0.076	0.04	1
UTP23	0.00596582	0.0408237	0.093	0.051	1
CIR1	0.39131	0.040801	0.208	0.194	1
ELF2	0.0936274	0.0407486	0.153	0.121	1
GSDMD	0.0686631	0.0407433	0.243	0.202	1
BLOC1S1	0.191402	0.0406969	0.295	0.264	1
TUFM	0.242089	0.0406821	0.287	0.264	1
ANKHD1	0.0193136	0.0406782	0.079	0.046	1
SH2D3A	0.0436346	0.0406668	0.14	0.101	1
NINJ1	0.0338759	0.0406659	0.151	0.11	1
CNOT7	0.102128	0.040578	0.308	0.27	1
MTF2	0.124628	0.040519	0.164	0.134	1
COX20	0.327381	0.040486	0.142	0.125	1
TRIAP1	0.0205171	0.0404587	0.111	0.072	1
PPP1R10	0.125848	0.0404392	0.138	0.112	1
SETDB2	0.00528584	0.040416	0.069	0.033	1
VOPP1	0.0379044	0.040393	0.14	0.101	1
YWHAZ	0.0726725	0.0403831	0.565	0.521	1
STK38	0.117172	0.0403729	0.143	0.116	1
BDP1	0.116582	0.0403399	0.129	0.101	1
ORC4	0.0375951	0.0402893	0.113	0.077	1
LSM4	0.123395	0.0402802	0.262	0.228	1
TCF7	0.301083	0.0402685	0.66	0.659	1
FAM184B	0.0255934	0.040211	0.114	0.075	1
IL17RA	0.122089	0.0402103	0.129	0.103	1
TRAT1	0.329128	0.0402093	0.469	0.459	1
PPP2R1A	0.117728	0.0401761	0.208	0.176	1
PDAP1	0.059503	0.040164	0.261	0.217	1
CCND2	0.0960908	0.0401352	0.113	0.084	1
NEDD1	0.125182	0.0400609	0.085	0.064	1
HMGB1	0.290302	0.0400268	0.804	0.791	1
TMX1	0.0633561	0.0399968	0.158	0.123	1
PUF60	0.114764	0.0399823	0.258	0.224	1
LIG1	0.00684222	0.0399498	0.072	0.037	1
GABARAPL2	0.123983	0.0399465	0.399	0.365	1
DNAJB14	0.265089	0.0399371	0.2	0.182	1
PPP2R5E	0.121612	0.0399163	0.142	0.114	1
TAF8	0.0250021	0.0397777	0.076	0.044	1
SMIM10L1	0.0505814	0.0397369	0.122	0.088	1
EIF4G1	0.0959148	0.0397082	0.116	0.088	1
RRAGA	0.0373081	0.039704	0.09	0.059	1
TPST2	0.024858	0.0396695	0.093	0.059	1
RAB37	0.0400153	0.0396116	0.074	0.046	1
GOSR1	0.0195589	0.0395434	0.089	0.053	1
UBE2E3	0.100177	0.0395266	0.159	0.128	1
ZSWIM7	0.243684	0.0394945	0.11	0.092	1
ATP6V1G1	0.327499	0.0394599	0.746	0.736	1
MATK	0.000398969	0.0394462	0.053	0.015	1
ATP6V0E2	0.17784	0.0394416	0.254	0.226	1
TPI1	0.161697	0.0394177	0.372	0.345	1
ATF2	0.009567	0.0393897	0.076	0.04	1
DCTN2	0.122264	0.0393605	0.134	0.106	1
PRPF18	0.035082	0.0393523	0.126	0.088	1
OST4	0.307529	0.0393211	0.829	0.855	1
CIRBP	0.238902	0.0392985	0.868	0.851	1
CBX6	0.226319	0.0392373	0.158	0.136	1
RAB18	0.0597188	0.0392087	0.143	0.108	1
METTL21A	0.0669329	0.0392074	0.106	0.075	1
CCDC84	0.0244054	0.0390799	0.063	0.035	1
ZFAND5	0.276258	0.0390726	0.209	0.189	1
CD9	0.00176514	0.0390413	0.05	0.017	1
PPWD1	0.109896	0.0390352	0.106	0.081	1
GRAP2	0.127969	0.0390167	0.221	0.189	1
CD28	0.0380113	0.0390053	0.153	0.112	1
DDX41	0.0514096	0.0389535	0.074	0.048	1
TIMM17B	0.0407449	0.0388823	0.158	0.116	1
ESCO1	0.291264	0.038871	0.126	0.11	1
SSBP4	0.138638	0.0388451	0.13	0.105	1
CCNK	0.0317143	0.038838	0.118	0.081	1
C7orf26	0.0465744	0.0388346	0.114	0.081	1
PDE7A	0.0519324	0.0388018	0.232	0.189	1
METTL9	0.335866	0.038801	0.274	0.259	1
PTTG1IP	0.0257906	0.0387874	0.127	0.086	1
IL2RG	0.10694	0.0387761	0.568	0.528	1
CHCHD3	0.0167042	0.0386772	0.092	0.055	1
XRN2	0.454774	0.0386723	0.235	0.226	1
CSTB	0.0991112	0.0386701	0.404	0.361	1
GMEB1	0.0270897	0.0386572	0.079	0.048	1
SNX2	0.0521061	0.0386038	0.158	0.119	1
DRG1	0.024849	0.0385548	0.103	0.066	1
U2SURP	0.476071	0.0385508	0.232	0.226	1
CCAR2	0.0197154	0.0384875	0.095	0.059	1
TDG	0.157331	0.0384461	0.119	0.095	1
DNAJC9	0.0796278	0.0384379	0.116	0.086	1
HP1BP3	0.194235	0.0384243	0.341	0.314	1
GNB5	0.22193	0.0384142	0.114	0.095	1
CCNC	0.0654828	0.0384121	0.171	0.132	1
CCAR1	0.0405238	0.038384	0.148	0.108	1
ERP44	0.066145	0.0383785	0.196	0.158	1
ANKRD12	0.108202	0.0383539	0.462	0.428	1
SH3GLB1	0.170743	0.0383393	0.121	0.099	1
OSBPL8	0.231328	0.0383032	0.25	0.224	1
CARD19	0.0505322	0.0382835	0.14	0.103	1
CD8B	0.412558	0.038256	0.084	0.072	1
ADSL	0.163856	0.0382354	0.153	0.125	1
PSMD11	0.0868328	0.03823	0.118	0.088	1
ZFR	0.0749072	0.0381998	0.129	0.095	1
AIDA	0.245212	0.0381603	0.143	0.123	1
RNF34	0.026506	0.038114	0.101	0.066	1
ZFAND1	0.297607	0.038104	0.209	0.191	1
COX17	0.122177	0.0380721	0.213	0.178	1
FAM133B	0.290906	0.0380534	0.301	0.284	1
CNDP2	0.142785	0.0380417	0.137	0.112	1
CHCHD10	0.227111	0.0380413	0.283	0.255	1
YTHDF2	0.132651	0.0380339	0.209	0.182	1
CYB5R4	0.0160938	0.0380332	0.072	0.04	1
MRPL51	0.340173	0.0379421	0.211	0.194	1
KLF13	0.13352	0.037909	0.208	0.178	1
STX7	0.0445639	0.0379012	0.066	0.04	1
GUK1	0.0870097	0.037886	0.435	0.389	1
CRELD2	0.0556457	0.0378714	0.114	0.083	1
U2AF2	0.18025	0.0378586	0.127	0.105	1
ARID4B	0.329821	0.0378426	0.335	0.321	1
ETHE1	0.0345268	0.0378387	0.153	0.11	1
CNOT2	0.140031	0.037801	0.166	0.138	1
ILK	0.0499452	0.0377518	0.09	0.061	1
MRPL21	0.0741333	0.0376762	0.159	0.123	1
CCDC66	0.370047	0.0376616	0.195	0.18	1
APEH	0.0915259	0.0376191	0.095	0.07	1
FARSA	0.0204932	0.0376033	0.108	0.07	1
SERINC1	0.149911	0.0376032	0.14	0.114	1
DCK	0.122811	0.0376031	0.295	0.25	1
SLC2A4RG	0.0430364	0.0375987	0.153	0.114	1
KRR1	0.211776	0.037578	0.169	0.147	1
MAP2K3	0.0282193	0.0375214	0.092	0.059	1
INPP5K	0.0208687	0.0375157	0.085	0.051	1
NDUFA10	0.200101	0.0375053	0.185	0.163	1
CD44	0.359842	0.0374726	0.662	0.67	1
DYNLT3	0.0614176	0.0374694	0.163	0.125	1
TWF2	0.189638	0.03745	0.206	0.18	1
SNRNP27	0.106946	0.0374454	0.135	0.106	1
ABHD17A	0.0417388	0.0374438	0.145	0.106	1
CDK12	0.0448419	0.0374432	0.106	0.073	1
TSTD1	0.240006	0.0374275	0.496	0.451	1
DNAJC15	0.0568164	0.0373971	0.213	0.169	1
POLR2G	0.166448	0.0373885	0.23	0.202	1
EIF4E	0.0920037	0.0373668	0.177	0.145	1
NUDCD2	0.0491815	0.037363	0.23	0.185	1
FNIP1	0.0866657	0.0373064	0.122	0.094	1
LMBR1L	0.0465955	0.0373056	0.127	0.09	1
TUSC2	0.0564814	0.0372677	0.106	0.075	1
USP16	0.137377	0.0372374	0.245	0.215	1
NOG	0.0814275	0.0372209	0.132	0.101	1
YY1	0.438322	0.0372194	0.192	0.18	1
ZNF706	0.179096	0.0371953	0.338	0.305	1
ADH5	0.145505	0.0371745	0.216	0.183	1
NLRP1	0.0819604	0.0371161	0.148	0.116	1
UGP2	0.114291	0.0370962	0.351	0.312	1
ZNF622	0.183294	0.037018	0.11	0.088	1
CUTC	0.163014	0.037015	0.105	0.083	1
MPHOSPH10	0.107946	0.0369667	0.148	0.117	1
HNRNPR	0.14289	0.0369471	0.349	0.312	1
ARHGDIA	0.183367	0.0369306	0.375	0.341	1
CLN3	0.0661488	0.036924	0.116	0.084	1
MBTPS1	0.0634667	0.036892	0.114	0.083	1
IFRD1	0.115484	0.036855	0.309	0.272	1
AP3D1	0.0611607	0.0368475	0.121	0.088	1
RSRC2	0.0983567	0.036839	0.314	0.275	1
ESYT1	0.0513036	0.0368305	0.193	0.15	1
SRM	0.105288	0.0368086	0.193	0.161	1
NDUFV3	0.0817183	0.0367923	0.15	0.116	1
SMARCD1	0.15123	0.0367785	0.074	0.055	1
METTL16	0.0414532	0.0367775	0.098	0.066	1
STAG1	0.00775443	0.0367172	0.095	0.053	1
MRPS9	0.0684673	0.0367164	0.098	0.07	1
TTC39B	0.00821544	0.0366872	0.082	0.044	1
ASNSD1	0.125993	0.0365457	0.132	0.105	1
FRG1	0.233101	0.0365091	0.238	0.215	1
PES1	0.0838639	0.0365059	0.072	0.05	1
CELF1	0.179444	0.0364051	0.198	0.172	1
TCP1	0.166929	0.0363951	0.224	0.196	1
SLC38A1	0.289717	0.0363498	0.272	0.257	1
ZBED5	0.0673311	0.0363192	0.103	0.073	1
EIF3K	0.252175	0.036306	0.812	0.809	1
ENTPD6	0.0376291	0.0363039	0.068	0.04	1
COX19	0.0634775	0.0362948	0.182	0.143	1
QRICH1	0.0784455	0.0362932	0.084	0.059	1
RASSF7	0.0908646	0.036208	0.111	0.083	1
AP2A1	0.0673484	0.0362055	0.077	0.051	1
HAPLN3	0.162629	0.0361677	0.097	0.075	1
ESF1	0.180293	0.0361361	0.164	0.138	1
PWWP2A	0.0470362	0.0361301	0.1	0.068	1
DENR	0.336464	0.0361213	0.221	0.209	1
KCTD20	0.0262766	0.0360788	0.084	0.051	1
KAT5	0.0415073	0.0360697	0.11	0.075	1
TXNDC9	0.0361799	0.0360621	0.108	0.073	1
YTHDC1	0.194046	0.036021	0.227	0.202	1
CDIPT	0.133201	0.0359946	0.14	0.114	1
KTN1	0.171969	0.0359597	0.293	0.262	1
TARSL2	0.0298456	0.0359289	0.114	0.077	1
PPIG	0.122484	0.0359257	0.312	0.273	1
SCAF11	0.250811	0.0359243	0.354	0.332	1
NDUFS7	0.535858	0.0359108	0.277	0.266	1
MAF1	0.0611984	0.0359016	0.341	0.29	1
AKR1A1	0.0327757	0.0358961	0.166	0.121	1
PIGF	0.0138541	0.0358919	0.061	0.031	1
ASPSCR1	0.0182201	0.0358879	0.098	0.061	1
MRPL4	0.209145	0.0358348	0.137	0.114	1
EPM2AIP1	0.240955	0.0358315	0.138	0.117	1
COMMD2	0.0642753	0.035819	0.097	0.068	1
ARMCX5	0.00240759	0.0357986	0.052	0.018	1
CD79B	0.0522364	0.0357698	0.145	0.106	1
HMCES	0.0263907	0.035756	0.103	0.066	1
RASSF1	0.0715039	0.0357325	0.135	0.103	1
SMG1	0.175543	0.0357282	0.134	0.11	1
ORAI1	0.14623	0.0356877	0.147	0.119	1
VEZF1	0.194814	0.0356434	0.108	0.086	1
VBP1	0.315445	0.0356315	0.211	0.196	1
CHID1	0.0536429	0.0355815	0.085	0.057	1
CCT7	0.178164	0.0355516	0.272	0.242	1
NHP2	0.257002	0.0355502	0.293	0.27	1
AP1M1	0.157974	0.0355132	0.15	0.123	1
GADD45B	0.218869	0.0353711	0.285	0.262	1
SSBP2	0.0626015	0.0353705	0.179	0.138	1
NOL9	0.0174764	0.0353635	0.072	0.04	1
STAT5A	0.0616018	0.0353476	0.143	0.108	1
DNAJC7	0.286013	0.0353313	0.282	0.266	1
CNOT4	0.0957717	0.0353194	0.164	0.128	1
GRINA	0.0375361	0.0353004	0.093	0.061	1
COMMD1	0.261022	0.0352695	0.134	0.117	1
PRPF4B	0.129683	0.0352352	0.187	0.156	1
TIMM44	0.0573889	0.0352275	0.105	0.073	1
WDR46	0.0739083	0.0352081	0.127	0.095	1
RAB4B	0.136357	0.0351716	0.09	0.068	1
RGCC	0.281759	0.0351615	0.425	0.409	1
PDCD5	0.24676	0.035158	0.203	0.178	1
PDCD7	0.12712	0.0351527	0.158	0.128	1
MIER1	0.177803	0.0351511	0.145	0.119	1
THEM4	0.338898	0.0351278	0.2	0.182	1
GZMA	0.427848	0.0351085	0.082	0.072	1
RBM6	0.0988698	0.0350819	0.164	0.13	1
SDHA	0.373095	0.0350558	0.198	0.183	1
PPP1R11	0.113883	0.0350468	0.203	0.165	1
TRA2A	0.260707	0.0350283	0.251	0.229	1
MARK2	0.0110495	0.0350257	0.081	0.044	1
DCAF5	0.106355	0.0350187	0.095	0.07	1
FN3KRP	0.113135	0.0350015	0.093	0.07	1
UQCR11	0.24138	0.0349796	0.739	0.754	1
LRRC58	0.0294989	0.034972	0.084	0.051	1
ZADH2	0.0488035	0.0349699	0.061	0.037	1
PRKRA	0.186152	0.0349365	0.138	0.116	1
PDCD2	0.167459	0.0349116	0.269	0.24	1
UCKL1	0.0246641	0.0349075	0.082	0.05	1
ST6GAL1	0.244106	0.0348894	0.132	0.112	1
RPUSD3	0.124503	0.0348487	0.121	0.095	1
CAT	0.12984	0.0348382	0.153	0.123	1
STRAP	0.0969269	0.0347944	0.258	0.22	1
PARK7	0.17207	0.0347934	0.456	0.429	1
HADHA	0.16631	0.0347527	0.346	0.31	1
LAIR1	0.0570152	0.0347462	0.103	0.072	1
XPA	0.121637	0.0347391	0.15	0.121	1
NPAT	0.212676	0.0347287	0.148	0.123	1
NUCB1	0.178244	0.0347254	0.195	0.167	1
THEMIS2	0.067103	0.0347048	0.156	0.119	1
FBRS	0.0343355	0.0346928	0.082	0.051	1
E2F4	0.153311	0.0346606	0.103	0.081	1
SEC23B	0.0438104	0.03465	0.06	0.035	1
SHARPIN	0.271723	0.0345644	0.142	0.123	1
VDAC2	0.45525	0.0345641	0.32	0.317	1
CBWD3	0.0895411	0.0345272	0.09	0.064	1
RNFT1	0.0230513	0.0344959	0.085	0.051	1
NABP1	0.0185	0.0344942	0.097	0.059	1
BEX4	0.106077	0.0344862	0.258	0.22	1
NFKBIA	0.173474	0.0344788	0.407	0.372	1
THAP4	0.077454	0.0344555	0.071	0.048	1
FAM45A	0.0255795	0.0344405	0.082	0.05	1
POLR2A	0.112391	0.0344045	0.111	0.084	1
SNRPG	0.260692	0.0343891	0.406	0.387	1
AMPD2	0.0198478	0.0343329	0.06	0.031	1
PTGER4	0.28435	0.0342998	0.296	0.279	1
TIMM8B	0.24806	0.0342969	0.147	0.125	1
ARID1A	0.18537	0.0342861	0.11	0.09	1
MED15	0.0446835	0.0342709	0.092	0.061	1
CEBPG	0.0219975	0.0342708	0.061	0.033	1
ZNF559	0.0575433	0.0342333	0.074	0.048	1
SLC25A37	0.0568703	0.0342266	0.093	0.064	1
PPP1CC	0.266274	0.0342254	0.34	0.321	1
LSM7	0.433632	0.034217	0.425	0.418	1
TRIP12	0.11393	0.0341833	0.084	0.061	1
NASP	0.150462	0.0341789	0.153	0.127	1
MRPL1	0.279851	0.0341635	0.151	0.132	1
TMEM167B	0.106975	0.0341461	0.114	0.086	1
CYP20A1	0.164913	0.0341112	0.205	0.176	1
FOPNL	0.0469831	0.0340786	0.118	0.083	1
ITGAL	0.0364777	0.0340765	0.116	0.079	1
DUSP11	0.0472376	0.0340655	0.129	0.092	1
ZMAT3	0.140303	0.034026	0.092	0.07	1
NUP50	0.0650981	0.0340195	0.113	0.081	1
ZFAND6	0.171598	0.0339809	0.211	0.183	1
CDK4	0.150757	0.0339717	0.114	0.092	1
CHST2	0.0194882	0.0339626	0.055	0.028	1
WBP4	0.19915	0.0339563	0.077	0.059	1
GABPB1	0.34737	0.0339395	0.34	0.33	1
RSBN1	0.0662387	0.0339373	0.185	0.145	1
PAIP1	0.233808	0.0339171	0.116	0.097	1
C9orf78	0.211885	0.0339	0.424	0.391	1
TMC8	0.264929	0.0338988	0.316	0.295	1
BTF3L4	0.345001	0.0338937	0.18	0.163	1
DNAJC8	0.170997	0.0338739	0.33	0.29	1
CHP1	0.127345	0.0338649	0.093	0.07	1
SP110	0.168499	0.0338211	0.151	0.125	1
HACD3	0.0839062	0.0338204	0.064	0.042	1
RPP25L	0.0114872	0.0338034	0.081	0.044	1
EPB41	0.239802	0.0337999	0.192	0.172	1
SNRPF	0.322748	0.0337965	0.422	0.409	1
PSMD9	0.0865232	0.0337891	0.163	0.13	1
COPE	0.236949	0.0337418	0.44	0.415	1
FAM78A	0.0262882	0.0337217	0.114	0.075	1
TMEM204	0.154508	0.0337143	0.172	0.145	1
GCC2	0.440076	0.0336905	0.42	0.409	1
PIAS1	0.0901237	0.0336421	0.174	0.139	1
SFXN1	0.116959	0.033624	0.182	0.149	1
PSMD14	0.0819613	0.0335827	0.108	0.079	1
EML4	0.433704	0.0335625	0.25	0.237	1
NCOA4	0.260436	0.0335284	0.177	0.156	1
PCSK5	0.0412805	0.0335231	0.09	0.059	1
ST6GALNAC4	0.00800664	0.0335154	0.052	0.022	1
PPP2CA	0.176485	0.0335015	0.2	0.172	1
SMARCC2	0.117018	0.0334905	0.132	0.103	1
CDIP1	0.0260967	0.0334793	0.093	0.059	1
LRRC8C	0.0573358	0.0334727	0.076	0.05	1
PAPSS1	0.00742193	0.0334315	0.055	0.024	1
DGKD	0.0377824	0.0334302	0.101	0.068	1
MPC1	0.147892	0.0334301	0.116	0.092	1
EIF1AY	0.409973	0.0334282	0.271	0.259	1
COPS2	0.180899	0.0334226	0.148	0.123	1
FKBP3	0.320027	0.0334036	0.148	0.13	1
SNRNP70	0.146842	0.0333985	0.277	0.237	1
UBE2D1	0.0873246	0.0333891	0.095	0.068	1
PCM1	0.216604	0.0333813	0.206	0.18	1
CUL4A	0.189579	0.0333798	0.087	0.068	1
RNF2	0.0472153	0.0333731	0.077	0.05	1
PRR3	0.0449329	0.0333223	0.05	0.028	1
NCBP2	0.313105	0.0333093	0.177	0.158	1
RCOR3	0.074094	0.0332988	0.068	0.044	1
TMF1	0.326953	0.0332768	0.114	0.099	1
ARIH2	0.33067	0.0332675	0.127	0.112	1
CDK13	0.0610872	0.0332263	0.089	0.061	1
PPIH	0.14829	0.0332167	0.108	0.084	1
FCGRT	0.380029	0.0332139	0.248	0.233	1
UTRN	0.25795	0.0332128	0.105	0.086	1
UNK	0.117413	0.0331923	0.064	0.044	1
ALDH9A1	0.147846	0.0331679	0.132	0.106	1
NOSIP	0.420899	0.0331483	0.791	0.782	1
SDHAF3	0.13445	0.0331445	0.164	0.134	1
USP22	0.152887	0.0331132	0.101	0.079	1
CYLD	0.449649	0.0330868	0.374	0.367	1
USF2	0.315558	0.0330865	0.134	0.116	1
NDUFS1	0.124694	0.0330857	0.068	0.048	1
KAT6B	0.0516671	0.0330684	0.089	0.059	1
TMEM128	0.17998	0.033065	0.084	0.064	1
DEXI	0.0688168	0.0330627	0.084	0.057	1
C1orf109	0.00664829	0.0330536	0.061	0.028	1
RAD23B	0.265018	0.0330396	0.169	0.15	1
PNPLA8	0.0621893	0.0330336	0.122	0.088	1
ZFP36L2	0.270666	0.033032	0.899	0.894	1
CEP85L	0.134905	0.0330086	0.108	0.083	1
TXNDC17	0.109409	0.0330062	0.103	0.077	1
PSMB7	0.239228	0.0329875	0.291	0.264	1
IRF9	0.178447	0.0329567	0.142	0.117	1
IWS1	0.133196	0.0329367	0.093	0.07	1
EPS15	0.165378	0.032927	0.103	0.081	1
CCT6A	0.269131	0.0328868	0.213	0.193	1
UBE2Q2	0.0707405	0.0328818	0.077	0.051	1
POLK	0.143779	0.0328777	0.105	0.081	1
PPP1R12A	0.428193	0.0327927	0.184	0.171	1
APMAP	0.0847285	0.0327652	0.097	0.07	1
PTER	0.0481365	0.032759	0.052	0.029	1
MRPL40	0.200531	0.0327559	0.127	0.106	1
RTKN2	0.00351955	0.0327537	0.024	0.004	1
XRCC1	0.0164261	0.0327394	0.071	0.039	1
MRPL13	0.089582	0.0327038	0.116	0.086	1
FUOM	0.042403	0.0326846	0.06	0.035	1
FAM192A	0.0605796	0.0326813	0.111	0.079	1
FAM107B	0.281432	0.0326632	0.359	0.341	1
CLK3	0.185494	0.0326619	0.132	0.108	1
SLF2	0.00375988	0.0326196	0.058	0.024	1
EMC4	0.0326584	0.0326088	0.203	0.152	1
ARFRP1	0.129989	0.0325874	0.132	0.105	1
SPOCK2	0.268409	0.0325854	0.406	0.382	1
CD79A	0.0313638	0.032585	0.079	0.048	1
TMEM208	0.0575847	0.0325812	0.098	0.068	1
EEA1	0.115514	0.0325079	0.121	0.094	1
THYN1	0.144426	0.0324607	0.193	0.161	1
PARP14	0.0638976	0.0324559	0.076	0.05	1
MGAT1	0.600032	0.0324518	0.182	0.176	1
EIF1B	0.584272	0.0324488	0.238	0.233	1
RPN1	0.175846	0.0324328	0.116	0.094	1
RANGRF	0.0968231	0.0324126	0.121	0.092	1
TRABD2A	0.673353	0.0323813	0.388	0.394	1
YBEY	0.0598804	0.0323581	0.093	0.064	1
NDUFA9	0.192739	0.0323502	0.155	0.13	1
FAM13B	0.0810568	0.0323429	0.069	0.046	1
ANKZF1	0.190962	0.0323355	0.145	0.121	1
DHPS	0.310538	0.0323263	0.201	0.182	1
DYNLRB1	0.353871	0.0322927	0.279	0.262	1
LARP7	0.544521	0.0322823	0.156	0.147	1
CSRP1	0.047766	0.0322669	0.077	0.05	1
BRD3	0.0430164	0.0322615	0.108	0.073	1
MT2A	0.650394	0.0322179	0.201	0.193	1
SART3	0.0218852	0.0321502	0.06	0.031	1
GSTP1	0.156613	0.0321496	0.382	0.349	1
ORAI2	0.0619418	0.032123	0.076	0.05	1
ATM	0.157132	0.0321212	0.502	0.462	1
SRSF6	0.326663	0.0321062	0.277	0.261	1
STXBP2	0.112841	0.0320936	0.172	0.141	1
BRAP	0.0632639	0.0320931	0.048	0.028	1
COMMD7	0.137349	0.0320918	0.238	0.206	1
ZNF106	0.184412	0.0320819	0.106	0.084	1
LRRC47	0.084336	0.0320741	0.1	0.072	1
ZNF791	0.13054	0.0320639	0.132	0.105	1
SP3	0.286113	0.0320594	0.124	0.106	1
GPR171	0.0561304	0.0320562	0.072	0.046	1
PIK3CB	0.00741755	0.0320557	0.043	0.017	1
USP34	0.0784195	0.0320505	0.153	0.117	1
ISG15	0.618935	0.0320446	0.213	0.211	1
NSFL1C	0.296218	0.0320326	0.106	0.092	1
MRPL47	0.103571	0.0320303	0.129	0.099	1
PCF11	0.144387	0.0320125	0.216	0.18	1
TPP1	0.0769937	0.0319971	0.1	0.072	1
MMADHC	0.40767	0.0319727	0.209	0.194	1
MAP3K7	0.0290989	0.0319643	0.079	0.048	1
DRAM2	0.33429	0.0319452	0.214	0.2	1
GPS1	0.0971672	0.0319358	0.093	0.068	1
DEAF1	0.158448	0.0319124	0.098	0.075	1
ZNF669	0.153085	0.0318802	0.06	0.042	1
RNF5	0.261331	0.0318514	0.153	0.132	1
NDUFA8	0.20759	0.03176	0.134	0.112	1
ZMYND11	0.0424625	0.0317526	0.079	0.05	1
HPRT1	0.314464	0.0317455	0.14	0.125	1
NIPA2	0.0645327	0.0317233	0.09	0.062	1
WTAP	0.215142	0.0316999	0.282	0.255	1
OXR1	0.182296	0.0316997	0.101	0.081	1
HAGH	0.255202	0.031683	0.184	0.16	1
DHRS7	0.161416	0.0316592	0.169	0.141	1
RPAP2	0.0833446	0.0316578	0.1	0.072	1
RCE1	0.0125805	0.031628	0.06	0.029	1
MYDGF	0.266028	0.0316235	0.23	0.206	1
EHD1	0.223283	0.0316198	0.188	0.163	1
THAP6	0.028936	0.031589	0.045	0.022	1
ZNHIT1	0.120241	0.0315883	0.251	0.215	1
TMEM205	0.0774249	0.0315369	0.085	0.059	1
GATC	0.0170221	0.03152	0.037	0.015	1
NCBP2-AS2	0.253211	0.0315124	0.166	0.145	1
GTF3C6	0.0696977	0.0314701	0.163	0.128	1
CAND1	0.336911	0.031448	0.151	0.136	1
FBXO8	0.00286158	0.0314371	0.042	0.013	1
KCTD18	0.01507	0.0314191	0.04	0.017	1
FEM1A	0.0266892	0.0314165	0.072	0.042	1
N4BP2L1	0.194147	0.0314071	0.18	0.154	1
SAFB	0.150729	0.0314025	0.161	0.134	1
GNL3	0.201354	0.0313866	0.163	0.138	1
KAT8	0.215408	0.0313846	0.108	0.088	1
TBC1D4	0.130901	0.0313829	0.134	0.106	1
ANXA1	0.710531	0.0313735	0.295	0.294	1
MAML2	0.322184	0.0313676	0.137	0.119	1
MED6	0.309521	0.0313628	0.145	0.13	1
NDUFS5	0.127437	0.0313324	0.634	0.613	1
NUB1	0.0926724	0.0313139	0.176	0.139	1
DPM3	0.216103	0.0313009	0.159	0.136	1
RAD1	0.0546723	0.0312951	0.079	0.051	1
BLOC1S6	0.047644	0.0312839	0.093	0.062	1
CHD6	0.0624973	0.0312795	0.093	0.064	1
PCMT1	0.508648	0.0312719	0.201	0.193	1
SMC4	0.125654	0.0312594	0.084	0.061	1
REST	0.0899926	0.031245	0.209	0.172	1
TIMM13	0.242947	0.0312127	0.205	0.182	1
PRPF6	0.119638	0.0312058	0.185	0.152	1
GLYR1	0.126028	0.0311901	0.087	0.064	1
PSD4	0.0722055	0.0311771	0.09	0.062	1
MTMR14	0.0828085	0.0311337	0.119	0.088	1
CRYL1	0.0542331	0.0311288	0.068	0.042	1
PLIN3	0.100995	0.0311273	0.074	0.051	1
COA6	0.2391	0.031123	0.106	0.088	1
ESD	0.244345	0.0311176	0.38	0.349	1
TXNL1	0.268294	0.0311151	0.214	0.194	1
TUBB4B	0.0533211	0.0310657	0.121	0.086	1
MRPL2	0.092181	0.0310156	0.116	0.086	1
COMMD10	0.0427436	0.0310124	0.076	0.048	1
DOCK8	0.118256	0.0310114	0.227	0.191	1
PET100	0.609322	0.0310109	0.398	0.389	1
MED11	0.137261	0.0310041	0.111	0.086	1
ZNF814	0.0274107	0.0309553	0.068	0.039	1
ELOF1	0.255724	0.0309462	0.153	0.132	1
ARPP19	0.167265	0.03092	0.127	0.103	1
SCAMP3	0.147163	0.0308986	0.127	0.101	1
SAMD3	0.175738	0.0308806	0.121	0.097	1
RPS6KB2	0.192933	0.030877	0.163	0.136	1
CXXC1	0.211568	0.0308688	0.13	0.108	1
PAFAH1B1	0.0733172	0.0308635	0.127	0.094	1
DDX5	0.209414	0.0308474	0.982	0.98	1
HERC1	0.0911279	0.0308337	0.116	0.086	1
XRRA1	0.269601	0.0308318	0.114	0.097	1
SNX4	0.021404	0.0308119	0.069	0.039	1
DPY30	0.180274	0.0307988	0.235	0.206	1
CSNK2A1	0.151935	0.0307884	0.101	0.079	1
PNO1	0.0661011	0.0307698	0.064	0.04	1
SLC39A10	0.118691	0.0307577	0.092	0.068	1
PRIM1	0.0432361	0.0307548	0.079	0.05	1
IL27RA	0.284097	0.0307468	0.24	0.213	1
UTP3	0.0182746	0.0307302	0.077	0.044	1
SMPD1	0.263071	0.0306955	0.161	0.139	1
INTS8	0.142841	0.0306868	0.058	0.04	1
PHF11	0.411056	0.0306809	0.148	0.136	1
RIPK1	0.0232738	0.0306574	0.043	0.02	1
C9orf16	0.419479	0.0306524	0.448	0.448	1
MAGED2	0.17239	0.030624	0.15	0.123	1
WDR73	0.177734	0.0306207	0.098	0.077	1
RFX5	0.0195405	0.0305924	0.055	0.028	1
MEAF6	0.380833	0.0305439	0.288	0.281	1
SPNS1	0.259079	0.0305346	0.124	0.105	1
GNL1	0.342361	0.0305228	0.11	0.095	1
VPS25	0.0785599	0.0304951	0.081	0.055	1
JUNB	0.188318	0.0304657	0.989	0.994	1
SUZ12	0.232403	0.0304349	0.134	0.112	1
SEC13	0.144316	0.0304301	0.113	0.088	1
MAPK14	0.194015	0.0304281	0.072	0.055	1
MRPS11	0.239744	0.0304204	0.124	0.105	1
UBE2E1	0.307769	0.0304189	0.129	0.112	1
XPOT	0.0484817	0.0304053	0.071	0.044	1
RUNX3	0.116515	0.0303681	0.079	0.057	1
HSBP1	0.605574	0.0303604	0.119	0.112	1
DDX19A	0.0355456	0.0303493	0.095	0.061	1
HSF1	0.186895	0.0303456	0.159	0.134	1
BORCS6	0.0509018	0.0303104	0.071	0.044	1
XAB2	0.178312	0.0303025	0.11	0.086	1
GGPS1	0.135939	0.0302848	0.156	0.128	1
SUCLG2	0.151883	0.0302761	0.229	0.2	1
CDKN2D	0.485802	0.0302384	0.169	0.158	1
SCAF1	0.0737423	0.0302327	0.068	0.044	1
UBA3	0.136733	0.0302282	0.095	0.072	1
ABCF1	0.217539	0.0302238	0.137	0.114	1
HINT2	0.160306	0.0302125	0.145	0.117	1
DDX3X	0.56105	0.0301954	0.311	0.316	1
ORMDL2	0.0753704	0.0301936	0.118	0.086	1
COMMD8	0.133147	0.0301872	0.145	0.117	1
SLMAP	0.36413	0.0301751	0.081	0.068	1
C19orf24	0.479381	0.0301544	0.221	0.207	1
ITGB1	0.680356	0.0301345	0.105	0.097	1
PCBP2	0.21898	0.0301328	0.67	0.659	1
CEBPB	0.812159	0.0301318	0.258	0.261	1
HDDC2	0.567618	0.0301234	0.232	0.222	1
PPP6R2	0.0384999	0.0301193	0.108	0.073	1
C9orf85	0.014719	0.0301075	0.056	0.028	1
UBE2W	0.177828	0.0300572	0.069	0.051	1
SCO1	0.0513556	0.0300435	0.077	0.05	1
PCGF5	0.178803	0.0300299	0.138	0.114	1
TMEM134	0.183163	0.0300107	0.221	0.193	1
PGM2L1	0.0689213	0.0299845	0.06	0.037	1
PSMD1	0.104957	0.0299839	0.074	0.051	1
EGLN2	0.230553	0.029968	0.222	0.2	1
DAXX	0.141853	0.0299565	0.135	0.106	1
PSMC6	0.686258	0.0299518	0.179	0.174	1
FAM204A	0.251236	0.0299479	0.171	0.149	1
LAGE3	0.278968	0.0299399	0.205	0.183	1
SFSWAP	0.132824	0.0298878	0.116	0.09	1
UNC13D	0.363087	0.0298713	0.122	0.106	1
RPAIN	0.168619	0.0298708	0.192	0.161	1
PTPMT1	0.158603	0.029858	0.105	0.083	1
PI4KB	0.146204	0.0298005	0.11	0.084	1
URGCP	0.0319427	0.0297659	0.064	0.037	1
SND1	0.282268	0.029747	0.11	0.092	1
AP2S1	0.208986	0.0297456	0.285	0.259	1
HMGB2	0.661399	0.0297275	0.356	0.356	1
NUTF2	0.214477	0.0297168	0.192	0.165	1
CCDC159	0.0277141	0.0297105	0.058	0.031	1
PSMA3	0.0837412	0.0297015	0.172	0.136	1
GMPPB	0.0317552	0.0296938	0.055	0.029	1
HDAC2	0.24701	0.0296919	0.161	0.139	1
DESI2	0.0529631	0.0296752	0.047	0.026	1
GNA13	0.00983939	0.0296747	0.045	0.018	1
MAGEF1	0.0360205	0.0296657	0.071	0.042	1
SLC46A3	0.0207788	0.029654	0.06	0.031	1
DEGS1	0.411666	0.0296383	0.134	0.121	1
KANSL2	0.105893	0.0296304	0.069	0.048	1
RNF41	0.055759	0.0296263	0.068	0.042	1
ISOC2	0.018176	0.0296059	0.058	0.029	1
DPH3	0.0557284	0.0296021	0.063	0.039	1
DPYD	0.19392	0.0295604	0.106	0.086	1
GTF2H5	0.62569	0.0295508	0.221	0.217	1
C1orf56	0.81822	0.029534	0.29	0.292	1
DAAM1	0.284085	0.029523	0.04	0.029	1
BRD7	0.0732935	0.0295008	0.105	0.075	1
DNAJC30	0.0687068	0.0294983	0.089	0.061	1
RTCB	0.110742	0.0294905	0.13	0.103	1
FAM160A2	0.118436	0.0294837	0.063	0.042	1
ELMO1	0.452985	0.029461	0.118	0.106	1
FAM219B	0.0863198	0.0294449	0.06	0.039	1
PTBP3	0.138355	0.0294177	0.114	0.088	1
CHRAC1	0.321571	0.0294168	0.124	0.106	1
HIP1R	0.0543429	0.0294031	0.068	0.042	1
FLCN	0.0232609	0.0293981	0.052	0.026	1
USP8	0.271171	0.0293965	0.148	0.127	1
BORCS7	0.304832	0.0293617	0.114	0.097	1
SUMF2	0.374492	0.0293543	0.211	0.191	1
ARHGAP1	0.0920986	0.0293429	0.11	0.081	1
COPS3	0.317139	0.0293346	0.126	0.11	1
ZC3H8	0.174713	0.0293335	0.163	0.136	1
INTS6	0.166861	0.0293137	0.179	0.149	1
LAX1	0.0677199	0.0293058	0.06	0.037	1
NISCH	0.0458823	0.0292959	0.069	0.042	1
CBL	0.0498758	0.0292839	0.064	0.039	1
AP5M1	0.158475	0.0292761	0.097	0.075	1
PPP2R5A	0.152946	0.0292754	0.106	0.083	1
MTIF3	0.390672	0.0292548	0.167	0.152	1
CTSA	0.111417	0.0292365	0.113	0.086	1
KIDINS220	0.0727494	0.0292343	0.084	0.057	1
PSMC4	0.140226	0.0292255	0.163	0.134	1
ARL8B	0.0910547	0.029225	0.055	0.035	1
ELP6	0.0642535	0.0292169	0.082	0.055	1
MAPK6	0.0206679	0.0292017	0.055	0.028	1
TBP	0.0785609	0.0291969	0.063	0.04	1
CPTP	0.10226	0.029185	0.063	0.042	1
ARHGEF6	0.1461	0.029176	0.1	0.077	1
SMYD2	0.139619	0.0290973	0.068	0.048	1
IMP4	0.241997	0.0290965	0.151	0.13	1
CCL4	0.0389332	0.0290932	0.043	0.022	1
EGLN1	0.0826918	0.0290839	0.087	0.061	1
ABCF2	0.0952522	0.0290567	0.072	0.05	1
S100A9	0.50576	0.0290479	0.601	0.604	1
RSPRY1	0.0455971	0.0290418	0.055	0.031	1
ALDOC	0.0220097	0.0290411	0.093	0.057	1
HIF1A	0.331808	0.0290352	0.159	0.143	1
FAM96B	0.666734	0.0289983	0.242	0.233	1
COPB1	0.284838	0.0289961	0.113	0.095	1
DRG2	0.0636285	0.0289826	0.093	0.064	1
TSC22D3	0.42517	0.0289795	0.836	0.853	1
ERP29	0.325571	0.0289705	0.643	0.64	1
HPS4	0.14066	0.0289475	0.111	0.088	1
STAMBP	0.118425	0.0289193	0.058	0.039	1
RAB11A	0.278101	0.0288849	0.225	0.204	1
BLZF1	0.0795285	0.028881	0.047	0.028	1
USP5	0.339284	0.0288739	0.095	0.081	1
MORC2	0.0658054	0.0288647	0.093	0.064	1
DAP3	0.189503	0.0288557	0.246	0.217	1
RNF187	0.305735	0.0288463	0.164	0.145	1
DHX9	0.36202	0.0288175	0.143	0.128	1
ACP1	0.759965	0.0288106	0.274	0.277	1
LAMTOR3	0.0672826	0.0287946	0.095	0.066	1
RIOK2	0.136158	0.0287937	0.069	0.05	1
HDHD2	0.15987	0.0287791	0.079	0.059	1
TSPYL1	0.67821	0.0287715	0.279	0.284	1
WDR6	0.199586	0.0287632	0.135	0.112	1
COQ5	0.158519	0.0287578	0.085	0.064	1
UPRT	0.00942321	0.0287257	0.048	0.02	1
MRPL54	0.136548	0.0287127	0.269	0.235	1
SSR1	0.305545	0.0286974	0.245	0.224	1
SLIRP	0.292278	0.0286968	0.271	0.24	1
ANKLE2	0.101196	0.0286766	0.127	0.097	1
UBXN7	0.0828735	0.0286465	0.063	0.04	1
PRADC1	0.0542196	0.0286022	0.047	0.026	1
PFDN1	0.279498	0.0285984	0.209	0.185	1
NUDT5	0.113984	0.0285983	0.148	0.117	1
NOL7	0.392865	0.0285634	0.29	0.272	1
MTDH	0.467953	0.0285579	0.417	0.407	1
UTP18	0.41879	0.0285434	0.114	0.103	1
BEX5	0.530273	0.0285131	0.074	0.066	1
OFD1	0.33881	0.0285126	0.172	0.154	1
NOL8	0.206415	0.0285063	0.066	0.05	1
FCRL3	0.00137826	0.0284832	0.027	0.004	1
PHF20	0.483626	0.0284825	0.235	0.226	1
APPL1	0.223621	0.0284779	0.103	0.084	1
CDK5RAP1	0.134184	0.0284505	0.074	0.053	1
PUM2	0.0312986	0.0284388	0.118	0.079	1
SLC25A3	0.32257	0.0283696	0.541	0.528	1
USP1	0.329028	0.028365	0.132	0.116	1
PFDN4	0.188604	0.028354	0.203	0.174	1
TNPO3	0.085253	0.0283342	0.071	0.048	1
EMC3	0.270335	0.0283295	0.129	0.11	1
TOB2	0.05918	0.0283176	0.081	0.053	1
ZRANB2	0.331821	0.0283175	0.232	0.215	1
SNX17	0.265197	0.0282964	0.25	0.228	1
ZBTB7B	0.0838266	0.0282894	0.064	0.042	1
ZNF708	0.0713014	0.0282888	0.082	0.055	1
TMEM101	0.187416	0.0282769	0.072	0.055	1
NFATC3	0.409115	0.0282714	0.23	0.217	1
TMBIM1	0.156532	0.0282454	0.116	0.092	1
2019-09-02	0.215014	0.028233	0.164	0.139	1
ZC3HAV1	0.558117	0.0282066	0.317	0.312	1
ZBTB20	0.26846	0.0281855	0.151	0.132	1
PIN1	0.385207	0.0281804	0.198	0.183	1
RPP30	0.281686	0.0281691	0.087	0.072	1
EVI2A	0.604121	0.0281585	0.356	0.354	1
HMG20B	0.274333	0.0281514	0.113	0.095	1
MRPL42	0.205961	0.0281325	0.192	0.169	1
BAZ2B	0.199074	0.0281131	0.064	0.048	1
BFAR	0.285555	0.0280964	0.126	0.106	1
ABCB8	0.0754394	0.0280953	0.056	0.035	1
PPP4R2	0.0953064	0.0280854	0.098	0.072	1
NDE1	0.0993073	0.0280692	0.119	0.09	1
MOB4	0.145072	0.0280644	0.138	0.11	1
COQ10B	0.14521	0.0280576	0.169	0.139	1
RAD23A	0.318318	0.0280487	0.306	0.286	1
FAM98C	0.105945	0.0280319	0.081	0.057	1
CUTA	0.345176	0.027999	0.599	0.591	1
IVD	0.138564	0.0279664	0.082	0.061	1
RNF220	0.181838	0.027935	0.064	0.048	1
SRSF11	0.81763	0.0279314	0.351	0.356	1
CDC5L	0.102131	0.0279102	0.105	0.077	1
TRAF2	0.0539884	0.0279085	0.042	0.022	1
WDR89	0.0610474	0.0278863	0.064	0.04	1
TANGO2	0.0405817	0.0278778	0.048	0.026	1
EIF2B1	0.143453	0.0278774	0.11	0.084	1
HSPA4	0.0759439	0.0278278	0.085	0.059	1
TSEN34	0.134192	0.0277858	0.087	0.064	1
RABEPK	0.122517	0.0277808	0.071	0.05	1
FMNL1	0.357206	0.0277806	0.346	0.327	1
CLPP	0.291812	0.027738	0.171	0.15	1
ZNRD1	0.0990736	0.0277309	0.145	0.112	1
BAG6	0.132017	0.0277301	0.14	0.11	1
ITFG1	0.166609	0.0277127	0.089	0.068	1
LENG8	0.367649	0.0277066	0.138	0.123	1
EIF5B	0.453651	0.0277025	0.24	0.228	1
SUGP2	0.143354	0.0276945	0.089	0.066	1
KLHL28	0.100625	0.0276939	0.068	0.046	1
NCSTN	0.105755	0.0276882	0.074	0.051	1
BTN3A2	0.447811	0.027668	0.243	0.231	1
ABHD2	0.0348517	0.0276651	0.047	0.024	1
CEBPZ	0.156297	0.0276342	0.171	0.141	1
STIM2	0.153758	0.027634	0.095	0.073	1
ILKAP	0.183871	0.027619	0.089	0.068	1
ASH1L	0.26391	0.0276051	0.23	0.206	1
PSMD2	0.450284	0.027593	0.158	0.145	1
AMZ2	0.160065	0.0275912	0.111	0.086	1
LYL1	0.0757545	0.0275863	0.056	0.035	1
TOR1AIP1	0.271178	0.0275699	0.1	0.083	1
JUN	0.693097	0.0275593	0.945	0.95	1
SEC63	0.51571	0.0275438	0.148	0.138	1
SLC44A1	0.0301506	0.0275358	0.05	0.026	1
TCAF1	0.0354135	0.0275324	0.047	0.024	1
TBCA	0.207646	0.0275225	0.43	0.4	1
TTBK2	0.0141531	0.0275221	0.043	0.018	1
PARP11	0.0609155	0.0275149	0.053	0.031	1
NFKBIZ	0.376086	0.0274676	0.23	0.213	1
RPL7L1	0.495452	0.0274593	0.205	0.194	1
AURKAIP1	0.383376	0.0274379	0.274	0.262	1
METAP2	0.226711	0.0274301	0.248	0.217	1
MRPS15	0.243374	0.0274291	0.167	0.143	1
MRPL37	0.0982478	0.0273624	0.085	0.061	1
WDR26	0.14139	0.0273601	0.063	0.044	1
VPS33A	0.0489698	0.0273541	0.06	0.035	1
LMF2	0.183791	0.0273412	0.114	0.092	1
TNFRSF1A	0.196313	0.0273378	0.101	0.081	1
CCDC115	0.115167	0.0272904	0.161	0.127	1
ICAM2	0.456263	0.0272869	0.29	0.283	1
EPSTI1	0.317367	0.0272847	0.158	0.138	1
MZF1	0.106081	0.0272695	0.063	0.042	1
IMPA1	0.0835971	0.0272689	0.063	0.04	1
MSRB2	0.0895533	0.0272554	0.064	0.042	1
PUM1	0.293918	0.0272521	0.103	0.086	1
MCM3	0.145108	0.0272469	0.105	0.081	1
CCDC88C	0.427044	0.0272403	0.227	0.211	1
GRB2	0.555697	0.0271775	0.235	0.226	1
C1orf174	0.147739	0.0271272	0.064	0.046	1
EXOSC9	0.0520325	0.0271219	0.071	0.044	1
TOR1A	0.12489	0.027107	0.079	0.057	1
DHX15	0.296909	0.0271044	0.106	0.09	1
TVP23B	0.0691958	0.0270995	0.055	0.033	1
EXOC1	0.333971	0.0270972	0.089	0.073	1
FBXO4	0.0545947	0.0270551	0.072	0.046	1
C11orf1	0.232548	0.0270545	0.093	0.075	1
NBR1	0.435616	0.0270487	0.11	0.099	1
HOXB2	0.185572	0.0270091	0.147	0.119	1
PHF23	0.0936571	0.0269949	0.053	0.033	1
MTPN	0.0730536	0.0269789	0.158	0.119	1
DIDO1	0.385476	0.0269608	0.098	0.086	1
DNAJC19	0.303152	0.0269561	0.279	0.261	1
AGO2	0.0722951	0.0269488	0.09	0.062	1
ZBTB4	0.14368	0.0269435	0.09	0.068	1
CD82	0.139435	0.0269341	0.076	0.055	1
WDR11	0.159086	0.0269277	0.058	0.04	1
MRPL16	0.116101	0.0269109	0.121	0.092	1
VPS53	0.0780283	0.0268928	0.079	0.053	1
UBE2J1	0.285854	0.0268923	0.116	0.097	1
ELAVL1	0.345926	0.0268746	0.185	0.167	1
SRI	0.373746	0.0268656	0.243	0.228	1
RANBP3	0.247149	0.0268589	0.081	0.064	1
TYK2	0.148411	0.0268486	0.058	0.04	1
TMCO3	0.0527017	0.0268471	0.047	0.026	1
EI24	0.339423	0.0268365	0.143	0.127	1
TNFSF10	0.162665	0.0268281	0.214	0.185	1
VCP	0.393892	0.0268064	0.169	0.154	1
SMAD2	0.134342	0.0267893	0.15	0.119	1
SERBP1	0.469008	0.0267893	0.498	0.499	1
TIA1	0.277199	0.0267836	0.095	0.079	1
TMEM179B	0.347852	0.026783	0.179	0.161	1
ATF6B	0.271655	0.026769	0.264	0.24	1
GOLGA7	0.453007	0.0267519	0.233	0.224	1
LPXN	0.251375	0.0267297	0.148	0.127	1
ANKRD17	0.201323	0.0267177	0.093	0.073	1
RECQL	0.164906	0.0267135	0.085	0.064	1
FLOT1	0.440555	0.0267125	0.159	0.147	1
SPEN	0.104335	0.0266958	0.079	0.055	1
TMEM141	0.0735593	0.0266943	0.135	0.101	1
SLAIN2	0.149684	0.0266914	0.076	0.055	1
ANAPC13	0.294957	0.0266746	0.148	0.13	1
PGRMC1	0.0817033	0.02666	0.052	0.031	1
GIPC1	0.0881352	0.0266567	0.069	0.046	1
GMIP	0.203299	0.0266454	0.074	0.057	1
PCYT2	0.0624475	0.0266377	0.069	0.044	1
DPM2	0.100524	0.026636	0.074	0.051	1
FAM104A	0.306969	0.026632	0.116	0.099	1
FAM208A	0.132579	0.02663	0.095	0.072	1
NAMPT	0.14049	0.0266196	0.082	0.061	1
TIMM22	0.0580186	0.0266022	0.079	0.051	1
PEX26	0.109016	0.0266006	0.045	0.028	1
ILVBL	0.0750556	0.0265833	0.066	0.042	1
RELB	0.0868082	0.0265768	0.043	0.026	1
SERPINB6	0.165893	0.0265757	0.161	0.132	1
SNAPC1	0.0195953	0.0265428	0.042	0.018	1
OAZ1	0.416873	0.0265372	0.894	0.897	1
TOX2	0.0097129	0.0265225	0.024	0.006	1
SFR1	0.106558	0.0265006	0.074	0.051	1
TCHP	0.229801	0.0264994	0.048	0.035	1
EXOC3	0.176699	0.0264842	0.106	0.084	1
WHAMM	0.363274	0.0264818	0.142	0.127	1
ACTR6	0.176819	0.0264723	0.127	0.103	1
AGMAT	0.11748	0.0264637	0.06	0.04	1
BICD2	0.119966	0.0264258	0.047	0.029	1
NOP58	0.265741	0.0264191	0.245	0.218	1
NAE1	0.411227	0.0264048	0.198	0.183	1
INPP4B	0.559551	0.0263925	0.166	0.158	1
MYH9	0.203962	0.0263756	0.272	0.24	1
SPINT2	0.276257	0.0263696	0.235	0.215	1
RNF166	0.536981	0.0263591	0.179	0.169	1
UBXN11	0.0899648	0.0263547	0.076	0.051	1
SZRD1	0.0726878	0.0263482	0.116	0.083	1
PTEN	0.346836	0.0263192	0.13	0.116	1
ASH2L	0.0878286	0.0263168	0.087	0.061	1
MFSD10	0.302542	0.0262775	0.089	0.073	1
SDHC	0.218808	0.0262435	0.261	0.231	1
VPS72	0.139587	0.0262302	0.087	0.064	1
ATF7	0.0491115	0.0262272	0.055	0.031	1
NSMCE2	0.200802	0.0262142	0.076	0.057	1
CAMK1D	0.203596	0.0261738	0.081	0.062	1
NUP93	0.0366115	0.0261632	0.052	0.028	1
SOAT1	0.180539	0.0261608	0.084	0.064	1
NFKBIB	0.289394	0.0261575	0.055	0.042	1
ST3GAL2	0.0529276	0.0261542	0.082	0.053	1
VPS8	0.223133	0.0261152	0.068	0.051	1
USO1	0.25248	0.0260975	0.111	0.092	1
MTFR1L	0.162186	0.0260807	0.06	0.042	1
CRBN	0.355945	0.026078	0.324	0.305	1
CDK10	0.184198	0.0260696	0.087	0.068	1
LMBRD1	0.11779	0.0260666	0.097	0.072	1
ABI3	0.0800592	0.0260304	0.068	0.044	1
CCDC12	0.180944	0.0260108	0.277	0.25	1
MAPKAPK5	0.259381	0.0260079	0.116	0.099	1
BSDC1	0.341657	0.0259934	0.145	0.128	1
KLF12	0.0368177	0.0259841	0.087	0.055	1
GPSM3	0.292047	0.0259669	0.781	0.796	1
HRH2	0.0314453	0.0259268	0.05	0.026	1
LSM12	0.10177	0.0259204	0.106	0.079	1
DERL2	0.329683	0.0259051	0.114	0.099	1
RALGAPA1	0.188624	0.0258962	0.064	0.048	1
AMDHD2	0.0472455	0.0258863	0.05	0.028	1
AGTRAP	0.241198	0.0258851	0.081	0.064	1
ANKRD26	0.0974965	0.0258739	0.066	0.044	1
LIMA1	0.0197791	0.0258637	0.05	0.024	1
FASTKD2	0.0884665	0.0258562	0.064	0.042	1
POP7	0.131895	0.0258511	0.077	0.055	1
CEP135	0.159925	0.0258215	0.1	0.077	1
TMEM222	0.279794	0.0258167	0.077	0.062	1
UHMK1	0.365641	0.0258089	0.155	0.138	1
VPS35	0.305221	0.0257931	0.166	0.147	1
SLC25A46	0.248541	0.0257673	0.074	0.059	1
MED17	0.174283	0.0257626	0.093	0.073	1
LRPPRC	0.328086	0.0257606	0.135	0.119	1
PPP1R15B	0.112181	0.0257565	0.064	0.044	1
PDCL	0.108386	0.025755	0.056	0.037	1
MLYCD	0.027302	0.0257231	0.04	0.018	1
TRMT10B	0.174954	0.0256957	0.081	0.061	1
RMND5B	0.190241	0.0256558	0.082	0.062	1
NUDT4	0.549133	0.0256549	0.203	0.194	1
TASP1	0.0788979	0.0256485	0.042	0.024	1
KIAA0319L	0.0577128	0.0256473	0.077	0.05	1
MBNL1	0.460358	0.0256464	0.475	0.472	1
TFPT	0.0936943	0.0256443	0.095	0.068	1
USP15	0.596747	0.0256237	0.279	0.273	1
ABHD11	0.0921671	0.0255988	0.043	0.026	1
TIMM50	0.108667	0.0255947	0.089	0.064	1
C15orf61	0.0781912	0.0255664	0.092	0.064	1
ARL1	0.230558	0.0255524	0.085	0.068	1
TOR2A	0.0609241	0.0255365	0.048	0.028	1
ATP6V1D	0.0842354	0.0255178	0.093	0.066	1
SNN	0.217652	0.0255167	0.082	0.064	1
DDX24	0.151829	0.025495	0.42	0.385	1
KRT10	0.300083	0.0254788	0.446	0.437	1
TOM1	0.144119	0.025473	0.063	0.044	1
ARFGAP1	0.18421	0.0253824	0.055	0.039	1
HEBP2	0.487536	0.0253781	0.138	0.127	1
PDHA1	0.0708372	0.0253738	0.082	0.055	1
PSMA1	0.363582	0.0253453	0.364	0.339	1
2019-03-07	0.31479	0.025343	0.25	0.229	1
MRPS10	0.340506	0.0253334	0.113	0.097	1
ANKRD36C	0.294828	0.0253301	0.081	0.066	1
PDIA6	0.469362	0.025266	0.176	0.163	1
GPCPD1	0.131247	0.0252652	0.081	0.059	1
ZCCHC9	0.253283	0.0252498	0.081	0.064	1
KDM5D	0.178013	0.0252237	0.085	0.066	1
GPI	0.276875	0.0252211	0.108	0.09	1
EFTUD2	0.133828	0.0252169	0.081	0.059	1
CFD	0.0783111	0.025206	0.068	0.044	1
SPPL2A	0.241827	0.0251979	0.071	0.055	1
HAUS1	0.189895	0.025195	0.09	0.07	1
UBLCP1	0.24439	0.0251948	0.116	0.095	1
SAR1A	0.568118	0.025191	0.193	0.185	1
IFNGR2	0.225468	0.0251859	0.098	0.079	1
ARHGEF2	0.118471	0.0251755	0.143	0.114	1
CARF	0.0757082	0.0251688	0.066	0.042	1
EBLN2	0.155959	0.0251387	0.058	0.04	1
PDE4DIP	0.475549	0.0251339	0.06	0.051	1
CTSB	0.236302	0.0251303	0.147	0.123	1
LY9	0.298693	0.0251218	0.23	0.207	1
ELAC2	0.188241	0.0251172	0.056	0.04	1
IP6K1	0.16696	0.0251115	0.074	0.055	1
SSR4	0.120564	0.0251083	0.665	0.629	1
HAUS4	0.0337292	0.0250718	0.042	0.02	1
SYNE1	0.268026	0.0250216	0.151	0.132	1
SYF2	0.789269	0.0249987	0.443	0.451	1
BANP	0.0817033	0.0249943	0.052	0.031	1
MKNK2	0.180098	0.0249858	0.101	0.079	1
POMGNT1	0.12553	0.0249567	0.093	0.07	1
IRS2	0.149736	0.0249376	0.121	0.094	1
AP3B1	0.0847453	0.0249265	0.068	0.044	1
FLI1	0.306063	0.024926	0.172	0.152	1
SCYL1	0.0710535	0.0248988	0.082	0.055	1
MRPL35	0.251073	0.0248862	0.071	0.055	1
PPA2	0.326628	0.0248672	0.13	0.114	1
HIST1H2AC	0.0480571	0.0248575	0.045	0.024	1
EIF4E3	0.0793577	0.0248462	0.052	0.031	1
SIRT7	0.213744	0.0248403	0.129	0.106	1
PIGS	0.0688979	0.0248388	0.055	0.033	1
HGS	0.133979	0.0248082	0.084	0.061	1
RNF213	0.357423	0.0248059	0.291	0.272	1
SIDT1	0.0393496	0.0247818	0.039	0.018	1
LRRC41	0.147463	0.0247641	0.069	0.05	1
PSMC3	0.300206	0.0247468	0.209	0.185	1
NFX1	0.169836	0.0247361	0.077	0.057	1
SNRNP48	0.0878157	0.024731	0.069	0.046	1
ZDHHC6	0.130116	0.0247235	0.103	0.077	1
MAPK1IP1L	0.310457	0.0247222	0.213	0.191	1
THRA	0.217377	0.0247174	0.097	0.077	1
GLUD1	0.580684	0.0247146	0.158	0.15	1
ZDHHC12	0.411578	0.0247124	0.137	0.125	1
BRAT1	0.173219	0.0246869	0.053	0.037	1
UBTF	0.355802	0.0246698	0.142	0.127	1
CLDND1	0.154802	0.0246694	0.1	0.077	1
KLF4	0.0849661	0.0246553	0.058	0.037	1
ZNF91	0.141528	0.0246481	0.14	0.112	1
FCMR	0.888543	0.0246135	0.409	0.424	1
LIX1L	0.12159	0.0246022	0.098	0.073	1
ZCRB1	0.402613	0.0246013	0.14	0.127	1
GLRX5	0.52293	0.0246013	0.124	0.116	1
B4GALT4	0.149544	0.0245865	0.069	0.05	1
TFDP2	0.276101	0.0245633	0.093	0.077	1
SAE1	0.314391	0.024563	0.145	0.127	1
PXN	0.0830117	0.0245504	0.113	0.081	1
SNU13	0.160227	0.0245492	0.475	0.437	1
POLR2J2	0.452163	0.0245316	0.087	0.077	1
LCP2	0.37985	0.0244936	0.177	0.16	1
IDH3A	0.131831	0.0244879	0.079	0.057	1
ZNF146	0.200749	0.024475	0.119	0.097	1
TMEM11	0.177187	0.0244627	0.068	0.05	1
ZNF680	0.0353194	0.0244617	0.047	0.024	1
CAMTA1	0.269207	0.024459	0.158	0.138	1
LRIF1	0.0409934	0.0244206	0.072	0.044	1
TAF12	0.324337	0.024391	0.11	0.094	1
FEZ2	0.0636331	0.0243794	0.053	0.031	1
MCUR1	0.0257977	0.0243504	0.043	0.02	1
AKR7A2	0.3035	0.0243462	0.132	0.112	1
BMS1	0.256144	0.0243394	0.082	0.066	1
PRF1	0.0846261	0.0243388	0.058	0.037	1
ARFIP2	0.120764	0.0243146	0.084	0.061	1
BCL7C	0.112154	0.0242898	0.135	0.105	1
MAP4	0.133307	0.0242838	0.06	0.04	1
PSMD4	0.210252	0.024274	0.267	0.237	1
SATB1	0.824772	0.024274	0.383	0.398	1
GRAP	0.301432	0.0242635	0.097	0.081	1
TXNDC11	0.200984	0.0242316	0.064	0.048	1
ZNF675	0.048803	0.0241988	0.045	0.024	1
S100A12	0.212211	0.0241938	0.074	0.057	1
GTF2F1	0.546003	0.0241877	0.15	0.141	1
ZC3H12A	0.0359049	0.0241851	0.034	0.015	1
PDCL3	0.316391	0.0241654	0.124	0.106	1
MRPS30	0.201083	0.0241611	0.132	0.108	1
CNOT6L	0.249973	0.0241574	0.195	0.171	1
DHX57	0.0468543	0.0241198	0.04	0.02	1
ARMC8	0.0696187	0.024111	0.087	0.059	1
TULP4	0.304912	0.0241043	0.056	0.044	1
DLST	0.112153	0.0241004	0.069	0.048	1
NDUFS2	0.401847	0.024091	0.221	0.202	1
ACAT2	0.789944	0.0240836	0.082	0.081	1
SLC52A2	0.393897	0.0240729	0.077	0.066	1
RGS1	0.371051	0.0240592	0.14	0.123	1
VAMP7	0.0935561	0.0240366	0.087	0.061	1
ZNF506	0.268936	0.0240332	0.114	0.095	1
HPS5	0.293608	0.0240227	0.047	0.035	1
PHPT1	0.441892	0.024	0.135	0.121	1
RPAP3	0.154843	0.0239996	0.085	0.064	1
KIAA0040	0.146787	0.0239832	0.076	0.055	1
ZNF354A	0.0235293	0.0239826	0.052	0.026	1
PDS5A	0.120097	0.0239711	0.103	0.077	1
CLUAP1	0.325121	0.0239584	0.121	0.105	1
RDH11	0.20808	0.0239575	0.11	0.088	1
CCZ1	0.3916	0.0239429	0.187	0.171	1
SARS	0.222515	0.0239346	0.19	0.165	1
PTOV1	0.149022	0.0239279	0.134	0.106	1
EXOSC6	0.267729	0.0239213	0.151	0.128	1
CEBPD	0.0283059	0.0239204	0.04	0.018	1
CCDC71	0.164607	0.0239182	0.047	0.031	1
ARID5B	0.304977	0.0239142	0.153	0.132	1
KPNA6	0.0960402	0.023891	0.089	0.062	1
ING5	0.301267	0.0238807	0.072	0.059	1
KCNQ1	0.108781	0.023875	0.045	0.028	1
RNF219	0.0639174	0.0238661	0.053	0.031	1
TMPO	0.49074	0.0238473	0.163	0.15	1
GPBP1L1	0.222259	0.0238383	0.167	0.143	1
TMEM63A	0.454544	0.023833	0.272	0.251	1
DENND4B	0.106955	0.0238324	0.069	0.048	1
GLO1	0.30572	0.0238265	0.179	0.158	1
VCPKMT	0.0628766	0.0238095	0.058	0.035	1
HSD17B10	0.455618	0.0238072	0.15	0.138	1
MLH3	0.148354	0.0237947	0.064	0.046	1
BRAF	0.0728291	0.0237879	0.05	0.029	1
RFC2	0.0812779	0.0237851	0.056	0.035	1
FBXW5	0.589553	0.0237815	0.143	0.136	1
DDX52	0.307463	0.0237776	0.072	0.059	1
SASH3	0.466039	0.0237555	0.127	0.116	1
PDE6D	0.117743	0.0237553	0.047	0.029	1
ANKRD55	0.403602	0.0237427	0.097	0.084	1
NUDT16L1	0.315576	0.0237274	0.176	0.156	1
EXOSC7	0.184712	0.0237271	0.103	0.081	1
SLC35A4	0.215958	0.0237261	0.081	0.062	1
MTMR4	0.0711645	0.0237253	0.076	0.05	1
PTPN11	0.207464	0.0237244	0.052	0.037	1
SGK1	0.214363	0.0237237	0.058	0.042	1
CHMP2B	0.282061	0.0237182	0.116	0.097	1
RPS6KA4	0.08259	0.0237115	0.042	0.024	1
PRPF8	0.200232	0.0236929	0.153	0.127	1
[truncated: 5,587 more rows]

## Sheet: Gene expression naive T cells
	AAACCTGCACATTAGC.1	AAACCTGTCGCCAAAT.1	AAACGGGGTAGCTTGT.1	AAACGGGGTGCGCTTG.1	AAAGATGAGTACGATA.1	AAAGATGCAAAGCAAT.1	AAAGATGCACTTAAGC.1	AAAGATGCAGCGAACA.1	AAAGATGTCCCTAATT.1	AAAGATGTCCGCAGTG.1	AAAGCAAAGCCCTAAT.1	AAAGTAGAGAGGTAGA.1	AAAGTAGAGTCAAGCG.1	AAATGCCCAACTTGAC.1	AACACGTGTGGCCCTA.1	AACACGTGTTACGCGC.1	AACACGTTCCACTCCA.1	AACCATGCAAACTGTC.1	AACCATGCATATGAGA.1	AACCGCGAGCACGCCT.1	AACCGCGAGTACGCGA.1	AACCGCGCAGCTGGCT.1	AACGTTGAGGCCCTCA.1	AACGTTGTCGTCTGCT.1	AACGTTGTCGTGGACC.1	AACTCAGTCTTGCCGT.1	AACTCTTAGAAGAAGC.1	AACTCTTAGCTGAAAT.1	AACTCTTCAATAGCAA.1	AACTCTTCATTTGCTT.1	AACTCTTGTTCCATGA.1	AACTCTTTCAATCACG.1	AACTTTCCACGTGAGA.1	AACTTTCCAGTGACAG.1	AACTTTCTCAGAAATG.1	AACTTTCTCAGGTAAA.1	AACTTTCTCTGGGCCA.1	AAGACCTAGTGTTGAA.1	AAGCCGCAGCGTTCCG.1	AAGCCGCTCATCACCC.1	AAGCCGCTCCATGCTC.1	AAGCCGCTCCGTAGTA.1	AAGCCGCTCGGGAGTA.1	AAGGAGCAGTACACCT.1	AAGGCAGGTATGAAAC.1	AAGGTTCGTAGCGATG.1	AAGGTTCTCCCTCAGT.1	AAGTCTGGTCCGAAGA.1	AAGTCTGGTCTGATTG.1
NOC2L	0	0.716613	0	1.0557	0	0	0	0	0	0	0	0	0	0	0	0	0	0	0	0	0	0	0	0	0	0	0	0.436375	0	0	0	0	0	0	0	0	0	0	0	0	0	0	0	0	0	0	0	0	0
HES4	0	0	0	0	0	0	0	0	0	0	0	0	0	0	0	0	0	0	0	0	0	0	0	0	0	0	0	0	0	0	0	0	0	0	0	0	0	0	0	0	0	0	0	0	0	0	0	0	0
ISG15	0	0	0	0	1.23245	0	0	0	0	0	1.10515	0	0	0	0	0.951402	0.957024	0	0	0	1.03335	0.803563	0	0	0.838945	0	1.00197	0.87275	0	0	0	0.842118	0	0	0	0	0	0	0	0	0	0	0.981002	0	0.715031	0	0	0	1.15345
TNFRSF18	0	0	0	0	0	0	0	0	0	0	0	0	0	0	0	0	0	0	0	0	0	0	0	0	0	0	0	0	0	0	0	0	0	0	0	0	0	0	0	0	0	0	0	0	0	0	0	0	0
TNFRSF4	0	0	0	0	0	0	0	0	0	0	0	0	0	0	0	0	0	0	0	0	0	0	0	0	0	0	0	0	0	0	0	0	0	0	0	0	0	0	0	0	0	0	0	0	0	0	0	0	0
SDF4	1.47475	0.716613	1.18333	0	0	0	0	0	0	0.95064	0	0	0	0	0	0	0	0	0.837959	0	0	0	0	0	0	0	0	1.30912	0	1.02326	0	0	0	0	0	0	0.95651	0	0	0	0.882586	0.958053	0	0	0	0	0	0	0
B3GALT6	0	0	0	0	0	0	0	0	0	0	0	0	0	0	0	0	0	0	0	0	0	0	0	0	0	0	0	0	0	0	0	0	0	0	0	0	0	0	0	0	0	0	0	0	0	0	0	0	0
UBE2J2	1.47475	0	0	0	0	0	1.06231	0	0	1.90128	0	0.93053	0	0.975897	0	0	0	0	0	0	0	0	0	0	0	1.7569	0	0	0	0	1.32355	0.842118	0	0	2.13226	0	0.95651	0	0	0	0.882586	0.958053	0	0	0.715031	0	0	0	0
ACAP3	0	0	0	0	0	0	0	0	0	0	0	0	0	0	0	0	0	0	0.837959	0	0	0	0	0.678667	0	0	0	0	0	0	0	0	0	0	0	0	0	0	0	0	0	0	0	0	0	0	0	0	0
PUSL1	0	0	0	0	0	0	0	0	0	0	0	0	0	0	0	0	0	0	0	0	0	0	0	0	0	0	0	0	0	0	0	0	0	0	0	0	0	0	0	0	0	0	0	0	0	0	0	0	0
CPTP	0	0	0	2.11141	1.23245	0	0	0	0	0	0	0	0	0	0	0	0	0	0	0	0	0	0	0	0	0	0	0	0	0	0	0	0	0.978577	0	0	0	0	0	0	0	0	0	0	0	0	0	0	0
AURKAIP1	0	0.716613	1.18333	0	0	2.70539	0	0	1.09969	0	0	0	0.749632	0.975897	0	0.951402	0	0	0	0.761813	0	0.803563	0	0.678667	0.838945	0	0	0.87275	0	0	0	0	0	0	0	0	0.95651	0	0	0	0.882586	0	0.981002	0	0	0.831311	0.923057	0	1.15345
CCNL2	0	0	0	0	0	0	0	0	0	0.95064	0	0	0.749632	0	0	0	0	0	0	0	0	0	0	0	0.838945	0	0	0.436375	0	1.02326	0	0.842118	0	0	0	0	0.95651	0	0	0	0	0.958053	0	0	0	0	0	0	0
MRPL20	0	0.716613	0	0	0	0	0	0	0	0	0	0	0	0	0	0	0	0	0	0.761813	1.03335	0	0	0	0	0	0	0.436375	0	3.06979	0	0	0	0.978577	0	0	0	0	0	0	0	0	0	1.02268	0.715031	0	0	0	0
SSU72	0	0	0	0	0	0	2.12463	0	0	0.95064	0	0.93053	0	0.975897	0	1.9028	0	0	0.837959	1.52363	1.03335	0	0	0.678667	2.51684	1.7569	0	0.87275	0	1.02326	0	0.842118	0	1.95715	1.06613	0	0	1.47353	1.19644	0	0	0.958053	0	0	0	0	0.923057	3.32991	0
MIB2	0	0	0	0	0	0	0	0	0	0	0	0	0	0.975897	0	0	0	2.00281	0	0	0	0	0	0	0	0	0	0	0	0	0	0.842118	0	0	0	0	0	0	0	0	0.882586	0	0.981002	0	0	0	0.923057	0	0
MMP23B	0	0	0	0	0	0	0	0	0	0	0	0	0	0	0	0	0	0	0	0	0	0	0	0	0	0	0	0	0	0	0	0	0	0	0	0	0	0	0	0	0	0	0	0	0	0	0	0	0
CDK11B	0	0	1.18333	0	0	0	0	0	0	0	0	0	0	0	0.994696	0	0	0	0	0	0	0	1.08002	0.678667	0	0	0	0	0	0	0	0	0	0	0	0	0	0	0	0	0	0.958053	0	0	0	0	0	0	0
SLC35E2B	0	0	0	0	0	0	0	0	0	0	0	0	0	0	0	0	0	0	0	0	0	0	0	0	0	0	0	0	0	0	0	0	1.31137	0	1.06613	0	0	0	0	0	0	0	1.962	0	0	0	0	0	0
CDK11A	0	0	1.18333	0	0	0	0	0	0	0	0	0	0	0	0	0	0	0	0	0	0	0	1.08002	0	0	0	0	0	0	0	0	0	0	0	0	0	0	0	0	0	0	0.958053	0	0	0	0	0	0	0
NADK	0	0	0	0	0	0	0	0	0	0	0	0	0	0	0	0	0	2.00281	0	0	0	0	0	0	0	0	0	0	0	0	0	0	0	0	0	0	0	0	0	0	0	0	0	0	0	0.831311	0	0	0
GNB1	0	0	0	0	0	0	1.06231	0	0	0	0	0	0	0	0	0	0	0	0	0	0	0	0	0	0	0	0	0	0	0	0	0.842118	0	0	0	0	0	0	0	0	0	0	0	0	0	0	0.923057	0	0
FAAP20	0	0	0	0	0	0	0	0	1.09969	0.95064	1.10515	1.86106	0.749632	0	0	0	0.957024	0	0	0	0	0	1.08002	0	0	0	0	0	0	0	0	0	0	0	0	1.09294	0	0	0	1.1387	0	1.91611	0	1.02268	0	0.831311	0	0	0
SKI	0	0	0	0	0	0	0	0	0	0	0	0	0	0	0	0	0	0	0	0	0	0	1.08002	0	0	0	0	0	0	0	0	0	1.31137	0	0	0	0	0	0	0	0	0	0	0	0	0	0	0	0
RER1	0	0.716613	0	0	0	0	0	1.06263	0	0	0	1.86106	0	0	0	0.951402	0.957024	0	0	0.761813	0	0	0	0	0	0	0	0.436375	0	0	0	1.68424	0	0	0	0	0	0	0	1.1387	0.882586	0	0	0	0	0	0	0	0
PEX10	0	0	0	0	0	0	0	0	0	0	0	0	0	0	0.994696	0	0	0	0	0.761813	0	0.803563	0	0	0	0	0	0	0	0	0	0	0	0	0	0	0	0	0	0	0	0	0	0	0	0	0	0	0
TNFRSF14	0	0.716613	0	0	0	0	0	0	1.09969	0	0	0	0	0	1.98939	0	0	0	0	0	1.03335	0.803563	0	0	0	0	0	0.436375	0	2.04652	0	0	0	1.95715	0	1.09294	0.95651	0	0	1.1387	0	0	0	1.02268	0.715031	0.831311	0	0	1.15345
TPRG1L	0	0	0	0	0	0	0	0	0	0	0	0	0	0	0	0	0	0	0	0	0	0	0	0	0	0	0	0	0	1.02326	0	0	0	0	0	0	0.95651	0	0	0	0	0	0	0	0	0	0	0	0
WRAP73	1.47475	0	0	0	0	0	0	0	0	0	1.10515	0	0	0	0.994696	0	0	0	0	0	0	0	0	0	0	0	0	0	0	0	0	0	0	0	0	0	0	0	0	0	0	0	0	0	0	0	0	0	0
LRRC47	0	0	1.18333	0	0	0	0	0	0	0	0	0	0.749632	0	0	0	0	0	0	0	0	0.803563	0	0	0	0	0	0	0	1.02326	0	0	0	0	0	0	0	0	0	0	0	0	0	0	0	0	0	0	0
CEP104	0	0	0	0	0	0	0	0	0	0	0	0	0	0	0	0	0	0	0	0	0	0	0	0	0	0	0	0	0	0	0	0	0	0	0	0	0	0	0	0	0	0	0	1.02268	0	0	0	0	0
C1orf174	0	0	0	0	0	0	0	0	0	0	0	0	0	0	0	0	0	0	0	0.761813	0	0	0	0	0	0	1.00197	0	0	0	0	0	0	0.978577	0	0	0	0	0	0	0	0	0.981002	0	0	0	0	0	0
KCNAB2	0	0	0	0	1.23245	0	0	0	0	0	0	0	0.749632	0	0	0	0	0	0.837959	0	0	0	0	0	0	0	0	0	0	0	0	0	0	0	1.06613	0	0	0	1.19644	0	0	0	0.981002	1.02268	0	0	0.923057	1.66495	0
RPL22	8.84851	10.7492	17.7499	15.8356	14.7893	16.2323	7.4362	14.8768	14.296	10.457	7.73604	13.958	11.9941	9.75897	14.9204	5.70841	10.5273	10.0141	4.18979	12.189	14.4669	7.23207	10.8002	12.216	13.4231	10.5414	15.0295	13.0912	8.58259	13.3024	9.26486	7.57906	15.7365	12.7215	6.39677	10.9294	8.60859	7.36766	14.3573	10.2483	8.82586	12.4547	10.791	17.3855	12.8706	19.1202	6.4614	9.98972	16.1483
ICMT	0	0	0	0	0	0	0	0	0	0	0	0	0	0	0	0	0	0	0	0	0	0	0	0	0	0	0	0	0	0	0	0	0	0	0	0	0	0	0	0	0	0	0	0	0	0	0	0	0
ACOT7	0	0	0	0	0	0	0	0	0	0	0	0	0	0	0	0	0	0	0.837959	0	0	0	0	0.678667	0	0	0	0	0	0	0	0	0	0	0	0	0	0	0	0	0	0	0	0	0	0	0	0	0
TNFRSF25	1.47475	0	0	0	0	0	0	0	0	0.95064	0	0	0	0	0	0	0	0	0	0	0	0	0	0.678667	0	0	0	0	0	1.02326	0	0	0	0.978577	0	0	0	0	0	1.1387	0.882586	0	0	0	0	0	0	0	0
NOL9	0	0	0	0	0	0	0	0	0	0	0	0	0	0	0	0	0	0	0	0	0	0	0	0	0	0	0	0.436375	0	0	1.32355	0	0	0	0	0	0	0	0	0	0	0	0	0	0	0	0	0	0
DNAJC11	0	0	0	0	0	0	0	0	0	0	1.10515	0	0	0	0	0	0	0	0	0	0	0	0	0	0	0	0	0	0	0	1.32355	0	0	0	0	0	0	0	0	0	0	0	0	0	0	0	0	0	0
CAMTA1	1.47475	0	0	1.0557	0	0	0	0	1.09969	0	0	0	0.749632	0	0	0.951402	0	0	0	0	1.03335	0.803563	0	0	0	0	0	0	1.22608	0	0	0	1.31137	0	0	0	1.91302	0	0	0	0	0	0	2.04535	0	0	0	1.66495	0
VAMP3	0	0	0	1.0557	0	0	0	0	0	0	0	0	0	0	0	0.951402	0	0	0	0	0	0	0	0	0	0	0	0	0	0	1.32355	0	0	0	0	1.09294	0	0	0	0	0	0	0.981002	0	0	0.831311	0	0	0
PARK7	1.47475	1.43323	0	0	0	0	0	1.06263	1.09969	0	2.2103	1.86106	0.749632	0	0	0.951402	0	0	0.837959	0.761813	0	0	0	0.678667	0	3.51381	1.00197	0	1.22608	3.06979	0	1.68424	0	0.978577	0	1.09294	0.95651	1.47353	0	1.1387	0	0.958053	1.962	2.04535	0.715031	0.831311	0	0	0
RERE	0	0	0	0	0	0	0	0	0	0	0	0	0	0	0	0	0	0	0	0	0	0	0	0	0	0	0	0	0	0	0	0	0	0.978577	0	0	0	0	0	0	0	0.958053	0	0	0	0	0	0	0
ENO1	0	0	1.18333	0	0	0	2.12463	2.12526	0	1.90128	0	0.93053	1.49926	0.975897	1.98939	0	0.957024	0	2.51388	2.28544	0	1.60713	0	0.678667	0.838945	1.7569	1.00197	1.30912	0	2.04652	0	1.68424	1.31137	0	1.06613	0	0	0	0	0	0	0	1.962	1.02268	0.715031	0.831311	0	1.66495	0
H6PD	0	0.716613	0	0	0	0	0	0	0	0	0	0	0	0	0	0	0	0	0	0	0	0	0	0	0	0	0	0	0	0	0	0	1.31137	0	0	0	0.95651	0	0	0	0	0	0	0	0	0	0	0	0
SLC25A33	0	0	0	0	0	0	0	0	0	0	0	0	0	0	0	0	0	0	0	0	0	0	0	0	0	0	0	0.436375	0	0	0	0	0	0	0	0	0	0	0	0	0	0	0	0	0	0	0	1.66495	0
PIK3CD	0	0	0	0	0	0	0	0	0	0	0	0	0	0	0.994696	0.951402	0	0	0	0	1.03335	0.803563	1.08002	0	0	0	0	0	0	0	2.6471	0	0	0	0	1.09294	0	0	0	0	0	0	0.981002	0	0	0	0	1.66495	0
CLSTN1	0	0	0	0	0	0	0	0	0	0.95064	0	0	0	0	0	0	0	0	0	0	0	0	0	0.678667	0	1.7569	0	0	0	0	0	0.842118	0	0	0	0	0	0	0	0	0	0	0	0	0	0.831311	0	0	0
CTNNBIP1	0	0	0	0	0	0	0	0	0	0	0	0	0	0	0	0	0	0	0	0	0	0	0	0	0	0	0	0	0	1.02326	0	0	0	0	0	0	0	0	0	0	0	0	0	0	0	0	0	0	0
LZIC	0	0	0	1.0557	0	0	0	0	0	0.95064	0	0	0	0	0	0	0	0	0	0	1.03335	0	0	0	0	0	0	0	0	0	0	0	0	0.978577	1.06613	0	0	0	0	0	0	0	0	0	0	0	0	0	0
RBP7	0	0	0	0	0	0	0	0	0	0	0	0	0	0	0	0	0	0	0	0	0	0	0	0	0	0	0	0.436375	0	0	0	0	0	0	0	0	0.95651	0	0	0	0	0	0	0	0	0	0	0	0
UBE4B	0	0	0	0	1.23245	0	0	0	0	0	0	0	0	0	0	0	0.957024	2.00281	0	0	0	0	0	0	0	0	0	0	0	0	0	0	0	1.95715	0	0	0	0	1.19644	0	0	0	0	0	0	0	0	0	0
PGD	1.47475	0	0	0	0	0	0	0	0	0	0	0	0	0	0	0	0	0	0	0	0	0	0	0.678667	0	0	0	0	0	1.02326	0	0	1.31137	0	0	0	0	0	0	0	0	0	0	0	0	0.831311	0	0	0
DFFA	0	0	0	0	0	0	0	0	0	0	0	0	0	0	0	0	0	0	0	0	0	0	0	0	0	0	1.00197	0	0	1.02326	0	0	0	0	0	0	0	0	0	0	0	0	0	0	0	0	0	0	0
TARDBP	0	0.716613	0	0	0	0	0	0	0	0	0	0	0	0	0	0	0	0	0	0	0	0	0	0	0	1.7569	0	0	0	0	0	0	0	0	0	0	0	1.47353	0	0	0	0	0	0	0.715031	0	0	0	0
SRM	0	0	0	0	1.23245	2.70539	0	0	0	0.95064	0	0	0	0.975897	0	0	0	0	0.837959	0	0	0	0	0.678667	0	0	0	0.436375	0	0	0	0	0	0	0	0	0	0	0	1.1387	0	0	0	0	0	0	0	0	0
EXOSC10	0	0.716613	0	0	0	0	0	0	0	0	0	0	0	0	0	0	0	2.00281	0	0	0	0	0	0	0	0	0	0	0	0	0	0	0	0	0	0	0	0	0	0	0	0	0	0	0	0	0	0	0
UBIAD1	0	0	1.18333	0	0	0	1.06231	0	1.09969	0	0	0	0	0	0.994696	0	0	0	0	0	0	0	0	0	0.838945	0	0	0.436375	0	0	0	0	0	0	0	0	0	1.47353	0	0	0	0	0	0	0	0	0.923057	0	0
FBXO44	0	0.716613	0	0	0	0	0	0	0	0	0	0	0.749632	0	0	0.951402	0	0	0	0	0	0	0	0	0	0	0	0	0	0	0	0	0	0	0	0	0	0	0	0	0	0	0	0	0	0	0	0	1.15345
FBXO6	0	0	0	0	0	0	0	0	0	0	0	0	0	0	0	0	0	0	0	0	0	0	0	0	0	0	0	0	0	0	0	0	0	0	0	0	0	0	0	0	0	0	0	0	0	0	0	0	0
MAD2L2	0	0	0	0	0	0	0	0	0	0	0	0	0	0	0	0	0	0	0	0	0	0	0	0	0	0	0	0	0	0	0	0	0	0	0	2.18589	0	0	0	0	0	0	0	0	0	0	0	0	1.15345
AGTRAP	0	0	0	0	0	0	0	0	0	0	0	0.93053	0	0	0	0	0	0	0	0	0	0	0	0	0	0	1.00197	0	0	0	0	0	0	0	1.06613	0	0	0	0	0	0	0.958053	0	0	0	0	0	0	0
MTHFR	0	0	0	0	0	0	0	0	0	0	0	0	0	0	0	0	0	0	0	0	0	0	0	0	0	0	0	0	0	0	1.32355	0	0	0	0	0	0	0	0	0	0.882586	0	0	0	0	0	0	0	0
KIAA2013	0	0	0	0	0	0	0	0	0	0	0	0	0	0	0	0	0	0	0	0	0	0	0	0	0	0	0	0	0	0	0	0	0	0	0	0	0	0	0	0	0	0	0	0	0	0	0	0	0
PLOD1	0	0.716613	0	0	0	0	0	0	0	0	0	0	0	0	0	0	0	0	0	0	0	0	0	0	0	0	0	0	0	0	0	0	0	0	0	0	0	0	0	0	0	0	0	0	0	0	0	0	0
MFN2	0	0	0	0	0	0	0	0	0	0	0	0	0	0	0	0	0	0	0	0	0	0	0	0	0	0	0	0	0	0	0	0	0	0	0	0	0	0	0	0	0	0	0	0	0	0	0	0	0
MIIP	0	0	0	1.0557	0	0	0	0	0	0	1.10515	0	0	0	0	0	0	0	0	0	0	0	0	0	0	0	0	0	0	0	0	0	0	0	0	0	0	0	0	0	0	0	0	0	0	0	0	0	0
TNFRSF8	0	0	0	0	0	0	0	0	0	0	0	0	0	0	0	0	0	0	0	0	0	0.803563	0	0	0	0	0	0	0	0	0	0	0	0	0	0	0	0	0	0	0	0	0	0	0	0	0	0	0
TNFRSF1B	0	0	0	0	0	0	0	0	0	0	0	0	0	0	0	0	0	0	0	0	0	0	0	0	0	0	0	0.436375	0	0	0	0	0	0	0	0	0	0	0	0	0	0	0	0	0	0	1.84611	0	0
VPS13D	0	0	0	0	0	0	0	0	0	0	0	0	0	0	0	0	0	0	0	0	0	0	0	0	0	0	0	0	0	0	0	0	0	0	0	0	0	0	1.19644	0	0	0	0	0	0	0	0	0	0
DHRS3	0	0	0	0	0	0	0	0	0	0	0	0	0	0	0	0	0	0	0	0	0	0	0	0.678667	0	1.7569	0	0	0	0	0	0	0	0	0	0	0	0	0	0	0	0.958053	0	0	0	0.831311	0	0	0
PRDM2	0	0	0	0	0	0	0	0	0	1.90128	0	0	0	0.975897	0	0	0	0	0	0	0	0	0	0	0	0	1.00197	0	0	0	0	0	0	0	1.06613	0	0	0	0	0	0	0	0.981002	0	1.43006	0	0	0	0
EFHD2	0	0	0	0	0	0	0	0	0	0	0	0	0	0	0	0	0	0	0	0	0	0	0	0	0	0	0	0.436375	0	0	0	0	0	0	0	0	0	0	0	0	0	0.958053	0	0	0	0	0	0	0
DNAJC16	0	0	0	0	0	0	0	0	0	0	0	0	0	0	0	0	0	0	0	0	0	0	0	0	0	0	0	0	0	0	0	0.842118	0	0	0	0	0	0	0	0	0	0	0	0	0	0	0	0	0
AGMAT	0	0	0	0	0	0	0	0	0	0	0	1.86106	0	0	0	0	0	0	0	0	0	0	0	0	0	0	0	0	0	0	0	0	0	0	0	0	0	0	0	0	0	0	0	0	0	0	0	0	0
DDI2	0	0	0	0	0	0	0	0	0	0	0	0	0	0	0	0	0	0	0	0	1.03335	0	0	0	0	0	0	0	0	0	0	0	0	0	0	0	0	0	0	0	0	0.958053	0	0	0	0	0	0	0
UQCRHL	1.47475	0	0	0	0	0	0	1.06263	0	0	0	0	0	0	0	0	0	0	0	0.761813	0	0	0	0	0	0	0	0	1.22608	0	0	0	1.31137	0	0	0	0	0	0	0	0	0	0	0	0	0	0	0	0
SPEN	0	0.716613	0	0	0	2.70539	1.06231	0	0	0	0	0	0	0	0	0	0	0	0.837959	0	0	0	0	0	0	0	0	0.436375	0	1.02326	0	0	0	0.978577	0	0	0.95651	0	0	0	0	0	0	0	0	0	0	0	0
FBXO42	0	0	0	0	0	0	1.06231	0	0	0	0	0	0	0	0	0	0.957024	0	0	0	1.03335	0	0	0	0	0	0	0	0	0	0	0	0	0	0	0	0	0	0	0	0	0.958053	0	0	0	0	0	0	0
SZRD1	0	0	0	0	0	0	0	0	0	0	0	0.93053	0	0.975897	0	0	0	0	0.837959	0	0	0	0	0	0	0	0	0	0	0	0	0	0	0	0	0	0	0	0	0	0	0	0	1.02268	0	0	0	1.66495	0
NECAP2	0	0	2.36666	0	0	0	0	0	0	0	0	0	0.749632	0	0	0	0	0	0	0	0	0.803563	0	0.678667	0	0	1.00197	0	0	0	0	0	0	0	0	1.09294	0	0	0	0	0	0	0	0	0	0	0	0	0
ATP13A2	0	0	0	0	0	0	1.06231	0	0	0	0	0	0	0	0	0	0	0	0	0	1.03335	0	0	0	0	0	0	0	0	0	0	0	0	0	0	0	0	0	0	0	0	0	0	0	0.715031	0	0	0	0
SDHB	1.47475	0	0	0	0	0	0	0	1.09969	0	0	0	0.749632	0	0	0	0	0	0	0	0	0	0	0	0	1.7569	0	0.436375	0	0	0	0	0	0	0	0	0.95651	0	0	0	0.882586	0	0	1.02268	0	0	0	0	0
PADI2	0	0	0	0	0	0	0	0	0	0	0	0	0	0	0	0	0	0	0	0	0	0	0	0	0	0	0	0	0	0	0	0	0	0	0	0	0	0	0	0	0	0	0	0	0	0	0	0	0
PADI4	0	0	0	0	0	0	0	0	0	0	0	0	0	0	0	0	0	0	0	0	0	0	0	0	0	0	0	0	0	0	0	0	0	0	0	0	0	0	0	0	0	0	0	0	0	0	0	0	0
RCC2	0	0.716613	0	0	0	0	0	0	0	0	0	0	0	0	0	0	0	0	0	0	0	0	0	0	0	0	0	0	0	0	0	0	0	0	0	0	0	0	0	0	0	0	0	0	0	0	0	0	0
UBR4	0	0	0	0	1.23245	0	0	0	0	0	0	0	0.749632	0	0	0	0.957024	0	0	0	0	0	0	0	0	1.7569	0	0	0	0	0	0.842118	0	0	0	0	0	0	0	0	0	0	0	0	0	0	0	0	0
MRTO4	0	0	0	0	0	0	0	0	0	0	0	0	0	0	0	0	0	0	0	0	0	0	0	0	0.838945	0	0	0	0	0	0	0	0	0	0	0	0.95651	1.47353	1.19644	0	0	0	0	1.02268	0	0	0	0	0
AKR7A2	0	0	0	0	1.23245	0	0	0	1.09969	0	0	0	0.749632	0	0	0.951402	0	0	0	0	1.03335	0	0	0.678667	0	0	1.00197	0.436375	0	0	0	0	0	0	0	0	0	0	1.19644	0	0	0.958053	0	0	0	0	0	0	0
CAPZB	2.9495	0	0	1.0557	1.23245	0	2.12463	2.12526	0	0.95064	0	1.86106	0.749632	0.975897	0	0.951402	1.91405	0	2.51388	0.761813	0	0	0	2.036	0	5.27071	1.00197	0.436375	0	3.06979	0	0	0	0	3.19838	0	0	1.47353	1.19644	2.2774	0.882586	0.958053	0	0	0	0.831311	0.923057	1.66495	0
MINOS1	0	0	1.18333	0	0	0	0	0	0	1.90128	1.10515	0	0	1.95179	0	0	0	4.00562	1.67592	1.52363	0	0	0	0	0	0	0	0	1.22608	1.02326	0	0	2.62275	0	2.13226	0	0	2.94706	1.19644	1.1387	0	0	0.981002	1.02268	0.715031	0	0	0	1.15345
TMCO4	0	0	0	0	0	0	0	0	0	0	0	0	0	0	0	0	0	0	0	0	0	0	0	0	0	0	0	0	0	0	0	0	0	0	0	0	0	0	0	0	0	0	0	1.02268	0	0	0	0	0
CDA	0	0	0	0	0	0	0	0	0	0	0	0	0	0	0	0	0	0	0	0	0	0	0	0	0	0	0	0	0	0	0	0	0	0	0	0	0	0	0	0	0	0	0	0	0	0	0	0	0
DDOST	0	0	0	0	1.23245	2.70539	0	0	0	0.95064	0	0	0	0	0	0	0	0	0	0.761813	0	0	0	0	0.838945	0	1.00197	0	1.22608	0	0	0.842118	0	0	0	0	0	0	0	0	0.882586	0.958053	0	0	0	0	0	0	1.15345
HP1BP3	2.9495	0.716613	0	3.16711	0	2.70539	0	0	0	0.95064	1.10515	0	0.749632	0.975897	0	0	0	0	2.51388	0	0	0	0	0	0	0	0	0	0	2.04652	1.32355	0.842118	2.62275	0	0	0	0.95651	0	0	0	0	0	0	0	0.715031	0	0	1.66495	1.15345
EIF4G3	0	0	0	0	0	0	0	0	0	0	0	0	0	0	0	0.951402	0	0	0	0	0	0	0	0.678667	0	0	0	0	0	0	0	0	0	0	0	0	0	0	0	0	0	0.958053	0	0	0	0	0	0	0
ECE1	0	0	0	0	0	0	0	0	0	0	0	0	0	0	0	0	0	0	0	0	1.03335	0	0	0	0	0	0	0	0	0	0	0	1.31137	0	0	0	0	0	0	0	0	0	0	0	0	0	0	0	0
USP48	0	0	0	0	0	0	0	0	0	0	0	0	0	0	0	0	0	0	0	0	0	0	1.08002	0	0	0	0	0.436375	0	1.02326	1.32355	0	0	0	1.06613	0	0	0	0	0	0	0.958053	0	0	0	0	0	0	0
CDC42	1.47475	0	2.36666	1.0557	4.92978	2.70539	3.18694	1.06263	2.19938	0	1.10515	3.72212	0.749632	1.95179	0	0.951402	2.87107	2.00281	5.02775	0	0	0.803563	1.08002	0.678667	1.67789	0	2.00394	1.7455	2.45217	3.06979	3.97065	4.21059	0	0.978577	2.13226	2.18589	0	0	1.19644	0	0.882586	0.958053	0	2.04535	0	0.831311	4.61528	0	1.15345
C1QA	0	0	0	0	0	0	0	0	0	0	0	0	0	0	0	0	0	0	0	0	0	0	0	0	0	0	0	0	0	0	0	0	0	0	0	0	0	0	0	0	0	0	0	0	0	0	0	0	0
C1QB	0	0	0	0	0	0	0	0	0	0	0	0	0	0	0	0	0	0	0	0	0	0	0	0	0	0	0	0	0	0	0	0	0	0	0	0	0	0	0	0	0	0	0	0	0	0	0	0	0
KDM1A	0	0	0	0	0	0	0	1.06263	0	0	1.10515	0	0.749632	0	0	0	0.957024	0	0	0	0	0	0	0	0.838945	0	0	0	0	0	0	0	0	0	0	0	0	0	0	0	0	0	0	0	0	0	0	0	0
LUZP1	0	0	0	0	0	0	0	0	0	0	0	0	0	0	0	0	0	0	0	0	0	0	0	0.678667	0	0	0	0.436375	0	0	0	0	0	0	0	0	0	0	0	0	0	0	0	0	0	0	0	0	0
HNRNPR	0	0	0	0	0	0	0	1.06263	1.09969	0	0	0	0.749632	0	0	0	0	2.00281	0.837959	0.761813	0	0	1.08002	2.036	0	1.7569	0	0.436375	0	1.02326	0	0	0	0	0	0	0	0	0	0	0	0	0	1.02268	0	0	0	0	0
TCEA3	0	0	0	0	0	0	0	0	0	0	0	0	0	0	1.98939	0	0	0	0	0	0	0	0	0	0	0	0	0	0	0	0	0	0	0	0	1.09294	0.95651	0	0	0	0	0	0	1.02268	0	0	0	0	0
ID3	0	0	0	0	0	0	0	1.06263	0	0	0	0	0	0.975897	0	0	0	0	0	0	0	0	1.08002	0.678667	0	0	0	2.61825	0	0	0	0	0	0	0	1.09294	0	0	0	0	0	0.958053	0	0	0	0	0.923057	0	0
RPL11	30.9698	26.5147	27.2165	32.7268	38.2058	35.1701	19.1216	25.5031	35.1901	43.7295	36.4699	40.9433	31.4845	24.3974	32.825	35.2019	28.7107	34.0478	17.5971	30.4725	35.134	24.9105	35.6408	25.7893	26.8462	14.0552	32.063	22.2551	33.1043	34.7909	34.4123	16.8424	35.4071	30.3359	36.2484	26.2307	37.3039	35.3648	31.1075	40.9933	29.1253	43.1124	35.3161	34.771	32.1764	39.0716	28.6148	24.9743	33.45
PITHD1	0	1.43323	0	0	0	0	0	0	0	0	0	0	0	0	1.98939	0	0	0	0	0.761813	0	0.803563	0	0	0.838945	0	0	0.436375	0	0	0	0.842118	0	0.978577	0	0	0	0	0	0	0	0	0.981002	0	0	0	0.923057	0	0
LYPLA2	0	0	0	0	0	0	0	0	0	0	0	0.93053	0.749632	0	0	0	0	0	0	0	0	0	0	0.678667	0	0	0	0	0	2.04652	0	0	1.31137	0	0	0	0.95651	0	0	0	0	0	0	1.02268	0	0	0	0	1.15345
HMGCL	0	0	0	0	0	0	0	0	0	0	0	0	0	0	0	0	0	0	0	0	0	0	0	0.678667	0	0	0	0	0	1.02326	0	0	1.31137	0	0	0	0.95651	0	0	0	0	0	0	0	0	0	0	1.66495	0
FUCA1	0	0	0	0	0	0	0	0	0	0	0	0	0	0	0	0	0	0	0	0	0	0	0	0	0	0	0	0	0	0	0	0	0	0	0	0	0	0	0	0	0	0	0	0	0	0	0	0	0
CNR2	0	0	0	0	0	0	0	0	0	0.95064	0	0	0	0	0	0	0	0	0	0	0	0	0	0	0	0	0	0	0	0	0	0	0	0	0	0	0	0	0	0	0	0	0	0	0	0	0	0	0
PNRC2	0	0.716613	0	1.0557	0	0	1.06231	0	1.09969	0	0	0	0	0.975897	0	0	0	0	0	0	2.06671	0.803563	0	0.678667	0	0	1.00197	0	0	0	0	0.842118	0	0	1.06613	0	0	1.47353	0	0	1.76517	0.958053	1.962	0	0	0.831311	0	0	1.15345
SRSF10	1.47475	0	0	0	0	0	1.06231	1.06263	0	0	0	0	0	0	0	0	0	0	0	0	0	0	0	0.678667	0	0	0	1.30912	0	1.02326	1.32355	0	0	0	0	2.18589	0	0	0	0	1.76517	0.958053	0.981002	0	0	1.66262	0.923057	1.66495	1.15345
NIPAL3	0	0	0	0	0	0	0	0	0	0.95064	0	0	0	0	0	0	0	0	0	0	0	0	0	0	0	0	0	0.436375	0	0	0	0.842118	0	0	0	0	0.95651	0	0	0	0	0	0	0	0	0	0	0	0
RCAN3	1.47475	0.716613	1.18333	1.0557	0	0	0	0	0	0	0	0.93053	1.49926	0	0.994696	0	0	0	1.67592	0	0	0.803563	0	0	0.838945	0	0	0.436375	0	1.02326	0	0	0	0.978577	0	1.09294	0	1.47353	0	1.1387	0	0	0.981002	0	0	0	0	0	1.15345
SRRM1	0	0	1.18333	0	0	0	0	1.06263	0	1.90128	0	0	1.49926	0	0.994696	0.951402	0	0	1.67592	1.52363	0	0.803563	0	0	0.838945	0	2.00394	0	1.22608	1.02326	1.32355	0.842118	0	0.978577	0	1.09294	1.91302	0	0	3.41611	0	0	0.981002	3.06803	0.715031	0.831311	0	0	0
CLIC4	0	0	0	0	0	0	0	0	0	0	0	0	0	0	0	0	0	0	0	0	0	0	0	0	0	0	0	0	0	0	0	0	0	0	0	0	0	0	0	0	0	0	0	0	0	0	0	0	0
RUNX3	0	0	0	0	1.23245	0	0	0	0	0	0	0	0	0	0	0	0	0	0	0	0	0	0	0	0.838945	0	0	0	0	0	0	0	0	0	1.06613	0	0	0	0	0	0	0	0	0	0	0	0.923057	0	0
SYF2	1.47475	2.14984	0	2.11141	1.23245	0	0	0	0	0	0	0	0.749632	0	0.994696	0	1.91405	2.00281	1.67592	3.04725	0	0.803563	0	0.678667	0	1.7569	2.00394	0	1.22608	0	1.32355	0	1.31137	0.978577	0	2.18589	0	0	0	2.2774	0.882586	0	0.981002	0	0	0	0	0	0
RSRP1	0	0.716613	0	0	0	0	0	0	0	0	0	0.93053	1.49926	0.975897	0	0.951402	0	0	0	0	0	0	0	2.036	0	0	0	0.436375	0	0	0	0	0	0	0	1.09294	0.95651	1.47353	0	0	0	0	0	0	2.14509	0	0	1.66495	0
TMEM50A	0	1.43323	1.18333	0	0	0	0	1.06263	1.09969	0	0	0	0	0	0	0	0	0	0	0.761813	0	0	1.08002	2.036	0.838945	0	0	0.436375	1.22608	0	0	0.842118	0	0	0	0	0	1.47353	2.39288	0	0	0	0.981002	0	0	0.831311	0.923057	0	0
LDLRAP1	2.9495	0	2.36666	2.11141	0	0	0	0	0	0	0	1.86106	0	0	1.98939	0	0	0	0	0	2.06671	0	1.08002	0.678667	0	1.7569	2.00394	0.87275	0	1.02326	0	0	0	0	1.06613	0	0	0	0	0	0	0	1.962	0	1.43006	1.66262	0.923057	3.32991	1.15345
MTFR1L	0	0	0	0	0	0	0	0	0	0	0	0	0	0	0	0	0.957024	0	0.837959	0	0	0	0	0	0	0	0	0	1.22608	0	0	0	0	0	0	0	0	1.47353	0	0	0	0	0.981002	0	0	0.831311	0	0	0
PAQR7	0	0	0	0	0	0	0	0	0	0	0	0	0	0	0	0	0	0	0	0	0	0	0	0	0	0	0	0	0	0	0	0	0	0	0	0	0	0	0	0	0	0	0	0	0	0	0	0	0
STMN1	0	0	0	0	0	0	1.06231	1.06263	0	0.95064	0	0	0	0	0	0	0	0	0	0	4.13341	0	0	0	0	0	1.00197	0	0	1.02326	0	0	0	0.978577	0	1.09294	0	0	0	0	0	0	0	0	0.715031	0	0	0	0
ZNF593	0	0	0	0	0	0	0	0	0	0	0	0	0	0	0	0	0	0	0	0	0	0	0	0	0	0	0	0	0	0	0	0	0	0	0	0	0	0	0	0	0	0	0	0	0	0	0.923057	0	0
SH3BGRL3	1.47475	3.58307	0	7.38993	2.46489	0	0	4.25052	3.29907	0.95064	2.2103	0	2.2489	2.92769	0.994696	1.9028	3.8281	2.00281	5.02775	3.04725	1.03335	0.803563	2.16005	3.39333	5.87262	1.7569	4.00787	3.05462	3.67825	2.04652	0	5.05271	0	3.91431	3.19838	3.27883	1.91302	0	1.19644	1.1387	2.64776	0.958053	0.981002	4.0907	2.86012	1.66262	0.923057	3.32991	3.46034
UBXN11	0	0	0	0	0	0	0	0	0	0	0	0	0.749632	0	0.994696	0	0	0	0	0	0	0	0	0	0	0	0	0	0	0	0	0.842118	0	0	0	0	0	0	0	0	0	0	0	0	0	0	0	0	0
CD52	8.84851	7.16613	11.8333	7.38993	3.69734	2.70539	8.49851	4.25052	2.19938	12.3583	9.94634	10.2358	5.24742	8.78307	9.94696	6.65981	5.74214	10.0141	8.37959	6.09451	6.20012	5.62494	6.48015	4.072	6.71156	0	6.01181	4.80012	2.45217	6.13957	11.912	12.6318	7.86824	9.78577	11.7274	3.27883	4.78255	5.89413	17.9466	7.97092	3.53034	4.79027	6.86702	8.1814	4.29019	5.81918	10.1536	18.3145	10.381
ZNF683	0	0	0	0	0	0	0	0	0	0	0	0	0	0	0	0	0	0	0	0	0	0	0	0	0	0	0	0	0	0	0	0	0	0	0	0	0	0	0	0	0	0	0	0	0	0	0	0	0
DHDDS	0	0	0	0	0	0	0	1.06263	0	0	0	0	0	0	0	0	0	2.00281	0	0	0	0	0	0	0	0	0	0	0	0	0	0	0	0	0	0	0	0	0	1.1387	0	0	0	0	0	0	0	0	0
HMGN2	2.9495	1.43323	2.36666	2.11141	1.23245	2.70539	5.31157	0	2.19938	0	0	1.86106	0.749632	0.975897	2.98409	0.951402	2.87107	4.00562	0	0.761813	2.06671	2.41069	2.16005	2.71467	0	1.7569	1.00197	1.7455	2.45217	3.06979	0	0.842118	1.31137	1.95715	2.13226	2.18589	0.95651	0	1.19644	0	0.882586	0.958053	1.962	1.02268	0.715031	1.66262	2.76917	1.66495	3.46034
RPS6KA1	0	0.716613	0	0	0	0	0	0	0	0	0	0	0	0	0	0	0	0	0	0	0	0	0	0	0.838945	0	0	0	0	0	0	0	0	0	0	0	0	0	0	1.1387	0.882586	0	0	0	0	0	0	0	0
ARID1A	0	0	0	1.0557	0	0	1.06231	0	1.09969	0	0	0	0	0	0	0	0	2.00281	0	0	0	0	0	0	0	0	0	0	0	0	0	0	0	0	0	1.09294	0	0	0	0	0	0	0	0	0	0.831311	0	0	0
ZDHHC18	0	0	0	0	0	0	0	0	0	0	0	0	0	0	0	0	0	0	0.837959	0	0	0	0	0	0	0	0	0.436375	0	0	0	0	0	0	0	0	0	0	0	0	0	0	0	0	0	0	0	0	0
GPN2	0	0	0	0	0	0	0	0	0	0	0	0	0	0.975897	0	0	0	0	0	0	0	0	0	0	0	0	0	0	0	0	0	0	0	0	0	0	0	0	0	0	0	0	0	0	0	0	0	0	0
NUDC	0	0	0	0	0	0	0	0	0	0.95064	0	0.93053	0	0	0	0	0.957024	0	0	0.761813	0	0.803563	0	0.678667	0.838945	0	0	0	0	1.02326	0	0	0	0	0	0	0	0	0	0	0	0	0	0	0	0.831311	1.84611	0	0
WDTC1	0	0	0	0	0	0	0	0	0	0	0	0	0.749632	0	0	0	0	0	0.837959	0	0	0	0	0	0	0	0	0	0	0	0	0	0	0	0	0	0	0	0	0	0	0	0	0	0	0	0	0	0
TMEM222	1.47475	0	0	0	0	0	1.06231	0	0	0	0	0	0	0	0	0	0	0	0	0	0	0	0	0	0	0	0	0	0	0	0	0	0	0	0	0	0	0	0	0	0	0	0	0	0	0	0	0	0
SYTL1	0	0.716613	0	0	1.23245	0	1.06231	0	0	0	1.10515	0.93053	0.749632	0.975897	0	0.951402	0.957024	0	2.51388	0.761813	0	0	1.08002	0	0.838945	0	0	0.87275	0	0	0	0	0	0	0	0	0	0	0	1.1387	0	0	0	1.02268	0	0	0	0	0
WASF2	0	1.43323	0	0	0	0	0	0	0	0	0	1.86106	0.749632	0.975897	0	0	1.91405	0	0.837959	0.761813	0	0	2.16005	1.35733	0	0	0	1.30912	0	1.02326	0	0.842118	1.31137	0	0	0	0	0	0	0	0	0.958053	0	0	0.715031	0	0	0	0
FGR	0	0	0	0	0	0	0	0	0	0	0	0	0	0	0	0	0	0	0	0	0	0	0	0	0	0	0	0	0	0	0	0	0	0	0	0	0	0	0	0	0	0	0	0	0	0	0	0	0
IFI6	0	0.716613	0	0	0	0	0	0	0	0.95064	0	0	0.749632	0	0	0	0	0	0	0.761813	0	0	0	0	0	0	0	0	0	2.04652	0	0	1.31137	0	1.06613	0	0	0	1.19644	0	0	0	0	0	0	0	0	1.66495	0
FAM76A	0	0	0	0	0	0	0	0	0	0	0	0	0	0	0	0	0	0	0.837959	0	0	0	0	0	0	0	0	0	0	0	0	0	0	0	0	0	0	0	0	0	0	0	0	0	0	0	0	0	1.15345
STX12	0	0	0	0	0	0	0	0	0	0	0	0	0	0	0	0	0	0	0	0	0	0	1.08002	0	0	0	0	0.436375	0	0	0	0	0	0	0	0	0	0	0	0	0	0	0	0	0	0	0	0	0
PPP1R8	0	0	0	0	0	0	0	0	0	0	0	0	0	0	0	0	0	0	0	0	0	0	0	0	0	0	1.00197	0	0	0	0	0	0	0	0	0	0	0	0	0	0	0	0.981002	0	0	0	0	0	0
THEMIS2	0	0	0	0	0	0	0	0	0	0	0	0	0	0	0	0	0.957024	0	0.837959	0	0	0	0	0	0.838945	0	0	0	1.22608	0	0	0	0	0	0	0	0	1.47353	0	0	0	0	0	1.02268	0	0	0	0	1.15345
RPA2	0	0	0	0	0	0	0	0	0	0	1.10515	0.93053	0	0	0	0	0.957024	0	0.837959	0	1.03335	0	0	0	0	0	0	0.436375	0	0	0	0	0	0	0	1.09294	0	0	0	1.1387	0	0	0	0	0	0	0.923057	0	1.15345
EYA3	0	0	0	0	0	0	0	0	0	0	0	0	0	0	0	0	0	0	0	0	0	0	0	0	0	0	0	0	0	0	0	0	0	0	0	0	0	0	0	0	0	0	0	0	0	0	0	0	0
PTAFR	0	0	0	0	0	0	0	0	0	0	0	0	0	0	0	0	0	0	0	0	0	0	0	0	0	0	0	0	0	0	0	0	0	0	0	0	0	0	0	0	0	0	0	0	0	0	0	0	0
DNAJC8	0	0	0	0	0	0	0	0	1.09969	0.95064	0	0	0	0	0	0	0.957024	2.00281	0.837959	0	0	0.803563	1.08002	0.678667	0.838945	1.7569	0	0	0	0	0	0.842118	0	0	0	0	0	1.47353	1.19644	0	0	0	0	0	0	0.831311	0	0	1.15345
PHACTR4	0	0	0	0	0	0	0	0	0	0	0	0	0	0	0	0	0	0	0	0	0	0	0	0	0	0	0	0	0	0	0	0	0	0	0	0	0	0	0	0	0	0	0	0	0	0	0.923057	0	0
RCC1	0	0	0	0	0	0	0	0	0	0	0	0	0	0	0	0	0	0	0	0	0	0	0	0	0	0	0	0	0	0	0	0	0	0	0	0	0	0	0	0	0	0	0	0	0	0	0	0	0
TRNAU1AP	0	0	0	0	0	0	0	0	0	0	0	0	0	0	0	0	0	0	0	0	0	0	0	0	0	0	0	0	0	0	0	0	0	0.978577	0	0	0	1.47353	0	0	0	0	0	0	0	0	0	0	0
TAF12	1.47475	0	0	0	1.23245	0	0	0	0	0	0	0	0	0	0	0	0	0	0	0	0	0	0	0	0	0	0	0	0	0	1.32355	0	0	0.978577	0	1.09294	0	0	0	1.1387	0	0	0	1.02268	0	0	0	0	0
GMEB1	0	0	0	0	0	0	0	0	0	0	0	0	0	0	0	0	1.91405	0	0	0	0	0	0	0	0	0	0	0	0	0	0	0	0	0	0	0	0	0	0	0	0	0	0	0	0	0	0	0	0
YTHDF2	0	0.716613	0	1.0557	0	0	0	0	0	0	0	0	0	0	0.994696	0	0	0	0	0	0	0.803563	0	0	0	1.7569	0	0	0	1.02326	0	0	0	0.978577	0	0	0	0	0	0	0	0	0	0	0.715031	0	0	0	0
EPB41	0	0.716613	0	0	0	0	0	0	0	0	1.10515	0	0	1.95179	0	0	0	0	0	0	0	0	0	0	0	0	0	0	1.22608	1.02326	0	0	0	0	0	0	0	1.47353	0	0	0	0	0	0	0	0	0	0	2.3069
SRSF4	0	0	0	1.0557	0	0	1.06231	0	0	0	0	0	0	0.975897	0	0	0	0	0	0.761813	0	0	2.16005	0	0.838945	0	0	0.436375	0	0	0	2.52635	0	0	0	1.09294	0.95651	0	0	0	1.76517	0	0	1.02268	0	0	0.923057	0	0
LAPTM5	7.37376	2.14984	4.73331	3.16711	2.46489	0	1.06231	1.06263	1.09969	3.80256	0	2.79159	0	0.975897	2.98409	0	0.957024	4.00562	2.51388	2.28544	5.16676	1.60713	3.24007	4.072	1.67789	3.51381	4.00787	2.61825	1.22608	3.06979	1.32355	4.21059	2.62275	3.91431	1.06613	3.27883	0.95651	2.94706	2.39288	2.2774	2.64776	4.79027	3.92401	0	1.43006	0.831311	0.923057	1.66495	4.61379
PUM1	0	0.716613	0	0	0	0	1.06231	0	0	0	0	0	0	0	0	0	0	0	0	0.761813	0	0	0	0	0	0	0	0	0	0	1.32355	0.842118	0	0	0	0	0	0	0	0	0	0	0	1.02268	0	0	0	0	0
SNRNP40	0	0	0	0	0	0	0	0	1.09969	0	0	0.93053	0	1.95179	0	0	0	0	0	0	1.03335	0	0	0	0	0	0	0.436375	0	0	0	0	1.31137	0	0	1.09294	0	0	0	0	0	0	0	0	0	0	0.923057	0	0
ZCCHC17	0	0	0	1.0557	0	0	0	0	0	0	0	0	0	0.975897	0	0	0	0	0	0	0	0	0	0	0	0	0	0	0	0	0	0	0	0	0	0	0	0	0	0	0	0	0	0	0	0	0	0	0
PEF1	0	0	0	0	0	0	0	0	1.09969	0.95064	0	0	0	0.975897	0.994696	0	0	0	0.837959	0	0	0	0	0	0	0	0	0	0	0	0	0	0	0	0	0	0	0	0	0	0	0	0	0	0	0	0	1.66495	0
PTP4A2	0	0.716613	0	0	0	0	2.12463	0	1.09969	0	0	0	0	0.975897	0	0	0.957024	0	2.51388	0	0	0.803563	0	0	0.838945	0	3.00591	0	0	0	1.32355	1.68424	0	0	0	0	0	0	0	1.1387	0	0	0	2.04535	0	0	1.84611	0	0
KHDRBS1	1.47475	0.716613	0	0	0	0	0	1.06263	1.09969	0	0	0	1.49926	0	0	0.951402	0.957024	0	0	0.761813	0	0	0	1.35733	1.67789	3.51381	0	0.436375	1.22608	3.06979	1.32355	1.68424	0	0	1.06613	0	1.91302	1.47353	3.58932	2.2774	0	0.958053	0	1.02268	0	0.831311	0.923057	0	1.15345
TMEM39B	0	0	0	0	0	0	1.06231	0	0	0	0	0	0	0	0	0	0	0	0	0.761813	0	0	0	0	0	0	0	0	0	0	0	0	0	0.978577	0	1.09294	0	0	0	0	0	0	0	0	0	0	0	0	1.15345
KPNA6	0	0	0	0	0	0	1.06231	0	0	0	0	0	0	0	0	0	0	0	0	0	0	0	0	0	0	1.7569	0	0	1.22608	0	0	0	0	0	0	0	0	0	0	0	0	0.958053	0	2.04535	0	0	0	0	0
TXLNA	0	0	0	0	0	0	0	0	0	0	0	0	0	0	0	0	0	0	0	0	0	0	0	0	0	0	0	0	0	0	0	0	0	0	0	0	0	0	0	0	0	0	0	0	0	0	0	0	0
CCDC28B	0	0.716613	0	0	0	0	0	0	1.09969	0	0	0	0	0	0	0	0	0	0	0	0	0	1.08002	0	0.838945	0	0	0	0	0	0	0	0	0	0	0	0	0	0	0	0	0	0	0	0	0	0	0	0
EIF3I	0	1.43323	2.36666	0	1.23245	0	1.06231	0	0	0	2.2103	0	0	0	0.994696	0	0	0	0.837959	0.761813	0	0.803563	0	0	0	0	0	0.436375	0	0	1.32355	0.842118	0	0.978577	0	1.09294	0	0	1.19644	0	0	0	0	0	1.43006	0.831311	0	0	2.3069
LCK	0	2.14984	1.18333	0	0	2.70539	3.18694	2.12526	1.09969	0.95064	1.10515	3.72212	0	1.95179	1.98939	0.951402	1.91405	2.00281	4.18979	1.52363	2.06671	0.803563	0	0.678667	0.838945	0	1.00197	1.30912	2.45217	2.04652	0	0	2.62275	0	4.26451	0	0.95651	0	0	2.2774	2.64776	0.958053	0.981002	2.04535	1.43006	0.831311	1.84611	0	0
HDAC1	0	0.716613	0	0	0	0	1.06231	1.06263	2.19938	0	0	0	1.49926	0.975897	0	0	0.957024	0	0.837959	0	0	0	0	0.678667	0	0	1.00197	0	0	1.02326	0	0.842118	0	0.978577	0	0	0.95651	0	0	1.1387	0	0	0.981002	0	0	1.66262	0	0	0
MARCKSL1	0	0	1.18333	1.0557	1.23245	0	0	1.06263	0	0	1.10515	0	0.749632	0	0	0	0.957024	0	1.67592	0	0	0	1.08002	2.036	1.67789	1.7569	0	0	0	0	1.32355	0	0	0	0	1.09294	0	0	0	0	0.882586	0	0.981002	0	0	0.831311	0	0	0
BSDC1	0	0	0	0	0	0	0	0	0	0	0	0	0	0	0	0	0	0	0	0	0	0	0	0	0	0	0	0.436375	1.22608	0	0	0	0	0	0	0	0	0	0	0	0	0	0	0	0	0.831311	0	0	0
ZBTB8OS	0	0.716613	0	1.0557	0	0	0	0	0	0	0	0.93053	0.749632	0	0	0	0	0	0	0	0	0.803563	0	0	0	1.7569	0	0	0	0	0	0.842118	0	0	0	0	0	1.47353	0	0	0.882586	0	0	0	0	0.831311	0	0	0
RBBP4	0	0	1.18333	0	2.46489	0	0	0	0	0	0	0	0	0	0	0	0	0	0	0	0	0	0	0	0	0	0	0	1.22608	0	0	0.842118	1.31137	0	0	0	0	0	0	1.1387	0.882586	0	0	0	0	0	0.923057	1.66495	0
YARS	0	0	0	0	0	0	0	0	0	0	0	0	0	0	0	0	0	0	0	0	0	0	0	0.678667	0	0	0	0.436375	0	0	0	0	0	0	0	0	0	0	0	0	0	0	0	0	0	0	0	0	0
S100PBP	0	0	0	0	0	0	0	0	0	0	0	0	0	0	0	0	0	0	0	0	0	0	0	0	0	0	0	0.436375	0	0	0	0	0	0	0	0	0	0	0	0	0	0	0.981002	0	0	0	0	0	0
RNF19B	0	0	0	0	0	0	0	0	0	0	0	0	0	0	0	0	0	0	0	0	0	0	0	0	0	0	0	0	0	0	0	0	0	0	0	0	0	0	0	0	0	0	0	0	0	0	0	0	0
AK2	0	0	0	0	0	0	0	0	0	0	0	0	0	0	0	0	0	0	0	0	0	0	0	0	0	0	0	0.436375	0	0	0	0	0	0	0	0	0	0	0	0	0	0	0	0	0	0.831311	0	0	0
ZNF362	0	0	0	0	0	0	0	0	0	0	0	0	0	0	0	0	0	0	0	0	0	0	0	0	0	0	0	0	0	0	0	0.842118	0	0	0	0	0	0	0	0	0	0	0	0	0	0	0	0	0
SMIM12	0	0	0	1.0557	0	0	0	0	0	0	0	0	0	0	0	0.951402	0	2.00281	0	0	0	0	0	0.678667	0	0	0	0	0	0	0	0	0	0	0	0	0	0	0	0	0	0	0	0	0	0	0	0	0
SFPQ	1.47475	0.716613	0	1.0557	2.46489	0	2.12463	1.06263	2.19938	0	0	0	0.749632	0.975897	0	0	0	4.00562	0.837959	0.761813	0	2.41069	0	2.036	1.67789	0	1.00197	0.87275	0	1.02326	0	0	0	2.93573	1.06613	0	0.95651	1.47353	0	0	1.76517	0.958053	0	0	0	0	0.923057	0	0
ZMYM4	0	0	0	0	0	0	0	0	0	0	0	0	0	0	0	0	0	0	0	0	0	0	0	0	0	0	0	0	0	0	0	0	0	0	0	0	0	0	0	0	0	0	0.981002	0	0	0	0	0	0
KIAA0319L	0	0	0	0	0	0	0	0	0	0	0	0	0	0	0	0	0	0	0	0.761813	0	0	0	0.678667	0	0	0	0	0	0	0	0.842118	0	0	0	0	0	0	0	0	0	0	0	0	0	0	0	0	0
PSMB2	0	0.716613	1.18333	0	1.23245	0	0	0	0	0	0	0	0	0.975897	0	0	0	0	0	0	0	0	0	0.678667	0	0	0	0.436375	0	0	0	0	0	0.978577	0	0	0	0	0	0	0	0.958053	0	0	0	0	0	0	0
AGO4	0	0	0	0	0	0	0	0	0	0	0	0	0	0	0	0	0	0	0	0	0	0	0	0	0	0	0	0	0	0	0	0	0	0	0	0	0	0	0	0	0	0	0	0	0	0	0	0	0
AGO1	0	0	0	0	0	0	0	0	0	0	1.10515	0	0	0	0	0	0	0	0	0	0	0	0	0	0	0	0	0	0	0	0	0.842118	0	0	0	0	0.95651	0	0	0	0	0	0	0	0	0	0	0	0
AGO3	0	0.716613	1.18333	0	0	0	0	0	0	0	0	0	0	0	0.994696	0.951402	0	0	0	0	1.03335	0	0	0	0	0	0	0	0	0	0	0	0	0	0	0	0	0	0	0	0	0	0	0	0	0	0	0	0
ADPRHL2	0	0	0	0	0	0	0	0	0	0	0	0	0	0	0	0	0	0	0	0	0	0	0	0	0	0	0	0	0	0	0	0	0	0	0	0	0	0	0	0	0	0	0	0	0	0	0	0	0
TRAPPC3	0	0.716613	0	0	0	0	0	0	0	0	0	0.93053	0	0	0	0.951402	0	0	0	0	0	0	1.08002	0.678667	0	0	0	0	0	0	0	0	0	0	1.06613	0	0	0	0	0	0	0	0	0	0	0	0	1.66495	0
MAP7D1	0	0.716613	0	0	1.23245	0	0	1.06263	0	0.95064	1.10515	0	0	0	0	0	0.957024	0	0	0.761813	0	0	0	0	0.838945	0	0	0.436375	1.22608	1.02326	0	0	0	0	1.06613	1.09294	0	0	0	0	0	0	0	0	0	0.831311	0	0	0
THRAP3	2.9495	0	0	0	0	0	0	0	0	0.95064	0	0	0	0	0	0	0	2.00281	1.67592	0.761813	1.03335	0	1.08002	0	0	0	0	0.436375	0	0	0	0.842118	0	0	0	0	0	1.47353	0	0	0.882586	0	0.981002	0	0	0	0	0	0
STK40	0	0	0	0	0	0	0	0	0	0	0	0	0	0	0	0	0	0	0	0	0	0	0	0	0	0	0	0.87275	0	0	0	0	0	0	0	0	0	0	0	0	0	0.958053	0	0	0	0	0	0	0
LSM10	0	0	0	0	0	0	1.06231	0	0	0	0	0.93053	0	0	0	0	0	0	0	0	0	0	0	0.678667	0	0	1.00197	0	0	0	0	0	0	0	0	0	0	1.47353	1.19644	0	0.882586	0	0	0	0.715031	0	0	0	0
MRPS15	0	0	0	0	0	0	0	0	0	0	0	0	0	0	0	0	0	0	0	0	0	0	0	0.678667	0	0	0	0.436375	0	0	0	0	0	0	0	0	0	1.47353	0	0	0	0	0	0	0.715031	0	0	0	0
CSF3R	1.47475	0	0	0	0	0	0	0	0	0	0	0	0	0	0	0	0	0	0	0	0	0	0	0	0	1.7569	2.00394	0	0	0	0	0	0	0.978577	0	0	0	0	0	0	0	0	0	0	0	0	0	0	0
ZC3H12A	0	0	0	0	0	0	0	1.06263	0	0	0	0	0	0	0	0	0	0	0	0	0	0	0	0	0	3.51381	0	0	0	0	0	0	0	0	0	0	0	0	0	0	0	0	0	0	0	0	0	0	0
MEAF6	0	0	0	2.11141	1.23245	2.70539	0	0	2.19938	0	0	0	0	0	0	0	3.8281	2.00281	0	0	0	1.60713	0	1.35733	0.838945	1.7569	0	0	1.22608	2.04652	0	0	0	0.978577	0	1.09294	0	1.47353	0	1.1387	0	0	0	0	0.715031	0.831311	0	0	1.15345
GNL2	0	0	0	0	0	0	1.06231	0	0	0	0	0	0	0	0	0	0	0	0	0	0	0	0	0	0	1.7569	0	0	0	0	0	0	0	0	0	0	0	0	0	1.1387	0	0	0	0	0	0	0	0	0
C1orf109	0	0	0	0	0	0	0	1.06263	0	0	0	0	0	0	0	0	0.957024	0	0	0	0	0.803563	0	0	0	0	0	0.436375	0	0	0	0	0	0	0	0	0	0	0	0	0	0	0	1.02268	0	0	0	0	0
YRDC	4.42425	0	0	0	0	0	0	0	0	0	0	0	0	0	0	0	0	0	0	0	0	0	0	0.678667	0	0	0	0	0	0	1.32355	0	0	0	0	0	0	0	0	0	0	0	0.981002	0	0	0	0	0	0
C1orf122	0	0	0	0	0	0	0	0	0	0.95064	0	0	0	0	0	0	0	0	0	0	0	0	0	0	0	0	0	0	0	0	0	0	0	0	0	0	0	0	0	0	0.882586	0	0	0	0	0	0	0	0
MTF1	0	0	0	0	0	0	0	0	0	0	0	0	0	0	0.994696	0	0	0	0	0	0	0	0	0	0	0	0	0	0	0	0	0	0	0	0	0	0	0	0	0	0	0	0	0	0	0	0	0	0
SF3A3	0	0	0	1.0557	1.23245	0	0	1.06263	0	0	0	0.93053	0	0	0	0	0	0	0	0	0	0	0	0	0	1.7569	0	0	0	0	0	0	0	0	1.06613	0	0	0	0	0	0	0	0	0	0	0	0	0	0
FHL3	0	0	0	0	0	0	0	0	0	0	0	0	0	0	0	0.951402	0	0	0	0	0	0	0	0	0	0	0	0	0	0	0	0	0	0.978577	0	0	0	0	0	0	0	0	0	0	0	0	0	0	0
RRAGC	0	0	0	0	0	0	0	0	0	0	0	0	0	0	0.994696	0	0	0	0.837959	0	0	0	0	0.678667	0	0	0	0	0	0	0	0	0	0	0	0	0	0	0	0	0	0	0	0	0	0	0	0	0
MYCBP	0	0	0	0	0	0	0	0	0	0	0	0	0	0	0	0	0	0	0	0	0	0	0	0	0	0	0	0	0	0	0	0	0	0	0	0	0	0	0	0	0.882586	0	0	0	0	0	0	0	0
AKIRIN1	0	0.716613	0	0	0	0	0	1.06263	0	0	0	0	0	0	0.994696	0	1.91405	2.00281	0	0	0	0	1.08002	0	0.838945	0	0	1.30912	0	0	0	0	0	0	0	0	0	0	0	1.1387	0.882586	0	0	0	0	0	0.923057	0	0
NDUFS5	0	0.716613	0	0	0	2.70539	0	0	3.29907	0	0	1.86106	0.749632	1.95179	0	0.951402	1.91405	2.00281	0	0.761813	1.03335	1.60713	0	0.678667	0	1.7569	1.00197	1.30912	0	1.02326	1.32355	1.68424	0	0.978577	1.06613	3.27883	1.91302	0	2.39288	0	0	0.958053	0	0	1.43006	2.49393	3.69223	0	1.15345
MACF1	1.47475	0	0	0	0	0	0	1.06263	0	0	0	0	0.749632	0	0	0	0.957024	0	0	0	0	0	0	0	0	0	0	0	0	0	0	0	1.31137	0	1.06613	0	0	0	1.19644	1.1387	0	0	0	0	0	0	0.923057	0	1.15345
PABPC4	0	0	0	0	0	0	0	1.06263	0	0	0	0	0.749632	0.975897	0	0	0.957024	0	0	0	0	0.803563	1.08002	0	0	0	0	0.436375	0	2.04652	0	0.842118	1.31137	0	0	0	0	0	0	1.1387	0.882586	0	0.981002	1.02268	0	0.831311	0	0	1.15345
PPIE	1.47475	0	0	0	0	0	0	0	0	0	0	0	0	0	0	0	0	0	1.67592	0	0	0	1.08002	0	0	0	0	0.436375	0	1.02326	0	0	0	0.978577	0	0	0.95651	0	0	0	0	0	0	0	0	0.831311	0	0	0
TRIT1	0	0	0	0	0	0	0	0	0	0	0	0	0	0	0	0	0	0	0	0	0	0	0	0	0	0	0	0	0	0	0	0	0	0	0	0	0	0	0	0	0	0	0	0	0	0	0	0	0
MYCL	0	0	0	0	0	0	0	0	0	0	0	0	0	0	0	0	0	0	0	0	0	0	0	0	0	0	0	0	0	0	0	0	0	0	0	0	0	0	0	0	0	0	0	0	0	0	0	0	0
MFSD2A	0	0	0	0	0	0	0	0	0	0	0	0	0	0	0	0	0	0	0	0	0	0	0	0	0	0	0	0	0	0	0	0	0	0	0	0	0	0	0	0	0	0	0	0	0	0	0	0	0
CAP1	2.9495	0	1.18333	0	2.46489	0	1.06231	1.06263	1.09969	0.95064	0	0	0	0	0.994696	0	0	2.00281	2.51388	1.52363	1.03335	0.803563	1.08002	0	3.35578	0	2.00394	0.436375	0	0	0	2.52635	0	0	0	1.09294	0	0	1.19644	4.55481	0	2.87416	0	0	0.715031	0	0	0	0
PPT1	0	0.716613	0	1.0557	0	0	0	2.12526	0	0.95064	0	0	0	0	0.994696	0	0	0	0	0	0	0	0	0	0	0	0	0	0	0	0	0.842118	0	0	0	0	0	0	1.19644	0	0	0	0	1.02268	0.715031	0	0	0	0
RLF	0	0	0	0	0	0	0	0	0	0	1.10515	0	0	0	0	0	0	0	0	0	0	0	0	0	0	0	0	0	0	0	0	0	0	0	0	0	0	0	0	0	0	0	0	0	0.715031	0	0	0	0
ZMPSTE24	0	0	0	0	0	0	0	0	0	0	0	0	0	0	0	0	0	0	0	0	0	0	0	0	0	0	0	0	0	0	0	0	0	0	0	0	0	0	0	0	0	0	0.981002	0	0.715031	0	0	0	0
COL9A2	0	0	0	0	0	0	0	0	0	0	0	0	0	0	0	0	0	0	0	0	0	0	0	0	0	0	0	0	0	0	0	0	0	0	0	0	0	0	0	0	0	0	0	0	0	0	0	0	0
SMAP2	0	0.716613	0	0	1.23245	0	0	0	0	0.95064	0	0	0	0	1.98939	0	0	0	0	0.761813	0	0.803563	0	0.678667	0	0	0	0	0	0	0	0	0	0	0	0	0	0	0	0	0	0	2.94301	1.02268	0	0.831311	0	0	1.15345
NFYC	0	0	0	0	0	0	0	0	0	0	0	0	0	0	0	0	0	0	0	0	1.03335	0	0	0	0	0	0	0.436375	0	0	1.32355	0	0	0.978577	1.06613	0	0	0	0	0	0	0	0	0	0	0	0	1.66495	0
CITED4	0	0	0	0	0	0	0	0	0	0.95064	0	0	0	1.95179	0	0	0	0	0	0	0	0.803563	0	0	0	0	0	0	0	0	0	0	0	0	0	0	0	0	0	0	0	0	0	1.02268	0	0	0	0	0
CTPS1	0	0	0	1.0557	0	0	0	0	0	0	0	0	0	0	0	0	0	0	0	0	0	0	0	0	0	0	0	0	0	0	0	0	0	0	0	0	0	0	0	0	0	0	0	0	0	0	0	0	0
HIVEP3	0	0	0	0	0	0	0	0	0	0	0	0	0	0	0	0.951402	0	0	0	0	0	0	0	0	0	0	0	0	0	0	0	0	0	0	0	0	0	0	0	0	0	0	0	0	0	0	0	0	0
FOXJ3	0	0	0	1.0557	0	0	0	0	0	0	0	0	0	0	0	0	0	0	0	0	0	0	0	0	0.838945	0	1.00197	0	0	0	0	0	0	0	1.06613	0	0	0	0	1.1387	0.882586	0	0	0	0	0	0	0	0
PPCS	0	0	0	0	0	0	0	0	1.09969	0	0	0	0.749632	0	0	0	0	0	0.837959	0	1.03335	0	0	0	0	0	0	0.436375	0	0	0	0	0	0.978577	0	0	0	1.47353	0	0	0	0	0.981002	0	0.715031	0	0	1.66495	0
PPIH	0	0	0	0	0	0	0	0	1.09969	0	0	0	0	0	0	0	0.957024	0	0	0	0	0	0	0	0	0	0	0	0	0	0	0	0	0	0	0	0	0	0	1.1387	0	0	0	0	0	0	0	0	0
YBX1	2.9495	0.716613	2.36666	0	3.69734	2.70539	0	1.06263	0	7.60512	2.2103	3.72212	2.2489	0.975897	4.97348	0	0.957024	0	0.837959	0.761813	2.06671	3.21425	2.16005	1.35733	3.35578	1.7569	1.00197	1.30912	2.45217	2.04652	1.32355	2.52635	1.31137	2.93573	1.06613	0	4.78255	2.94706	1.19644	2.2774	1.76517	0.958053	2.94301	3.06803	2.86012	1.66262	1.84611	1.66495	3.46034
P3H1	0	0	0	0	0	0	1.06231	0	0	0	0	0	0.749632	0	0	0	0	0	0	0.761813	1.03335	0	0	0	0	0	0	0	0	0	0	0	0	0	0	0	0.95651	0	0	0	0	0	0	0	0	0	0	0	0
C1orf50	0	0	0	0	0	0	0	0	0	0	0	0	0	0	0	0	0	0	0	0	0	0	0	0.678667	0	0	0	0	0	1.02326	0	0	0	0	0	1.09294	0	0	0	1.1387	0	0	0	1.02268	0	0	0	0	0
SVBP	0	0	0	0	1.23245	0	0	0	0	0	0	0	0	0	0	0	0	0	0	0	0	0	0	0	0	0	0	0	0	0	0	0	1.31137	0	0	0	0	0	0	0	0	0	0	0	0	0	0	0	0
SLC2A1	0	0	0	0	0	0	0	0	0	0	1.10515	0	0	0	0	0	0	0	0	0	0	0	0	0	0	0	0	0	0	0	0	0	0	0	0	0	0	0	0	0	0	0	0	0	0	0	0	0	0
EBNA1BP2	0	0	0	0	0	0	0	0	0	0	0	0	0	0	0	0	0	0	0	0.761813	0	0	0	0.678667	0	0	0	0	0	0	0	0	0	0	0	0	0	0	0	0	0	0	0	0	0	0	0	0	0
ELOVL1	0	0	1.18333	0	0	0	0	0	0	0	0	0	0	0	0	0	0	0	0	0	0	0	0	0	0	0	0	0.436375	0	0	0	0	0	0	0	0	0	0	0	0	0	0	0	0	0	0	0	0	0
MED8	0	0	0	0	0	0	0	0	0	0	0	0.93053	0.749632	0	0	0	0	0	0	0	0	0.803563	0	0	0	0	0	0	0	0	0	0	0	0	0	0	0	0	0	0	0	0	0	0	0	0	0	0	0
DPH2	0	0	0	0	0	0	0	0	0	0	0	0	0	0	0	0	0	0	0	0	0	0	0	1.35733	0	0	0	0	0	0	0	0	0	0	0	0	0	0	0	0	0	0	0	0	0	0	0	0	0
ATP6V0B	1.47475	0	0	0	1.23245	0	0	0	0	0	0	0	0	0.975897	0.994696	0.951402	0	0	0	0	0	0	0	0	0	0	0	0	0	0	0	0	0	0.978577	0	0	0	0	0	0	0	0	0	0	0	0	0	1.66495	0
DMAP1	0	0	0	0	0	0	0	0	0	0	0	0	0	0	0.994696	0	0	0	0	0	0	0	0	0	0	0	0	0	1.22608	0	0	0	0	0	0	1.09294	0	0	0	0	0	0	0	0	0	0	0	0	0
ERI3	0	0	0	0	0	0	0	0	0	0	0	0	0	0	0	0	0	0	0	0	0	0	0	0	0	0	0	0	1.22608	0	0	0	0	0	0	1.09294	0	0	0	0	0.882586	0	0	0	0.715031	0	0	0	0
RNF220	0	0	0	0	0	0	0	0	1.09969	0	0	0	0	0	0	0	0.957024	0	0	0	1.03335	0	0	0	0	0	0	0.436375	0	0	0	0	0	0	0	0	0	0	0	0	0	0	0	0	0	0	0	0	0
RPS8	20.6465	20.7818	18.9332	19.0027	19.7191	18.9377	18.0593	21.2526	26.3926	19.0128	26.5236	24.1938	29.9853	30.2528	15.9151	22.8336	20.0975	20.0281	25.9767	16.7599	24.8005	20.8926	24.8406	20.36	17.6178	26.3536	24.0472	25.7461	19.6173	27.6281	15.8826	21.8951	19.6706	25.443	21.3226	14.2083	26.7823	29.4706	21.5359	13.6644	21.1821	27.7835	19.62	16.3628	30.0313	22.4454	21.2303	13.3196	27.6827
PLK3	0	0.716613	0	0	2.46489	0	0	2.12526	0	0	0	0.93053	0.749632	0	0.994696	0	0.957024	0	0.837959	0	0	0	1.08002	0.678667	0.838945	0	1.00197	0.87275	0	1.02326	0	1.68424	0	0	0	0	0	0	1.19644	0	0.882586	0	0	0	0	0.831311	0	0	0
PTCH2	0	0	0	0	0	0	0	0	0	0	0	0	0	0	0	0	0	0	0	0	0	0	0	0	0	0	0	0	0	0	0	0	0	0	0	0	0	0	0	0	0	0	0	0	0	0	0	0	0
EIF2B3	0	0	0	0	0	0	0	0	0	0	0	0	0	0	0	0.951402	0	0	0	0	0	0	0	0.678667	0	0	0	0	0	0	0	0.842118	0	0	0	0	0	0	0	0	0	0	0	0	0	0.831311	0	0	0
UROD	0	0	0	1.0557	0	0	0	0	0	0	0	0	0	0	0	0	0	0	0.837959	0	0	0.803563	0	0	0.838945	0	0	0	0	0	0	0	0	0	0	0	0	0	0	0	0	0	0	0	0	0	0	0	0
TOE1	0	0	0	0	0	0	0	0	0	0	0	0	0	0	0	0.951402	0	0	0	0	0	0	0	0	0	0	0	0	0	0	0	0	0	0	0	0	0	0	0	0	0	0	0	0	0	0	0	0	0
PRDX1	1.47475	1.43323	0	0	0	0	0	1.06263	0	0	0	0	0.749632	0	0	0	3.8281	0	0	0	0	0	0	0.678667	0	0	1.00197	0	0	1.02326	0	0	1.31137	0	0	1.09294	0.95651	0	0	1.1387	0	0	0	0	0	0	0.923057	1.66495	0
AKR1A1	0	0	0	0	0	0	0	0	0	0	0	0	0	0	0	0	0	0	0.837959	0.761813	1.03335	0	0	0	0	0	0	0	0	0	0	0	1.31137	0	1.06613	0	0	0	0	1.1387	0.882586	0	0	0	0	0.831311	0	0	1.15345
NASP	0	0	0	0	0	0	2.12463	1.06263	0	0	0	0	0	0	0	0	0	0	0.837959	0	0	0	0	0	0	0	0	0	1.22608	1.02326	1.32355	0	0	0	0	1.09294	0	0	0	0	0.882586	0	0	0	0	0.831311	0	0	0
GPBP1L1	1.47475	0.716613	0	0	1.23245	0	0	1.06263	0	0	0	0.93053	0	0	0	0	0	0	0	0	1.03335	0	0	0	0	0	0	0	1.22608	0	0	0	0	0	1.06613	0	0	0	0	1.1387	0.882586	0	0	0	0	0	0	0	1.15345
TMEM69	0	0	0	0	1.23245	0	0	0	0	0	0	0	0	0	0	0	0	0	0	0	0	0	0	0	0	0	0	0	0	0	0	0	0	0	0	0	0	0	0	0	0	0	0	1.02268	0	0	0	0	1.15345
POMGNT1	0	0	0	0	0	0	0	1.06263	0	0	1.10515	0	0	0	0.994696	0	0	0	0	0	0	0	0	0	0	0	0	0	0	0	0	0	0	0	0	1.09294	0	0	0	0	0.882586	0	0	0	0	0	1.84611	0	0
LRRC41	1.47475	0	0	0	0	0	0	0	0	0	0	0	0	0	0	0	0	0	0	0	0	0	0	0	0	0	1.00197	0.436375	0	0	0	0	0	0	1.06613	0	0	0	0	0	0	0	0	0	0	0	0	0	0
UQCRH	2.9495	1.43323	0	0	2.46489	2.70539	2.12463	3.18789	1.09969	2.85192	2.2103	1.86106	0.749632	0	1.98939	0	0.957024	0	0	2.28544	1.03335	1.60713	0	0	0	0	2.00394	0.436375	1.22608	2.04652	2.6471	1.68424	1.31137	0	0	0	0.95651	4.4206	2.39288	0	0	1.91611	1.962	1.02268	2.14509	0.831311	0	0	0
MKNK1	0	0	0	0	0	0	0	0	0	0	0	0	0	0	0	0	0	0	0	0	0	0	0	0	0	0	0	0	0	0	0	0	1.31137	0	0	0	0	0	0	0	0	0	0	0	0	0	0	0	0
ATPAF1	0	0	0	0	0	0	0	0	0	0	0	0	0	0	0	0	0	0	0	0	1.03335	0	0	0	0	0	0	0	0	0	0	0	0	0	0	0	0	0	0	0	0	0	0	0	0	0	0	0	0
EFCAB14	0	0	0	0	1.23245	0	0	0	0	0	0	0	0	1.95179	0	0	0	0	0	0	0	0	0	0	0	0	0	0	0	1.02326	0	0	0	0	0	0	0	0	0	0	0	0	0	0	0	0	0.923057	0	0
CMPK1	1.47475	0.716613	2.36666	2.11141	3.69734	0	2.12463	0	1.09969	0.95064	0	0.93053	2.2489	0	3.97878	0	0	2.00281	0	2.28544	1.03335	1.60713	0	2.036	3.35578	3.51381	1.00197	0.87275	2.45217	4.09305	1.32355	1.68424	2.62275	0.978577	0	2.18589	1.91302	2.94706	3.58932	1.1387	0.882586	1.91611	0	1.02268	0.715031	1.66262	0.923057	0	2.3069
BEND5	0	0	0	0	0	0	0	0	0	0	0	0	0	0	0	0	0	0	0	0	0	0	0	0	0	0	0	0	0	0	0	0	0	0	0	0	0	0	0	0	0	0	0	0	0	0	0	0	0
FAF1	0	0	0	1.0557	0	0	0	0	0	0	0	0	0	0	0	0.951402	0.957024	0	0	0	0	0	1.08002	0	0	0	0	0.436375	1.22608	0	0	0	0	0	0	0	0	0	0	0	0	0	0	0	0	0.831311	0	0	0
CDKN2C	0	0	0	0	0	0	0	0	0	0	0	0	0	0	0	0	0	0	0	0	0	0	0	0	0	0	0	0	0	0	0	0	0	0	0	0	0	1.47353	0	0	0	0	0	0	0	0	0	0	0
RNF11	0	0	0	0	0	0	0	0	0	0	0	0	0	0.975897	0	0	0	0	0	0	0	0	0	0.678667	0	0	0	0	0	0	0	0.842118	0	0	0	0	0	0	0	1.1387	0	0	0	0	0	0	0	0	1.15345
EPS15	0	0	0	0	0	0	0	0	0	0	0	0	0	0	0	0	0.957024	0	0	0	0	0	0	0	0	1.7569	0	0	0	0	0	0	0	0	0	0	0	0	0	0	0	0	0.981002	1.02268	0	0	0	0	0
OSBPL9	0	0	0	0	0	0	0	0	0	0.95064	0	0	0.749632	0.975897	0	0.951402	0	0	0	0	0	0	0	0	0	0	0	0	0	0	0	0	0	0	0	1.09294	0	0	0	0	0	0	0	0	0	0	0	0	0
NRDC	0	0	0	1.0557	0	0	0	1.06263	0	0	0	0	0	0	0	0	0	0	0	0	0	0.803563	0	0	0	0	0	0	0	0	0	0	0	0	0	0	0.95651	0	0	2.2774	0	0	0	1.02268	0	0	0	0	0
TXNDC12	0	0	0	0	0	0	0	0	0	0.95064	1.10515	0	0	0	0	0	0.957024	0	0.837959	0	0	0.803563	1.08002	0.678667	0	0	0	0	0	0	1.32355	0	1.31137	0	0	1.09294	0	0	0	0	0	0	0	0	0	0	0.923057	0	0
KTI12	0	0.716613	1.18333	0	0	0	0	0	0	0	0	0	0	0	0	0.951402	0	0	0	0	0	0	0	0	0	0	0	0	0	0	0	0.842118	0	1.95715	0	1.09294	0	0	0	0	0	0	0	0	0	0	0	0	1.15345
BTF3L4	0	0.716613	0	0	0	0	0	0	1.09969	0	0	0	0	0	0	0	0	0	0	0	0	0	0	0	0	0	0	0.436375	1.22608	0	0	0	1.31137	0	0	0	0	0	0	0	0	0	0	0	0	0	0.923057	0	0
PRPF38A	0	0	0	0	0	0	1.06231	0	0	0	0	0	0	0	0	0	0	0	0	0	0	0.803563	0	0.678667	0	0	1.00197	0	0	0	0	0.842118	0	0.978577	0	0	0	0	0	0	0	0	0.981002	0	0	0	0	0	0
GPX7	0	0.716613	1.18333	0	0	0	0	1.06263	0	0	0	0	0	0	0	0	0.957024	0	0.837959	0	0	0	0	0	0.838945	0	0	0	0	0	0	0	0	0	0	0	0	0	1.19644	0	0	0	0	0	0.715031	0	0	0	0
ZYG11B	0	0	0	0	0	0	0	0	0	0	0	0	0	0	0	0	0	0	0	0	0	0	0	0	0	0	0	0	0	0	0	0	0	0	0	0	0	0	0	0	0	0	0	0	0	0	0	0	0
ECHDC2	0	0.716613	0	0	0	0	0	0	0	0	1.10515	0	0	0	0	0	0	0	0	0	0	0	0	0.678667	0	0	0	0	0	0	0	0	0	0	0	0	0	0	0	0	0	0	0	0	0	0	0	0	0
SCP2	0	0	1.18333	1.0557	2.46489	0	0	0	0	0	0	0	0	0	0	0.951402	0.957024	0	0	0	0	1.60713	1.08002	0	0	1.7569	0	0.436375	0	0	0	0	0	0.978577	0	1.09294	0	0	1.19644	0	0.882586	0.958053	0	0	0.715031	0	0	1.66495	0
CPT2	0	0	0	0	0	0	0	0	0	0	1.10515	0	0	0	0	0	0	0	0	0	0	0	0	0	0	0	0	0	0	0	0	0	0	0	0	0	0	0	0	0	0	0	0	0	0	0	0.923057	0	0
C1orf123	0	0	0	0	0	0	0	0	0	0	0	0	0	0	0	0	0	0	0	0	0	0	0	0	0	1.7569	0	0	0	0	0	0	0	0	1.06613	0	0	0	0	0	0	0	0	0	0	0	0	0	0
MAGOH	0	0	1.18333	0	1.23245	2.70539	1.06231	0	0	0	0	0	0	0	0	0	0	2.00281	0.837959	0	0	0	0	0.678667	0	1.7569	0	0	0	0	1.32355	0	0	1.95715	0	0	0.95651	1.47353	0	1.1387	0	0	0.981002	1.02268	0.715031	0.831311	0	0	0
YIPF1	0	0	0	0	0	0	0	0	0	0	0	0	0	0	0	0	0	0	0	0	0	0	0	0	0	0	0	0.436375	0	0	0	0	0	0	0	0	0	0	0	0	0	0	0	0	0	0	0	0	0
HSPB11	0	0	0	1.0557	0	0	0	1.06263	1.09969	0	0	0	0	0	0	0	0	0	0.837959	0	1.03335	0.803563	0	0	0	0	0	0	1.22608	0	0	0	0	0	0	0	0	0	0	0	0	0	0	0	0	0	0	0	0
TMEM59	0	0.716613	0	0	1.23245	0	0	0	0	0	1.10515	0.93053	0	0	0	0	0.957024	0	0.837959	0	0	0.803563	0	0	0	0	0	0.436375	0	1.02326	0	0.842118	1.31137	0.978577	2.13226	1.09294	0.95651	0	1.19644	0	0.882586	0.958053	0	1.02268	1.43006	0	0	1.66495	0
MRPL37	0	0	0	0	0	0	0	0	0	0	0	0	0	0	0	0	0	0	0.837959	0	0	0	1.08002	0	0	0	0	0	0	0	0	0	0	0	0	0	0	0	0	0	0	0	0	0	0	0	0	0	0
SSBP3	0	0	1.18333	1.0557	0	0	0	0	0	0	0	0	0	0.975897	0	0.951402	0	0	0.837959	0	0	0.803563	0	0	0.838945	0	0	0	0	0	0	0	0	0	0	1.09294	0	0	0	0	0	0	0	0	0	0	0	0	0
USP24	0	0	0	0	0	0	0	0	0	0	0	0	0	0	0	0	0	0	0	0	0	0	0	0	0	0	0	0	0	0	0	0	0	0	0	0	0	0	0	0	0	0	0	0	0	0.831311	0	0	0
OMA1	0	0	0	0	0	0	0	0	0	0	0	0	0	0	0	0	0	0	0	0	0	0	0	0	0	0	0	0	0	0	0	0	0	0	0	0	0	1.47353	0	0	0	0.958053	0.981002	0	0	0	0	0	1.15345
MYSM1	0	0	0	0	0	0	0	0	0	0	0	0	0	0	0	0	0	0	0	0	0	1.60713	0	0	0	0	0	0	0	0	0	0	0	0	0	0	0	0	0	0	0	0	0	0	0	0	0	0	0
JUN	4.42425	2.86645	1.18333	1.0557	3.69734	0	7.4362	8.50104	4.39877	3.80256	5.52574	9.3053	9.74521	2.92769	12.931	14.271	16.2694	2.00281	0.837959	5.33269	8.26682	3.21425	9.72022	14.252	0.838945	7.02761	2.00394	9.16387	2.45217	9.20936	3.97065	7.57906	2.62275	7.82862	4.26451	6.55767	11.4781	1.47353	2.39288	6.83221	14.1214	4.79027	6.86702	13.2948	3.57516	6.65049	7.38446	6.65981	3.46034
NFIA	0	0	0	0	0	0	0	0	0	0	0	0	0	0	0	0	0	0	0	0	0	0	0	0	0	0	0	0	0	0	0	0	0	0	0	0	0	0	0	0	0	0	0	0	0	0	0	0	0
TM2D1	0	0	1.18333	0	0	0	0	0	0	0.95064	0	0	0	0	0	0	0	0	0.837959	0	0	0	0	0	0	0	0	0	0	0	0	0.842118	0	0	0	0	0	0	1.19644	0	0	1.91611	0	0	0.715031	0	0	0	0
USP1	1.47475	0	0	0	1.23245	0	0	0	0	0	0	0	0	0	0	0	0	0	0	0	0	0	1.08002	0.678667	0	0	0	0	0	1.02326	0	0	0	0	0	0	0	0	0	0	0.882586	0	0	0	0	0	0	0	0
ATG4C	0	0	0	0	0	0	0	0	0	0	0	0	0	0	0	0	0	0	0	0	0	0	0	0	0	1.7569	0	0	0	0	0	0	0	0	0	0	0	0	0	0	0	0	0	0	0.715031	0	0	0	0
ALG6	0	0	0	0	0	0	0	0	0	0	0	0	0	0	0	0	0	0	0	0	0	0	0	0	0	0	0	0	0	0	0	0	0	0	1.06613	0	0	0	0	0	0	0	0	0	0	0	0	0	1.15345
ITGB3BP	0	0	0	0	0	0	1.06231	0	0	0	0	0	0	0	0	0	0	0	0	0	0	0	0	0	0	0	0	0	0	0	1.32355	0	0	0	0	0	0	0	0	0	0	0	0	0	0	0	0	0	0
PGM1	0	0	0	0	0	0	0	0	0	0	0	0	0	0	0	0	0	0	0	0	0	0	0	0	0.838945	0	0	0	0	0	0	0	0	0	0	0	0.95651	0	0	0	0	0.958053	0	0	0	0	0	0	0
JAK1	0	2.14984	0	1.0557	0	0	1.06231	1.06263	0	0	0	0	0	0	0.994696	0	0	0	0.837959	0.761813	1.03335	1.60713	2.16005	0.678667	0.838945	1.7569	0	0.436375	1.22608	0	0	0	0	0	0	0	0	0	1.19644	1.1387	0	0.958053	1.962	0	0	0	0.923057	0	2.3069
LEPROT	0	0	1.18333	0	0	0	0	0	0	0	1.10515	0	0	0	0	0	0	0	0	0	0	0	0	0	0	1.7569	0	0.436375	0	0	0	0	0	0	0	0	0	1.47353	1.19644	0	0	0	0	0	0	0	0.923057	0	0
PDE4B	0	0	0	0	0	0	0	0	0	0	0	0	0.749632	0	0	0	0	0	0	0	0	0	0	0	0	0	0	0	0	0	0	0	0	0	0	0	0.95651	0	0	0	0	0	0	0	0	0	0	0	1.15345
MIER1	0	0.716613	0	0	0	0	0	0	0	0	0	0	0	0.975897	0	0	0	0	0	0	0	0	0	0	0	0	0	0.436375	1.22608	0	0	0	0	0	0	0	0	0	0	0	0	0	0	0	0.715031	1.66262	0	0	0
SERBP1	1.47475	0	1.18333	1.0557	1.23245	0	0	1.06263	1.09969	0.95064	0	1.86106	0.749632	0.975897	0.994696	0	0	2.00281	0	0	0	1.60713	0	0	0.838945	1.7569	1.00197	0.87275	0	1.02326	1.32355	0.842118	0	2.93573	1.06613	0	0	0	0	2.2774	2.64776	0.958053	0	0	0	0	2.76917	1.66495	2.3069
GADD45A	0	0	0	0	0	0	0	0	0	0	0	0	0	0	0	0	0	0	0	0	0	0	0	0	0	0	0	0	0	0	0	0	0	0	0	0	0	0	0	0	0	0	0	0	0	0	0	0	0
SRSF11	0	0.716613	1.18333	1.0557	2.46489	0	0	2.12526	0	0	1.10515	0	0	0	0	0	0	0	1.67592	0	0	0.803563	0	0	0.838945	1.7569	0	0.87275	0	0	1.32355	0	0	0.978577	1.06613	0	0.95651	0	1.19644	0	0	0	0	0	0	0.831311	0.923057	1.66495	0
ANKRD13C	0	0	0	0	0	0	0	0	0	0	0	0	0	0	0	0	0	0	0	0	0	0	0	0	0.838945	0	0	0	0	0	0	0	0	0	0	0	0	0	0	0	0	0	0	0	0	0	0	0	0
ZRANB2	0	0	0	1.0557	0	0	0	0	0	0	0	0	0.749632	0	0	0	0.957024	0	0	0	0	0	0	0.678667	0	0	0	0	0	0	0	0	3.93412	0	0	0	0	0	0	1.1387	0	0	0	1.02268	0	0	0	0	0
TYW3	0	0	0	0	0	0	0	1.06263	0	0.95064	0	0	0	0	0	0	0	0	0	0	0	0	0	0	0	0	0	0	1.22608	0	0	0	0	0.978577	0	0	0	0	0	0	0	0	0	0	0	0	0	0	1.15345
ACADM	0	0	2.36666	0	0	0	1.06231	0	0	0	0	0	0	0	0	0	0	0	0	0	0	0	0	0	0	0	0	0	0	0	0	0	0	0.978577	0	0	0	0	2.39288	0	0	0	0	0	0	0	0	0	0
RABGGTB	0	0	0	0	0	0	0	0	0	0	0	0	0	0	0.994696	0	0	0	0	0.761813	0	0	0	0	0	0	0	0.436375	0	0	0	0	0	0.978577	0	0	0	0	0	0	1.76517	0	0.981002	0	0	0	0	0	0
PIGK	0	0	0	0	0	0	0	0	0	0	0	0	0.749632	0.975897	0	0	0	0	0	0	0	0	0	0.678667	0	0	1.00197	0	0	0	0	0	0	0	0	1.09294	0	0	0	0	0	0	0	0	0	0	0	1.66495	0
AK5	0	1.43323	0	1.0557	0	0	0	1.06263	0	0	1.10515	0	0.749632	0	0	0	0	0	0	1.52363	0	0	0	0	0	0	0	0	1.22608	0	0	0	0	0	0	0	0	0	0	0	0	0	0.981002	0	0	0	0.923057	0	0
USP33	0	0	0	0	0	0	0	0	0	0	1.10515	0	0	0	0	0.951402	0	0	0	0	0	0	0	0	0	1.7569	0	0.87275	0	0	0	0	1.31137	0	1.06613	0	0	0	0	0	0	0	0.981002	0	0	0	0.923057	0	0
NEXN	0	0	0	0	0	0	0	0	0	0	0	0	0	0	0	0	0	0	0	0	0	0	0	0	0	0	0	0	0	0	0	0	0	0	0	0	0	0	0	0	0	0	0	0	0	0	0	0	0
FUBP1	0	0	0	0	1.23245	0	0	0	0	0	0	0	0	0	0	0	0.957024	0	0	0	0	0	0	0.678667	2.51684	0	0	0	0	0	0	0	0	0.978577	1.06613	0	0	0	0	1.1387	0.882586	0	0	1.02268	0	0	0	0	0
IFI44L	0	0	0	0	0	0	0	0	0	0	0	0	0	0	0	0	0	0	0	0	0	0	0	0	0	0	0	0	0	0	0	0	0	0	0	0	0	0	0	0	0	0	0	0	0	0	0	0	0
IFI44	0	0	0	0	0	0	0	0	0	0	0	0	0	0	0	0	0	0	0	1.52363	0	0	0	0	0	0	0	0	0	0	1.32355	0	0	0.978577	0	0	0	0	0	0	0	0	0	0	0	0	0	0	0
PRKACB	1.47475	0	0	0	0	0	0	0	0	0.95064	0	0	0	0.975897	0	0	0.957024	0	0	0	0	0.803563	0	0	0	0	0	0.436375	0	0	0	0	0	0	0	0	0	0	0	0	0	0	0	0	0	0	0	0	1.15345
RPF1	0	0.716613	0	1.0557	0	0	2.12463	0	0	0	0	0	0	0	0.994696	0	0	0	0	0.761813	1.03335	1.60713	0	0.678667	0	0	0	0.436375	0	0	0	0	0	0	0	0	0	0	1.19644	0	0	0	0	0	0	0	0	0	0
GNG5	0	0	0	0	0	0	1.06231	0	0	0	0	0	0.749632	0.975897	0.994696	0	0.957024	0	0	0	1.03335	0	0	0	0	0	0	0	0	0	1.32355	1.68424	0	0	0	0	0	0	0	0	0.882586	0.958053	0	0	0.715031	1.66262	0.923057	0	0
CTBS	0	0	0	0	0	0	0	0	0	0	0	0	0	0	0	0	0	0	0	0	0	0	0	0	0	0	0	0.87275	0	0	0	0	0	0	0	0	0	0	0	0	0	0	0	1.02268	0	0	0	0	0
SSX2IP	0	0	0	0	0	0	0	0	0	0	0	0	0	0.975897	0	0	0	0	0	0	0	0	0	0	0	0	0	0	0	0	0	0	0	0	0	0	0	0	0	0	0	0	0	0	0	0	0	0	0
MCOLN2	0	0	0	0	0	0	0	0	0	0	0	0	0	0	0	0	0	0	0	0	0	0	0	0	0	0	0	0	0	0	0	0	0	0	0	0	0	0	0	0	0	0	0	0	0	0	0	0	0
C1orf52	1.47475	0	0	0	0	0	0	0	0	0.95064	0	0	0	0	0	0	0	0	0	0	0	0	0	0	0	0	0	0	0	0	0	0	0	0	0	0	0.95651	0	0	0	0	0	0	0	0.715031	0	0	1.66495	1.15345
BCL10	0	0	0	0	0	0	0	0	0	0	0	0	0	0	0	0	0	0	0.837959	0	0	0	0	0	0	0	0	0	0	0	0	0	0	0	0	0	0	0	0	0	0	0	0	0	0	0	0	0	0
ZNHIT6	0	0	0	0	0	0	0	0	1.09969	0	0	0	0	0	0	0	0	0	0	0	0	0	0	0	0	0	0	0	0	1.02326	0	0.842118	0	0	0	0	0	0	0	0	0	0.958053	0	1.02268	0	0	0	0	0
ODF2L	0	0.716613	0	0	0	0	0	0	0	0	0	0	0	0	0	0	0	0	0	0	0	0	0	0	1.67789	0	0	0	0	0	0	0	0	0	0	0	0	0	0	1.1387	0	0	0	0	0	0	0	0	0
SH3GLB1	1.47475	0	0	0	1.23245	0	0	0	0	0	0	0	0	0	0	0	0.957024	0	0	0	0	0.803563	0	0	0	0	0	0	0	0	1.32355	0	1.31137	0.978577	0	1.09294	0	0	0	0	0	0	0	0	0	0	0	0	0
HS2ST1	0	0	0	0	0	0	0	0	0	0	0	0	0	0	0	0	0.957024	0	0	0	0	0	0	0	0	0	0	0.436375	0	0	0	0	0	0	0	0	0	0	0	0	0.882586	0	0	0	0	0	0	0	0
LMO4	0	0	0	0	0	0	0	0	0	0	0	0	0	0	0	0	0	0	0	0	0	0	0	0	0	0	0	0	0	0	0	0	0	0	0	0	0	0	0	0	0	0	0	0	0	0	0	0	0
PKN2	0	0	0	1.0557	0	0	0	0	0	0	0	0.93053	0	0	0	0	0	0	0.837959	0	0	0	0	0	0	0	0	0	0	0	0	0	0	0	0	0	0	1.47353	0	0	0.882586	0	0	0	0	0	0	0	0
GTF2B	0	0	0	0	0	0	0	0	0	0	0	0	0	0	0	0	0	2.00281	0	0	0	0	1.08002	0	0	0	0	0	0	0	0	0	0	0	0	0	0	0	0	0	0	0	0.981002	0	0.715031	0	0	0	0
RBMXL1	0	0.716613	0	1.0557	0	0	0	0	0	0	0	0	0	0	0	0.951402	0	2.00281	0	0	0	0	0	0	0	1.7569	0	0	0	0	0	0	0	0	1.06613	0	0	0	0	0	0	0	0	0	0	0	0	0	0
GBP3	0	0	0	0	0	0	0	0	0	0	0	0	0	0	0	0	0	0	0	0	0	0	0	0	0	0	0	0	0	0	0	0	0	0	0	1.09294	0	0	1.19644	0	0	0	0	0	0	0	0	0	0
GBP1	0	0	0	0	0	0	0	0	0	0	0	0.93053	0	0	0	0	0.957024	0	0	1.52363	0	0	0	0.678667	0	0	0	0	0	0	1.32355	0	0	0	0	0	0	0	0	0	0	0	0	0	0	0	0	0	0
GBP2	0	0.716613	0	0	0	0	0	2.12526	0	0	0	0	0	0	0	0	0	0	0	0.761813	0	0	0	0	0	1.7569	0	0.436375	0	0	1.32355	0	0	1.95715	1.06613	0	0.95651	0	0	0	0	0	0.981002	0	0	0	0	1.66495	1.15345
GBP4	0	0	0	0	0	0	0	0	0	0	0	0.93053	0	0	0	0	0	0	0	0	0	0	0	0	0	0	0	0	0	0	0	0.842118	0	0.978577	0	0	0	0	0	0	0	0	0	0	0.715031	0	0	0	1.15345
GBP5	0	0	0	0	0	0	0	0	0	0	0	0	0	0	0	0	0	0	0	0	0	0	0	0	0	0	0	0	0	0	0	0	0	0	0	0	0	0	0	0	0	0	0	0	0	0	0	0	0
LRRC8C	0	0	0	0	0	0	0	0	0	0	0	0.93053	0	0	0	0	0	0	0	0	0	0	1.08002	0	0	0	0	0	0	0	0	0	0	0	0	0	0	0	0	0	0	0	0	0	0	0.831311	0	0	0
LRRC8D	0	0	0	0	0	0	0	0	0	0	0	0	0	0	0	0	0	0	0	0	0	0	0	0	0	0	0	0	0	0	0	0	0	0	0	0	0	0	0	0	0	0	0	0	0	0	0	0	0
ZNF326	0	0	0	0	0	0	0	0	0	0.95064	0	0	0	0	0	0	0	0	0	0	0	0	0	0	0	0	0	0	0	0	0	0.842118	0	0	0	0	0	0	1.19644	0	0	0	0	0	0	0	0	0	0
ZNF644	1.47475	0	0	0	0	0	0	0	0	0	0	0	0	0	0	0	0	2.00281	0	0	0	0	3.24007	0	0.838945	0	0	0	0	0	0	0	0	0	0	0	0	0	0	0	0	0	0	0	0	0	0.923057	0	2.3069
TGFBR3	0	0	0	0	0	0	0	0	0	0	0	0	0	0	0	0	0	0	0	0.761813	0	0	0	0	0	0	0	0	0	0	0	0	0	0	1.06613	0	0	0	0	0	0	0	0	0	0	0	0	0	0
GLMN	0	0	0	0	0	0	0	0	0	0	1.10515	0	0	0	0	0	0	0	0	0	0	0	0	0	0	0	0	0	0	0	1.32355	0	0	0	0	0	0	0	0	0	0	0	0	0	0	0.831311	0	0	0
RPAP2	0	0	0	0	0	0	0	0	0	0	0	0	0.749632	0.975897	0	0	0	2.00281	0	0	0	0	0	0	0	1.7569	1.00197	0	0	0	0	0	1.31137	0	0	0	0	0	1.19644	1.1387	0	0	0	0	0	0	0	0	2.3069
EVI5	0	0	0	0	0	0	0	0	0	0	0	0	0	0	0	0	0	0	0	0	0	0	0	0	0	0	0	0	0	0	0	0	0	0	0	0	0	0	1.19644	0	0	0	0	0	0	0	0	0	0
RPL5	22.1213	10.7492	11.8333	9.50133	11.092	8.11617	7.4362	17.0021	8.79753	14.2596	11.0515	9.3053	14.243	13.6626	16.9098	14.271	11.4843	14.0197	5.86571	12.189	19.6337	18.482	2.16005	10.8587	12.5842	5.27071	8.01575	12.6549	11.0348	10.2326	9.26486	13.4739	13.1137	17.6144	13.8597	10.9294	12.4346	11.7883	11.9644	11.387	10.591	6.70637	6.86702	11.2494	11.4405	9.97573	10.1536	16.6495	18.4552
MTF2	0	0.716613	0	0	0	0	0	0	0	0	0	0	1.49926	0	0	0	0	2.00281	0	0	1.03335	0.803563	0	0	0.838945	0	0	0	0	0	0	0	0	0	0	0	0	0	2.39288	0	0.882586	0	0	0	0	0	0	0	1.15345
TMED5	0	0	0	0	0	0	0	0	0	0.95064	0	0	0	0	0	0	0	2.00281	0.837959	0	0	0	0	0	0	0	0	0	0	0	1.32355	0	0	0	0	0	0	0	0	0	0	0	0	0	0	0	0	0	0
CCDC18	0	0	1.18333	0	0	0	0	0	0	0	0	0	0	0	0	0	0	0	0	0	0	0	0	0	0	0	0	0	0	0	0	0	0	0	0	0	0	0	0	0	0	0	0	0	0	0	0	0	0
DR1	0	0	0	0	0	0	0	0	0	0	0	0	0	0	0	0	0	0	0	0	0	0	0	0	0	0	0	0.436375	0	1.02326	0	0	0	0	0	0	0	1.47353	0	0	0.882586	0	0.981002	0	0.715031	0	0	0	0
DNTTIP2	0	0	0	0	0	0	0	0	0	0	0	0	0	0	0	0	0	0	0	0	0	0	0	0.678667	0.838945	0	1.00197	0	0	0	1.32355	0.842118	0	0	0	0	0	0	0	0	0	0	0	0	0	0	0	0	0
GCLM	1.47475	0	0	0	0	0	0	0	0	0	0	0	0	0	0	0	0.957024	0	0	0	0	0	0	0	0	0	0	0	0	0	0	0	0	0	0	0	0	0	0	1.1387	0	0	0	1.02268	0	0	0	0	0
ABCD3	0	0.716613	0	0	0	0	0	0	0	0	0	0	0	0	0	0	0	0	0	0	0	0	0	0	0	0	0	0.436375	1.22608	0	0	0	0	0	0	0	0	0	0	1.1387	0	0	0	0	0.715031	0	0	0	0
DPYD	0	0	0	0	1.23245	0	0	0	0	0	0	0	0	0	0	0	0	0	0	0	0	0	0	0	0	0	0	0	0	1.02326	0	0	0	0	0	0	0	0	0	0	0	0.958053	0	0	1.43006	0	0	0	0
AGL	0	0	0	1.0557	0	0	0	0	0	0	0	0	0	0	0	0	0	0	0	0	0	0	0	0.678667	0	0	0	0	1.22608	0	0	0	0	0	0	0	0	0	0	0	0	0	0	0	0	0	0	0	0
SLC35A3	0	0	0	0	0	0	0	0	0	0	0	0	0	0	0	0	0	0	0	0	0	0	0	0	0	0	0	0	0	0	0	0	0	0	0	0	0.95651	0	0	0	0	0	0	0	0	0	0	0	0
MFSD14A	0	0	0	0	0	0	0	1.06263	0	0	0	0	0	0	0	0	0	0	0	0	0	0	0	0	0	0	0	0	0	0	0	0.842118	0	0.978577	0	0	0	0	0	0	0	0	0	0	0	0	0	0	0
TRMT13	1.47475	0	1.18333	0	0	0	0	0	0	0	0	0	0	0	0	0	0	0	0	0	0	0	0	0	0	0	0	0	0	0	0	0.842118	0	0.978577	1.06613	0	0	0	0	0	0	0	0	1.02268	0	0	0	0	0
DBT	0	0	0	0	0	0	1.06231	1.06263	0	0	0	0	0	0	0	0	0.957024	0	0	0	0	0	0	0	0	0	0	0	0	0	0	0	0	0	3.19838	0	0	0	0	0	0	0	0	0	0	0	0	0	0
RTCA	0	0	0	0	0	0	0	0	0	0	0	0.93053	0	0	0	0	0	0	0	0	0	0	0	0	0	0	0	0.436375	0	0	0	0	0	0	0	0	0	0	0	0	0	0	0	0	0	0	0	0	0
CDC14A	0	0	0	0	0	0	0	0	0	0.95064	1.10515	0	0.749632	0	0	0	0	0	0	0	0	0	0	0.678667	0	0	1.00197	1.30912	1.22608	1.02326	0	0	0	0	0	0	0	0	0	0	0	0	0	0	0	0	0	0	0
SLC30A7	0	0	0	0	0	0	0	0	0	0.95064	0	0	0	0	0	0	0	0	0	0	0	0	1.08002	0	0	0	0	0	0	0	0	0	0	0	0	0	0	0	0	0	0.882586	0	0	0	0	0	0	0	0
DPH5	0	0	1.18333	0	0	0	1.06231	0	0	0	0	0	0	0	0	0	0	0	0.837959	0	0	0	0	0	0	0	0	0	1.22608	0	0	0	0	0	0	0	0	0	0	0	0	0	0	0	0	0.831311	0	0	0
S1PR1	0	0	0	0	0	0	0	0	0	0	0	0	0	0	0	0	0	0	0	0	0	0	0	0	0	0	0	0.436375	0	0	0	0	0	0	0	0	0	0	0	0	0	0	0	0	0	0	0	0	0
RNPC3	0	0	0	0	0	0	0	0	0	0	0	0	0	0	0	0	0	0	0	0.761813	0	0	0	0	0	0	0	0	1.22608	0	0	0	0	0	0	0	0	0	0	0	0	0	0	0	0	0	0	0	0
VAV3	0	0	0	0	0	0	0	0	0	0	0	0	0	0	0	0	0	0	0	0	0	0	0	0	0	0	0	0	0	0	0	0	0	0	0	0	0	0	0	0	0	0	0	0	0	0	0	0	0
SLC25A24	0	0	0	0	0	0	0	0	0	0	0	0.93053	0	0	0	0	0	0	0	0	0	0	0	0	0	0	0	0	0	0	0	0	1.31137	0	1.06613	0	0	0	1.19644	0	0	0	0	0	0	0	0	0	0
HENMT1	0	0.716613	0	0	0	0	0	0	1.09969	0.95064	0	0	0	0	0	0	0	0	0	0	0	0	0	0	0	0	0	0	1.22608	0	1.32355	0	0	0	0	0	0	0	0	0	0	0	0	0	0	0	0	0	0
PRPF38B	2.9495	2.14984	0	1.0557	0	0	0	0	0	2.85192	0	1.86106	0.749632	0	0	0	0	0	0	0.761813	0	2.41069	1.08002	0	0	0	0	0.87275	1.22608	1.02326	0	0.842118	0	0	0	1.09294	0	0	0	0	0.882586	0	0	0	0	0	0.923057	1.66495	1.15345
STXBP3	0	0	0	0	0	0	0	0	0	0	0	0	0	0.975897	0	0	0	0	0	0	0	0.803563	0	0	0	0	0	0	0	0	0	1.68424	0	0	0	0	0	0	0	0	0.882586	0	0	0	0	0	0	0	0
CLCC1	0	0	0	0	0	0	0	0	0	0	0	0	0	0.975897	0	0	0	0	0	0	0	0	0	0	0	0	0	0	0	0	0	0.842118	0	0	0	0	0	0	0	1.1387	0	0	0	0	0	0.831311	0	0	0
TAF13	0	0	0	0	0	0	0	0	0	0	0	0	0	0	0	0	0.957024	0	0	0	0	0	0	0	0	0	0	0	0	0	0	0	0	0	0	0	0	0	0	0	0	0	0	0	0	0	0	0	0
TMEM167B	0	0	0	0	0	0	0	0	0	0	0	0.93053	0	0	0	0	0	0	0	0	0	0	0	0	0	0	0	0.436375	0	0	1.32355	0	0	0	0	1.09294	0	0	0	0	0	0	0	0	0	0	0.923057	0	1.15345
SARS	1.47475	0.716613	0	0	0	2.70539	0	1.06263	0	0	1.10515	0	0.749632	0	0	0	0	0	0	0.761813	0	0	0	0	0	0	0	0	0	0	0	0	1.31137	0	0	1.09294	0	0	0	0	0	0	0	1.02268	0	0	0.923057	0	0
SORT1	0	0	0	0	0	0	0	0	0	0	0	0	0	0	0	0	0	0	0	0	0	0	0	0	0	0	0	0	0	0	0	0	0	0	0	0	0	0	0	0	0	0	0	0	0	0	0	0	0
PSMA5	1.47475	0.716613	0	0	0	0	0	0	0	0	0	0.93053	0.749632	0	0	0.951402	0	0	0	0.761813	0	0.803563	0	0	0	0	0	0.436375	0	2.04652	0	0	1.31137	0	0	0	0	0	0	1.1387	0	0.958053	0	0	0.715031	0	0	0	0
GNAI3	0	0.716613	0	0	0	0	1.06231	0	0	0	0	0	0	0	0.994696	0.951402	0	0	0	0	0	0	0	0.678667	0	1.7569	0	0	1.22608	0	0	0	1.31137	0	0	0	0	0	0	0	0	0.958053	0	0	0	0	0	0	1.15345
AMPD2	0	0	0	0	0	0	0	0	0	0	0	0	0	0	0	0	0	0	0	0	0	0	0	0	0	0	0	0	0	0	0	0	0	0	0	0	0	0	0	0	0.882586	0	0	0	0	0	0	0	0
GSTM4	0	0	0	0	0	0	0	0	0	0	0	0	0	0	0	0	0	0	0	0	0	0	0	0	0	1.7569	0	0	0	1.02326	0	0	0	0	0	0	0	0	0	0	0	0	0	0	0	0	0	0	0
GSTM3	0	0.716613	0	0	0	0	0	0	0	0.95064	0	0	0	0	0	0	0	0	0.837959	0	0	0	0	0	0	0	0	0	1.22608	1.02326	0	0	0	0	0	0	0	0	0	0	0	0.958053	0	0	0	0	0	0	0
AHCYL1	0	0	0	0	0	0	0	0	0	0	0	0	0	0	0	0	0.957024	0	0	0	0	0.803563	0	0	0	0	1.00197	0	0	0	0	0.842118	0	0	1.06613	0	0	0	0	0	0	0	0	0	0	0	0	0	0
LAMTOR5	0	0.716613	0	0	1.23245	0	1.06231	1.06263	0	0	0	0	0.749632	0.975897	0	0	0	2.00281	0.837959	0	0	0	0	0.678667	0	0	1.00197	0.87275	0	0	1.32355	0.842118	0	0	0	1.09294	0	1.47353	1.19644	0	0	0	0	0	0.715031	0	0	1.66495	0
CD53	0	0.716613	0	1.0557	0	0	1.06231	1.06263	2.19938	0	2.2103	2.79159	0.749632	0.975897	0.994696	0	2.87107	0	2.51388	1.52363	0	0	1.08002	0	0	0	0	0.436375	0	1.02326	2.6471	0	1.31137	1.95715	2.13226	2.18589	0	0	2.39288	1.1387	0	0.958053	0.981002	0	0	0.831311	0	3.32991	1.15345
LRIF1	0	0	0	0	0	0	0	0	0	0	0	0	0	0	0	0	0	0	0	0	0	0.803563	0	0	0	0	0	0	0	0	0	0	0	0	0	0	0	0	0	0	0	0	0	0	0	0	0	0	0
DRAM2	0	0.716613	0	0	0	0	2.12463	1.06263	0	0	1.10515	0	0	0	0	0	0	0	0	0	0	1.60713	0	0	0	0	0	0.436375	0	0	0	0	0	0	0	0	0	0	1.19644	0	0	0	0	0	0	0	0	0	0
CEPT1	0	0	0	0	0	0	0	0	0	0	0	0	0	0	0	0	0	0	0	0.761813	0	0	0	0	0.838945	0	0	0	0	0	0	0	0	0	1.06613	0	0	0	0	1.1387	0	0	0	0	0	0	0	0	0
DENND2D	0	1.43323	1.18333	0	0	0	0	0	0	0	0	0	0	0	0	0	0	0	0.837959	0	0	1.60713	1.08002	0	0	0	1.00197	0	0	0	0	1.68424	0	0	0	0	0	0	1.19644	0	0	0	0	0	0	0	0	0	0
CHI3L2	0	0	0	0	1.23245	0	0	0	0	0	0	1.86106	0.749632	0	0	0	0	0	0	0	0	0	1.08002	0	0	0	0	0	0	0	0	0	0	0	0	0	0	1.47353	0	0	0	0	0.981002	0	0	0	0	0	0
WDR77	0	0	0	0	0	2.70539	0	0	0	0	0	0	0	0	0	0	0	0	0.837959	0	0	0	0	0	0	0	0	0	0	0	0	0	0	0	0	0	0	0	0	0	0	0	0	0	0	0	0	0	0
C1orf162	1.47475	1.43323	0	0	0	2.70539	0	0	1.09969	0	0	0.93053	0	0.975897	0	0	0	0	0	0.761813	2.06671	0	1.08002	0	0	0	0	1.30912	0	0	0	0.842118	0	0	0	0	0	0	0	0	0	0	0	1.02268	0.715031	0	0	0	0
RAP1A	0	0	0	0	0	0	0	0	0	0	0	0.93053	0	0	0	0	0.957024	0	0	0	1.03335	0.803563	1.08002	0	0	0	0	0.87275	0	1.02326	0	0	1.31137	0.978577	2.13226	0	0	0	0	0	0	0.958053	0	1.02268	0	0	0	0	0
CAPZA1	0	0	0	0	0	0	0	1.06263	0	0	0	1.86106	0	0	0	0	0.957024	0	2.51388	0	0	0.803563	0	0	0	0	2.00394	0	1.22608	0	0	0.842118	0	0	1.06613	0	0	0	0	0	0	0	0	0	0.715031	0.831311	0.923057	0	0
RHOC	0	0	0	0	0	0	0	0	0	0	0	0	0.749632	0	0	0	0	0	0	0	0	0	0	0	0.838945	0	0	0	0	0	0	0	0	0	0	0	0	0	0	0	0	0	0	0	0	0	0	0	0
PPM1J	0	0	0	0	0	0	0	0	0	0	0	0	0	0	0	0	0	0	0	0	0	0	0	0	0	0	0	0	0	0	0	0	0	0	0	0	0	0	0	0	0	0	0	0	0	0	0	0	0
PHTF1	0	0	0	0	0	0	0	0	0	0	0	0	0	0	0	0	0	0	0	0	0	0	0	0	0	0	0	0.436375	0	0	0	0	0	0	0	0	0	0	0	0	0	0	0	0	0	0	0	0	0
RSBN1	0	0	0	0	0	0	0	0	0	0	0	0	0	0.975897	0.994696	0	0	0	0.837959	0	0	0	0	0.678667	0	0	0	0	0	0	1.32355	0	0	0	0	0	1.91302	0	0	0	0	0	0	0	0	0	0.923057	0	1.15345
PTPN22	0	0	0	0	0	0	0	0	0	0	0	0	0.749632	0	0.994696	0	0	0	0	0	0	0	1.08002	0	0	0	0	0	0	0	1.32355	0	0	0	0	0	0	0	0	0	0	0	0.981002	0	0.715031	0	0	0	0
HIPK1	0	0	0	0	0	0	0	0	0	0	0	0	0	0	0	0	0	0	0	0	0	0	0	0	0.838945	0	0	0	0	0	0	0	0	0	1.06613	0	0	0	0	0	0	0	0	0	0	0	0	0	0
TRIM33	0	0	0	0	1.23245	0	0	0	0	0	0	0	0	0	0	0	0	0	0	0	0	0	0	0	0	0	0	0	0	0	0	0	0	0	0	0	0.95651	0	0	0	0	0	0	0	0	0	0.923057	0	0
BCAS2	1.47475	0	1.18333	2.11141	0	0	1.06231	1.06263	0	0.95064	1.10515	0	0	0	0	1.9028	0	0	1.67592	0	0	0	1.08002	0	0.838945	0	0	1.30912	1.22608	0	0	0	0	0	1.06613	0	0	1.47353	0	0	0	0	0.981002	0	0	0.831311	0.923057	0	1.15345
NRAS	0	0	0	0	0	0	0	0	0	0	0	0	0	0	0	0	0	0	0	0	1.03335	0	0	0	0	0	0	0	0	0	1.32355	0	0	0	0	0	0	0	0	0	0	0	0	0	0	0	0.923057	0	0
CSDE1	0	0.716613	1.18333	1.0557	1.23245	2.70539	0	0	0	0.95064	1.10515	0.93053	1.49926	0	0.994696	0	0	0	0.837959	0	1.03335	1.60713	0	2.036	2.51684	1.7569	2.00394	0.87275	1.22608	0	0	0.842118	0	0.978577	1.06613	0	0	1.47353	0	0	0.882586	0	0	2.04535	0.715031	1.66262	0	0	1.15345
SIKE1	0	0	0	0	0	0	0	0	0	0	0	0	0	0	0.994696	0	0	0	0	0.761813	0	0	0	0	0	0	0	0	0	0	0	0	0	0	0	0	0	0	0	0	0	0	0	0	0.715031	0	0	0	0
TSPAN2	0	0	0	0	0	0	0	0	0	0	0	0	0	0	0	0	0	0	0	0	0	0	0	0	0	0	0	0	0	0	0	0	0	0	0	0	0	0	0	0	0	0	0	0	0	0	0	0	0
ATP1A1	1.47475	1.43323	2.36666	3.16711	0	0	0	0	2.19938	0	1.10515	0.93053	0	2.92769	0.994696	0	0.957024	0	0	0	1.03335	0	1.08002	0	0	0	0	0.87275	1.22608	0	0	0	1.31137	0	0	0	0	0	0	1.1387	0.882586	0.958053	1.962	0	0	0	0.923057	0	0
CD58	0	0	0	0	0	0	0	0	0	0	0	0	0	0	0	0	0	0	0	0	0	0	0	0	0	0	0	0	0	0	0	0	0	0	0	0	0	0	0	0	0	0	0	0	0	0	0	0	0
CD2	1.47475	1.43323	4.73331	2.11141	0	0	1.06231	0	1.09969	0	0	0.93053	2.2489	0	0.994696	0.951402	1.91405	0	0.837959	0.761813	0	0	2.16005	0.678667	0	1.7569	1.00197	0.436375	2.45217	1.02326	1.32355	0.842118	3.93412	2.93573	1.06613	0	0	1.47353	3.58932	1.1387	2.64776	1.91611	0.981002	1.02268	2.14509	1.66262	3.69223	0	0
TTF2	0	0	0	0	0	0	0	0	0	0	0	0	0	0.975897	0	0	0	0	0	0	0	0	0	0	0	0	0	0	0	0	0	0	0	0	1.06613	0	0	0	0	0	0	0	0	0	0	0	0	0	0
MAN1A2	0	0	0	0	0	0	0	1.06263	0	0	0	0	0	0	0	1.9028	0	0	0	0	0	0.803563	0	0	0	0	0	0	0	0	0	0	0	0	0	0	0	0	0	0	0.882586	0	0	0	0	0	0	0	0
GDAP2	0	0	0	0	0	0	0	0	0	0	0	0	0	0	0	0	0	0	0	0	0	0	0	0	0	0	0	0	0	0	0	0	1.31137	0	0	0	0	0	0	0	0	0	0	0	0	0	0	0	0
WDR3	0	0.716613	0	0	0	0	0	0	0	0	0	0	0	0	0	0	0	0	0	0	0	0	0	0	0	0	0	0	0	0	0	0	0	0	0	0	0	0	0	1.1387	0	0	0	0	0	0	0	0	0
PHGDH	0	0	0	0	0	0	0	0	0	0	0	0	0	0	0	0	0	0	0	0	0	0	0	0	0	0	0	0	0	0	0	0	0	0	0	0	0	0	0	0	0	0	0	0	0	0	0	0	0
REG4	0	0	0	0	0	0	0	0	0	0	0	0	0	0	0	0	0	0	0	0	0	0	0	0	0	0	0	0	0	0	0	0	0	0	0	0	0	0	0	0	0	0	0	0	0	0	0	0	0
NOTCH2	0	0	0	0	0	0	0	0	0	0	0	0	0	0	0	0.951402	0	0	0	0.761813	0	0	0	0	0	0	0	0	0	0	0	0	0	0	0	0	0	0	0	0	0	0	0	0	0	0	0	0	0
SEC22B	0	0	1.18333	1.0557	0	0	0	1.06263	0	0	0	0	0	0	0	0	0	0	0.837959	0	0	0	0	0	0	0	0	0	0	0	0	0	0	0.978577	0	0	0	0	0	0	0.882586	0	0.981002	0	0	0.831311	0	0	0
FCGR1B	0	0	0	0	0	0	0	0	0	0	0	0	0	0	0	0	0	0	0	0	0	0	0	0	0	0	0	0	0	0	0	0	0	0	0	0	0	0	0	0	0	0	0	0	0	0	0	0	0
SRGAP2C	0	0	0	0	0	0	0	0	0	0	0	0	0	0.975897	0	0	0	0	0	0	0	0	0	0	0	0	0	0.436375	0	0	0	0	0	0	0	0	0	0	0	0	0	0	0	0	0	0	0	0	0
NBPF15	0	0	0	0	0	0	0	0	0	0	0	0	0	0	0.994696	0	0	0	0.837959	0	0	0	0	0	0	0	0	0	0	0	0	0	0	0	0	0	0	0	0	0	0	0	0	0	0	0	0	0	0
SRGAP2B	0	0	0	0	0	0	0	0	0	0	0	0	0	0	0	0	0	0	0	0	0	0	0	0.678667	0	0	0	0.436375	1.22608	0	0	0	0	0	0	0	0	0	0	0	0	0	0	0	0	0	0	0	0
GPR89A	0	0	0	0	0	0	0	0	0	0	0	0	0	0	0	0	0	0	0	0	0	0	1.08002	0	0	0	0	0	0	0	0	0	0	0	0	0	0	0	0	0	0	0	0	0	0	0	0	0	0
CD160	0	0	0	0	0	0	0	0	0	0	0	0	0	0	0	0	0	0	0	0	0	0	0	0.678667	0	0	0	0	0	0	0	0	0	0	0	0	0	0	0	0	0	0	0	0	0	0	0	0	0
RNF115	0	0	0	0	1.23245	0	0	0	0	0	0	0	0	0	0	0	0	0	0	0	0	0	0	0	0	0	1.00197	0.436375	0	0	0	0	0	0	0	0	0	0	1.19644	1.1387	0	0	0	0	0.715031	0.831311	0	0	0
PEX11B	0	0	0	0	0	0	0	0	0	0	0	0	0	0	0	0	0	0	0	0	0	0	0	0	0	0	0	0	0	0	0	0	0	0	0	0	0	1.47353	0	0	0	0	0	0	0	0	0	0	0
RBM8A	0	0.716613	0	0	0	0	1.06231	1.06263	0	0.95064	0	0	0.749632	0.975897	0.994696	0	0	0	0.837959	2.28544	0	0.803563	0	1.35733	0	0	0	1.30912	2.45217	0	0	0.842118	0	0	0	0	0.95651	1.47353	0	0	0	0.958053	0.981002	0	0	0.831311	0.923057	1.66495	0
LIX1L	0	0	0	1.0557	0	0	0	1.06263	0	0	0	0	0.749632	0	0	0	0	0	0	0	0	0	0	0	0	0	0	0	0	1.02326	0	0	0	0	0	1.09294	0	0	0	0	0	0	0	0	0	0	0.923057	0	0
POLR3GL	0	0.716613	1.18333	1.0557	1.23245	0	1.06231	0	0	0	0	0	0	0	0.994696	0	0	0	0.837959	0	1.03335	0.803563	0	0	0	0	0	0.436375	1.22608	0	1.32355	0	0	0	0	0	0	1.47353	0	0	0	0	0.981002	0	0	0	0	0	0
TXNIP	4.42425	2.14984	1.18333	4.22281	0	0	0	4.25052	0	0.95064	2.2103	0	1.49926	1.95179	2.98409	1.9028	4.78512	2.00281	2.51388	1.52363	5.16676	3.21425	3.24007	3.39333	0	0	5.00984	1.7455	2.45217	1.02326	0	1.68424	1.31137	0.978577	2.13226	1.09294	2.86953	0	5.9822	3.41611	1.76517	0.958053	1.962	3.06803	0.715031	0.831311	0.923057	1.66495	2.3069
NBPF10	0	0	0	0	0	0	0	0	0	0	0	0	0	0	0	0	0	0	0	0	0	0	0	0	0	0	0	0	0	0	0	0	0	0	0	0	0	0	0	0	0	0	0	0	0	0	0	0	0
NOTCH2NL	0	0	0	0	0	0	0	0	0	0	0	0	0	0	0	0	0	0	0	0	0	0	0	0	0	0	0	0	0	0	0	0	0	0	0	0	0	0	0	0	0	0	0	0	0	0	0.923057	0	0
NBPF12	0	0	0	0	1.23245	0	0	0	0	0	0	0	0	0	0.994696	0	0	0	0	0	0	0	0	0	0	0	0	0	0	0	0	0	0	0.978577	0	0	0	0	0	0	0	0	0	0	0	0	0.923057	0	0
CHD1L	0	0	0	0	0	0	0	0	0	0	0	0	0	0	0	0	0	0	0	0	0	0	0	0	0	0	0	0	0	1.02326	0	0	0	0	0	0	0	0	0	0	0	0	0	0	0	0	0.923057	0	0
NBPF14	0	0	0	0	0	0	0	0	0	0	0	0	0	0	0	0	0	0	0	0	0	0	0	0.678667	0	0	0	0	0	0	0	0	0	0	0	0	0	0	0	0	0	0	0	0	0	0	0	0	0
PDE4DIP	0	0	0	0	0	0	0	0	0	0	0	0	0	0	0	0	0	0	0	0	0	0	0	0	0	0	0	0	0	0	1.32355	0.842118	0	0	0	0	0.95651	0	0	0	0	0	0	0	0	0	0	0	0
NBPF9	0	0	0	0	0	0	0	0	0	0	0	0	0	0	0	0	0	0	0	0	0	0	0	0	0	0	0	0	0	0	0	0	0	0	0	0	0	0	0	0	0	0	0	0	0	0	0	0	0
NBPF19	0	0	1.18333	0	0	0	0	0	0	0	0	0	0	0.975897	0	0	0	0	0	0	0	0	0	0.678667	0	0	0	0.436375	0	0	0	0	0	0	0	0	0	0	0	0	0	0	0	0	0.715031	0	1.84611	0	1.15345
FCGR1A	0	0	0	0	0	0	0	0	0	0	0	0	0	0	0	0	0	0	0	0	0	0	0	0	0	0	0	0	0	0	0	0	0	0	0	0	0	0	0	0	0	0	0	0	0	0	0	0	0
HIST2H2BE	0	0	0	0	0	0	0	0	0	0	1.10515	0	0	0	0	0	0	0	0	0	0	0	0	0	0	0	0	0	0	0	0	0	0	0	0	0	0	0	0	0	0	0	0	0	0	0	0	0	0
HIST2H2AC	0	0	0	0	0	0	1.06231	0	0	0	0	0	0	0	0	0	0	0	0	0.761813	0	0	0	0	0	0	0	0	0	0	0	0	0	0	0	0	0	0	0	0	0	0	0	0	0	0	0	0	1.15345
BOLA1	0	0	0	0	0	0	0	0	0	0	0	0	0	0	0	0	0	0	0	0	0	0	0	0	0	0	0	0.436375	0	0	0	0	0	0	0	0	0	0	0	0	0	0	0	0	0	0	0	0	0
SF3B4	0	0	0	0	0	0	0	0	0	0	0	0	0	0	0	0	0	0	0	0	0	0	0	0	0	0	0	0	0	0	0	0	0	0	0	0	0	0	0	0	0	0.958053	0	0	0	0	0	0	1.15345
MTMR11	0	0	0	0	0	0	0	0	0	0	0	0	0	0	0	0	0	0	0	0	0	0	0	0	0	0	0	0	0	0	0	0	0	0	0	0	0	0	0	0	0	0	0	0	0	0.831311	0	0	0
PLEKHO1	0	0	0	0	0	0	0	0	0	0.95064	0	0	0.749632	0	0	0	0	0	0	0	0	0	0	0	0	0	0	0.436375	0	0	0	0	0	0	0	0	0	0	1.19644	0	0	0	0	0	0	0.831311	0	0	0
ANP32E	1.47475	0	0	0	0	0	0	0	1.09969	0	0	0	0	0	0.994696	0.951402	0	2.00281	0	0	0	0	0	0.678667	0.838945	0	1.00197	0.436375	1.22608	1.02326	0	0.842118	1.31137	0	2.13226	0	0.95651	0	0	0	0.882586	0	0	1.02268	0	0	0	0	1.15345
APH1A	0	0	0	1.0557	0	0	1.06231	0	0	0.95064	1.10515	0	0.749632	0.975897	0	0	0	0	0	0	0	0	1.08002	0.678667	0	0	0	1.30912	0	0	0	0.842118	0	0	0	0	0	0	0	0	0	0	0	0	1.43006	0	0	0	0
C1orf54	0	0	0	0	0	0	0	0	0	0	0	0	0	0	0	0	0	0	0	0	0	0	0	0	0	0	0	0	0	0	0	0	0	0	0	0	0	0	0	0	0	0	0	0	0	0	0	1.66495	0
MRPS21	2.9495	0.716613	0	1.0557	0	0	1.06231	0	1.09969	0	0	0.93053	0.749632	0.975897	0.994696	0.951402	0	0	1.67592	1.52363	0	0	0	0.678667	0	1.7569	0	0.436375	1.22608	0	0	0.842118	0	0	1.06613	0	1.91302	1.47353	1.19644	1.1387	0	0	1.962	1.02268	0	0.831311	0	3.32991	2.3069
PRPF3	0	0	0	0	0	0	0	1.06263	0	0	0	0	0	0	0	0	0	0	0	0	0	0	0	0	0	0	1.00197	0	0	0	0	0	1.31137	0.978577	0	0	0.95651	0	0	0	0	0	0	0	0	0	0	0	0
RPRD2	0	0	0	0	0	0	0	0	0	0	0	0	0	0	0	0	0	0	0	0	0	0	1.08002	0.678667	0	0	0	0.436375	1.22608	0	0	0	0	0	0	0	0	0	0	0	0	0	0	0	0	0	0	0	0
ADAMTSL4	0	0	0	0	0	0	0	0	0	0	0	0	0	0	0	0	0	0	0	0	0	0	0	0	0	0	0	0	0	0	0	0	0	0	0	0	0	0	0	0	0	0	0	0	0	0	0	0	0
MCL1	0	0.716613	2.36666	0	2.46489	2.70539	0	0	0	0.95064	0	0.93053	0	0	0.994696	0	0	0	0.837959	0	0	0.803563	1.08002	0.678667	0	1.7569	0	1.7455	1.22608	3.06979	0	0.842118	1.31137	0	0	2.18589	1.91302	2.94706	0	1.1387	0	1.91611	1.962	0	2.86012	0.831311	1.84611	0	1.15345
ENSA	0	0.716613	0	0	0	0	0	0	0	0	0	0	0	0	0.994696	0.951402	0.957024	0	2.51388	0	0	0.803563	0	0	0	1.7569	0	0.436375	1.22608	0	1.32355	0.842118	1.31137	0	0	0	0	0	1.19644	1.1387	0	0	0	1.02268	0	0.831311	0	0	1.15345
CTSS	0	0	0	1.0557	0	0	0	2.12526	1.09969	0	0	0	0.749632	0	0	0	1.91405	2.00281	0	0	0	2.41069	0	0.678667	0.838945	1.7569	0	0.87275	0	1.02326	2.6471	0	1.31137	1.95715	0	2.18589	0	1.47353	1.19644	0	0	0	0	2.04535	0	1.66262	0.923057	0	0
ARNT	0	0	0	0	0	0	0	0	0	0	0	0	0	0	0	0	0	0	0	0	0	0	0	0	0	0	0	0	0	0	0	0	1.31137	0	0	0	0	0	0	0	0	0	0	0	0	0	0	0	0
CERS2	0	0	0	0	0	0	0	1.06263	1.09969	0	0	0.93053	0	0	0.994696	0	0	0	0	0	0	0	0	0	0.838945	0	0	0	0	0	0	0	1.31137	0	1.06613	0	0	0	0	0	0	0	0	1.02268	0	0	0.923057	0	0
C1orf56	0	0	0	0	3.69734	5.41078	0	0	1.09969	0	1.10515	0	0	0	0	0	0	0	0.837959	0	0	0	0	0	0	0	0	5.2365	1.22608	0	3.97065	2.52635	0	0.978577	2.13226	0	0	2.94706	0	0	0	0.958053	0	0	0	0	0	1.66495	0
CDC42SE1	0	0.716613	1.18333	0	4.92978	0	0	0	1.09969	0	0	0.93053	0.749632	0.975897	0	0	1.91405	0	0.837959	0	0	0	0	0	0.838945	0	1.00197	4.36375	1.22608	1.02326	1.32355	1.68424	0	0	1.06613	2.18589	0	2.94706	0	0	0.882586	0.958053	1.962	1.02268	0	0.831311	1.84611	0	1.15345
MLLT11	0	0	0	0	0	0	0	0	0	0	0	0	0	0	0	0	0	0	0	0	0	0	0	0	0	0	0	0	0	0	0	0	0	0	1.06613	0	0	0	0	0	0	0	0	0	0	0	0	0	0
GABPB2	0	0	0	0	0	2.70539	0	0	0	0	0	0	0	0	0	0	0	0	0	0	0	0	0	0	0	0	0	0	0	0	0	0	0	0	1.06613	1.09294	0	0	0	0	0	0	0	0	0	0	0	0	0
TNFAIP8L2	0	0	0	0	0	0	0	0	0	0	0	0	0	0	0	0	0.957024	0	0	0	0	0	0	0	0	0	0	0	0	0	0	0	0	0	0	0	0	0	0	1.1387	0	0	0	0	0	0	0	0	0
SCNM1	0	0	0	0	0	0	1.06231	0	0	0	0	0	0.749632	0	0	0	0	0	0	0	1.03335	0	1.08002	0	0	0	0	0.436375	0	1.02326	0	0	0	0	0	0	0	0	1.19644	0	0	0	0	0	0	0	0	0	0
VPS72	0	0	0	0	0	0	0	0	0	0	0	0	0	0	0	0	0	0	0	0	0	0	1.08002	0.678667	1.67789	0	0	0	0	0	0	0	0	0	0	1.09294	0	0	0	0	0	0	0	0	0	0.831311	0	0	0
PSMD4	0	0	1.18333	0	0	0	0	1.06263	0	0	0	0	0	0	0	0	0	0	0	1.52363	0	0.803563	0	0	0.838945	0	2.00394	0	1.22608	1.02326	0	0	0	0.978577	0	0	0	0	1.19644	1.1387	0	0	0	1.02268	0	0	0	0	0
PI4KB	0	0	0	0	0	0	1.06231	0	0	0	0	0	0	0	0	0	0	0	0	0	0	0	1.08002	0	0.838945	1.7569	0	0	0	0	1.32355	0	0	0	0	0	0	0	0	0	0.882586	0	0	0	0	0	0	0	0
RFX5	0	0	0	0	0	0	0	0	0	0	0	0	0	0	0	0	0	0	0	0.761813	0	0	0	0	0	0	0	0	0	0	0	0	0	0	0	0	0	0	0	0	0	0	0	0	0	0	0	0	0
PSMB4	0	0.716613	0	0	0	0	1.06231	0	0	0	2.2103	0.93053	0	0	0	0	0.957024	0	0	0	0	0	0	0	0	0	1.00197	0	0	1.02326	0	0	2.62275	0	0	0	0	0	0	0	0	0	0	0	0.715031	0.831311	0	0	1.15345
POGZ	0	0	0	0	0	0	0	0	0	0	0	0	0	0	0	0	0	0	0	0	0	0	0	0.678667	0	0	0	0.436375	0	0	0	0	1.31137	0.978577	0	0	0	0	0	0	0	0	0	0	0	0	0	0	0
SNX27	1.47475	0	0	0	0	0	0	0	0	0	0	0	0	0	0	0	0	0	0	0	0	0	0	0	0	0	0	0.436375	0	0	0	0	0	0	0	0	0	0	0	0	0	0.958053	0	0	0	0	0	0	0
MRPL9	0	0.716613	0	0	0	0	1.06231	0	0	0	0	0	0	0	0.994696	1.9028	0	0	0.837959	0	1.03335	0.803563	0	0.678667	0	0	0	0.436375	0	0	1.32355	0	0	0	0	2.18589	0	0	1.19644	0	0	0	0	0	0	0.831311	0.923057	0	0
THEM4	0	0	0	0	0	0	1.06231	0	0	0	0	0	0.749632	0	0	0	0	0	0	0	0	0	0	0	0	1.7569	0	0	0	0	0	0	0	0	0	0	0	1.47353	0	2.2774	0	0	0.981002	0	0	0	0	0	0
S100A10	0	1.43323	0	2.11141	0	2.70539	0	2.12526	0	0.95064	0	0.93053	0.749632	0.975897	0.994696	0.951402	0.957024	0	0	0.761813	1.03335	0.803563	0	2.71467	2.51684	0	2.00394	1.30912	0	1.02326	0	0.842118	1.31137	0	1.06613	1.09294	1.91302	1.47353	1.19644	1.1387	0	0	0	3.06803	0.715031	0	1.84611	3.32991	0
S100A11	1.47475	0	0	0	0	0	0	0	0	0.95064	1.10515	0.93053	0.749632	0.975897	0	0	0	0	2.51388	0	0	0	0	0.678667	1.67789	0	1.00197	0.436375	0	0	1.32355	0.842118	0	0	0	0	1.91302	0	2.39288	1.1387	0.882586	0	0.981002	0	0.715031	0.831311	0.923057	0	0
S100A9	1.47475	0	1.18333	1.0557	0	0	0	0	2.19938	2.85192	0	2.79159	4.49779	0.975897	1.98939	0.951402	0.957024	4.00562	0	0.761813	1.03335	0	0	1.35733	0	0	0	0.436375	2.45217	2.04652	2.6471	0.842118	0	0	2.13226	2.18589	0.95651	1.47353	0	0	0.882586	0	0	1.02268	0.715031	0.831311	1.84611	0	0
S100A12	0	0.716613	0	0	0	0	0	0	0	0	0	0.93053	0	0	0	0	0	0	0	0	0	0	0	0	0	0	0	0	0	0	0	0	0	0	0	0	0.95651	0	0	0	0	0	0	0	0.715031	0	0	0	0
S100A8	0	1.43323	1.18333	0	1.23245	0	1.06231	1.06263	0	0	1.10515	0.93053	0	0.975897	0	1.9028	0.957024	0	0.837959	0	1.03335	0.803563	1.08002	0	0	0	2.00394	1.30912	1.22608	0	2.6471	0	1.31137	0	1.06613	1.09294	0	0	1.19644	1.1387	1.76517	0	1.962	1.02268	3.57516	0.831311	0	0	1.15345
S100A6	7.37376	2.86645	4.73331	2.11141	4.92978	2.70539	4.24925	6.37578	2.19938	5.70384	1.10515	1.86106	3.74816	4.87949	0.994696	1.9028	1.91405	4.00562	3.35183	2.28544	3.10006	0	1.08002	3.39333	2.51684	1.7569	1.00197	3.92737	4.90434	3.06979	2.6471	3.36847	0	1.95715	1.06613	3.27883	3.82604	1.47353	2.39288	3.41611	2.64776	0	2.94301	2.04535	1.43006	1.66262	3.69223	8.32477	1.15345
S100A4	1.47475	4.29968	5.91664	2.11141	2.46489	0	1.06231	3.18789	0	6.65448	7.73604	0.93053	0.749632	0	1.98939	0	3.8281	0	1.67592	4.57088	1.03335	0	1.08002	1.35733	1.67789	0	0	1.7455	2.45217	3.06979	2.6471	1.68424	3.93412	3.91431	8.52902	3.27883	1.91302	1.47353	2.39288	4.55481	1.76517	0.958053	0	3.06803	0.715031	1.66262	3.69223	0	2.3069
CHTOP	0	0	0	0	0	0	0	1.06263	0	0	0	0	0	0	0	0	0	0	0	0	0	0.803563	0	0	0	0	0	0	0	1.02326	0	0	1.31137	0	1.06613	1.09294	0	1.47353	0	0	0	0	0.981002	0	0	0	0	0	0
SNAPIN	0	0	0	1.0557	0	0	0	0	0	0	0	0	0	0	0	0	0	0	0	0	0	0	0	0	0	0	0	0	0	0	0	0	1.31137	0	1.06613	0	0	0	0	0	0	0	0	0	0	0	0.923057	0	0
ILF2	0	0	0	0	0	0	1.06231	0	1.09969	0.95064	0	0.93053	0.749632	0.975897	0	0	0.957024	0	0	0	0	0.803563	1.08002	1.35733	0	1.7569	0	0	0	0	0	0	0	0	0	1.09294	0	0	1.19644	0	0	0	0	0	0	0.831311	0	0	0
INTS3	0	0	0	0	0	0	0	0	0	0	0	0	0.749632	0	0	0	0	0	0	0	0	0	0	0	0	0	1.00197	0	0	0	0	0	0	0	0	0	0	0	0	0	0	0	0	0	0	0	0	0	0
SLC27A3	0	0	0	0	0	0	0	0	0	0	0	0	0	0	0	0	0	0	0	0	0	0	0	0	0	0	0	0	0	0	0	0	0	0	0	0	0	0	0	0	0	0	0	0	0	0	0.923057	0	0
GATAD2B	0	0	0	0	0	0	0	0	1.09969	0.95064	0	0	0	0	0	0	0	0	0	0	0	0	0	0	0	1.7569	0	0	0	0	0	0	0	0	0	0	0	0	0	0	0	0	0	0	0	0.831311	0	0	0
DENND4B	0	0	0	0	0	0	0	0	0	0.95064	0	0	0	0	0	0	0	0	0	0.761813	0	0	1.08002	0	0	0	0	0.436375	0	0	0	0	0	0	0	0	0	0	0	0	0	0	0	0	0	0	0	0	0
SLC39A1	0	0	0	0	0	0	0	0	0	0.95064	0	0	0	0	0	0	0	0	0	0	0	0	0	0	0	0	0	0.436375	0	0	0	0	0	0	0	0	0	0	0	0	0	0	0	0	0	0	0	0	0
JTB	0	1.43323	0	0	0	0	0	0	1.09969	0	0	0.93053	0.749632	0	0	0.951402	0	2.00281	0	0	0	0	2.16005	0.678667	1.67789	0	1.00197	0.436375	0	2.04652	1.32355	0	0	0	0	0	0	0	1.19644	2.2774	0.882586	0	0	0	0	0.831311	2.76917	1.66495	0
RAB13	0	0	0	0	0	0	0	0	0	0	0	0	0	0	0	0	0	0	0	0	0	0	0	0	0	0	0	0	0	0	0	0	0	0	0	0	0	0	0	0	0	0	0	0	0	0	0	0	0
RPS27	122.404	81.6939	92.2996	86.5677	101.061	67.6348	77.5489	82.8852	86.8756	84.607	101.674	76.3035	74.2135	95.6379	81.565	105.606	93.7883	68.0956	60.333	82.2758	115.735	77.1421	79.9218	98.4067	90.6061	94.8728	92.1811	64.1471	87.052	76.7447	100.59	57.264	93.1075	91.9863	92.7531	84.1567	81.3034	70.7295	90.9295	83.1253	88.2586	81.4345	83.3852	91.0181	85.8037	108.07	100.613	79.9178	85.3551
TPM3	1.47475	1.43323	0	1.0557	0	0	2.12463	1.06263	1.09969	1.90128	1.10515	0	0.749632	0	0.994696	0	0	0	0.837959	0	0	0.803563	0	0	0	0	1.00197	0.87275	1.22608	1.02326	0	0	0	0	1.06613	1.09294	0.95651	0	0	0	0.882586	0	0.981002	2.04535	0	0	0	0	1.15345
C1orf43	0	0.716613	0	0	0	0	0	0	0	0	0	0	0	0	0	0	0	0	0.837959	0	0	0.803563	0	0	0	1.7569	0	0	1.22608	0	1.32355	0	1.31137	0	0	0	0	0	1.19644	1.1387	0	0	0	1.02268	0	0	0	0	0
UBAP2L	0	0	0	0	0	0	1.06231	0	0	0	0	0	0	0	0	0	0	0	0	0	0	0	1.08002	0	0	0	0	0	0	0	0	0	0	0	0	0	0	0	1.19644	0	0	0	0	0	0	0	0	0	0
HAX1	0	0	1.18333	0	0	0	0	1.06263	0	0	0	0	0	1.95179	0	1.9028	0	0	0.837959	0	0	0	1.08002	0.678667	0	0	0	0.436375	2.45217	1.02326	1.32355	0.842118	0	0	1.06613	0	1.91302	0	0	0	0	0	0	0	0	0.831311	1.84611	0	0
IL6R	0	0	0	1.0557	0	0	0	0	0	0	1.10515	0	0.749632	0	0	0	0	0	0	0	0	0.803563	0	0	0	0	1.00197	0	1.22608	0	1.32355	0	0	0	1.06613	1.09294	0	0	0	0	0	0	0	0	0	0	0	1.66495	0
UBE2Q1	0	0	0	0	0	0	0	0	0	0	0	0	0	0	0	0	0.957024	0	0	0	0	0.803563	0	0	0	0	0	0.436375	0	0	0	0	0	0	0	0	0	0	0	0	0	0	0.981002	0	0	0	0	0	0
ADAR	0	0	0	0	0	0	2.12463	0	0	0	1.10515	0	0	0	0	0	0	0	0	0	0	0	0	0	0	0	0	0.87275	0	0	0	1.68424	1.31137	0	0	0	0.95651	0	0	0	0	0.958053	0	0	1.43006	0	0	0	0
PMVK	0	0	0	0	0	0	0	1.06263	0	0	0	0	0	0	0	0.951402	0.957024	0	0	0	0	0	0	0	0	0	0	0.436375	0	0	0	0	0	0	0	0	0.95651	0	1.19644	0	0	0	0	0	0	0	0	0	0
PBXIP1	0	0.716613	0	0	1.23245	2.70539	1.06231	0	0	0	1.10515	0	2.99853	0	0	0	0	0	0	0	0	0	0	0	0	0	1.00197	0.436375	0	0	0	1.68424	0	0	0	0	0	0	0	0	0.882586	0	0	0	0	0.831311	0	0	0
PYGO2	0	0	0	0	1.23245	0	0	0	0	0	0	0	0	0	0	0	0	0	0.837959	0	0	0.803563	0	0	0.838945	0	0	0	0	0	0	0	1.31137	0	0	0	0	0	0	0	0	0	0	0	0	0	0	0	0
SHC1	0	0	0	0	0	0	0	0	0	0.95064	0	0	0	0	0	0	0	0	0	0	0	0	0	0	0	0	0	0	0	0	0	0	0	0	0	0	0	0	0	0	0	0	0	0	0.715031	0	0	0	0
CKS1B	0	0	0	0	1.23245	0	0	0	0	0	0	0	0	0	0	0	0	0	0	0	0	0	1.08002	0	0	1.7569	0	0	0	0	0	0	0	0	0	0	0	0	0	0	0.882586	0	0	0	0	0	0	0	0
FLAD1	0	0	0	0	0	0	0	0	0	0	0	0	0	0	0	0	0	0	0	0	0	0.803563	0	0	0	0	0	0	0	0	0	0	0	0	0	0	0	0	0	0	0	0	0	0	0	0	0	0	0
ZBTB7B	0	0	0	0	0	0	0	0	0	0	0	0	0	0	0	0	0	0	0	0	0	0	0	0	0	0	0	0	0	0	0	0	0	0	0	0	0	0	1.19644	0	0	0	0	0	0	0	0	0	0
ADAM15	0	0	1.18333	0	0	0	0	0	0	0	0	0	0	0	0	0	0	0	0	0	0	0	0	0.678667	0	0	0	0	0	0	0	0	0	0	0	0	0	0	0	0	0	0	0	0	0	0	0	0	0
SLC50A1	0	0	0	0	0	0	0	0	0	0	0	0	0.749632	0	0.994696	0	0	0	0.837959	0	0	0	0	0.678667	0	0	0	0	0	0	0	0	0	0	0	0	0	0	0	0	0	0	0	0	0	0	0	0	0
DPM3	0	0	0	0	1.23245	0	0	0	0	0	0	0	0	0	0	0	0	0	0	0	0	0	0	0	0.838945	0	1.00197	0	0	0	0	0	0	0	0	0	0	1.47353	1.19644	0	0	0.958053	0	0	0.715031	0	0	0	0
KRTCAP2	0	0	2.36666	1.0557	0	0	0	0	0	1.90128	0	0	0	1.95179	0.994696	0	0.957024	0	0.837959	1.52363	0	0	0	0	0	1.7569	0	0	0	1.02326	1.32355	0.842118	0	0	0	0	0	1.47353	0	2.2774	0.882586	0	0	1.02268	0.715031	0.831311	0	0	0
MTX1	0	0	0	0	0	0	0	0	0	0	0	0	0	0	0	0	0	0	0	0	0	0	0	0	0	0	0	0.436375	1.22608	0	0	0	0	0	0	0	0	0	0	0	0.882586	0	0	0	0	0	0	0	0
GBA	0	0	0	0	0	0	0	0	0	0	0	0	0	0	0	0	0	0	0	0	0	0	0	0	0	0	0	0	0	0	0	0	0	0	0	0	0	0	0	0	0	0.958053	0	0	0	0	0	0	0
SCAMP3	0	0	0	0	0	0	0	1.06263	1.09969	0.95064	0	0	0	0	0	0	0	0	0	0	0	0	0	0.678667	0	0	0	0	0	0	1.32355	0	0	0	0	0	1.91302	0	0	0	0	0	0	0	0	0	0	0	0
FDPS	1.47475	0	0	1.0557	0	0	0	0	0	0.95064	0	0	0	0	0	0	0.957024	0	0	0	0	0	0	0.678667	0	1.7569	0	0	0	1.02326	0	0	0	0	0	0	0	0	0	2.2774	0	0.958053	0.981002	0	0.715031	0.831311	1.84611	0	0
RUSC1	0	0	0	0	0	0	0	0	0	0	0	0	0.749632	0	0	0	0	0	0	0	0	0	0	0	0	0	0	0	0	0	0	0	0	0	0	0	0	0	0	0	0	0	0	0	0	0	0	0	0
ASH1L	0	0.716613	0	0	0	0	0	0	0	0	0	0	0	0	0	0	0	0	0.837959	0.761813	0	0	1.08002	1.35733	0.838945	0	0	0.87275	0	0	0	0.842118	0	0	1.06613	0	0	0	1.19644	0	0	0	0	0	0	0	0	0	2.3069
YY1AP1	0	0	0	0	0	0	0	0	0	0	0	0	0	0	0	0	0	2.00281	0	0	1.03335	0	1.08002	0	0	0	0	0	0	0	0	0.842118	0	0	0	0	0	0	0	0	0.882586	0	0.981002	0	0.715031	0	0	0	0
DAP3	0	0	0	0	1.23245	0	1.06231	0	1.09969	0	0	1.86106	0.749632	0	0	0	0	0	0	0.761813	0	0	0	0	0	0	0	0.436375	0	0	0	0.842118	0	0	2.13226	0	0	1.47353	0	0	0	0	0	0	0	0	0	0	0
GON4L	1.47475	0	0	1.0557	0	0	0	0	1.09969	0	0	0	0	0	0	0	0	0	0.837959	0	0	0	1.08002	0.678667	0	0	0	0	0	0	0	0	0	0	1.06613	0	0	0	0	0	0	0	0.981002	0	0	0	0	0	1.15345
SYT11	0	0	0	0	0	0	0	0	0	0	0	0	0	0	0	0	0	0	0	0	0	0	0	0	0	0	0	0	0	0	0	0	0	0	0	0	0	0	0	0	0	0	0	0	0	0	0	0	0
RIT1	0	0	0	0	0	0	0	0	0	0	0	0	0	0	0	0	0	0	0	0	0	0	0	0	0	0	0	0.436375	0	0	0	0	0	0	0	0	0	0	0	0	0	0	0	0	0	0	0	0	0
ARHGEF2	0	0	0	1.0557	0	0	0	0	0	0	0	0	0	0	0	0	0	0	0	0	0	0.803563	0	0.678667	0	0	0	0	0	0	0	0	0	0	0	0	0	0	0	0	0.882586	0	0	0	0	0	0	0	0
SSR2	0	2.14984	1.18333	1.0557	0	0	2.12463	3.18789	1.09969	0.95064	2.2103	1.86106	3.74816	0.975897	1.98939	0.951402	2.87107	2.00281	1.67592	2.28544	1.03335	0	1.08002	0.678667	0.838945	3.51381	0	1.7455	1.22608	4.09305	1.32355	1.68424	0	0.978577	2.13226	1.09294	0	2.94706	0	1.1387	2.64776	0.958053	0.981002	1.02268	0	1.66262	0.923057	0	4.61379
LAMTOR2	0	0	0	1.0557	0	0	0	0	0	0	0	0	0	0	0	0	0	0	0	0	0	0	0	0	0.838945	0	1.00197	0	0	1.02326	0	0	0	0	0	0	0	0	0	0	0	0	0.981002	0	0	0	0.923057	0	1.15345
LMNA	0	0	0	0	0	0	0	0	0	0	0	0	0	0	0	0	0	0	0	0	0	0	0	0	0	0	0	0	0	0	0	0	0	0	0	0	0	0	0	0	0	0	0	0	0	0	0	0	0
SEMA4A	0	0	0	0	0	0	0	0	0	0	0	0	0	0	0	0	0	0	0	0	0	0	0	0	0	0	0	0	0	0	0	0	0	0	0	0	0	0	0	0	0	0	0	0	0	0	0	0	0
PMF1	0	0	0	0	1.23245	0	1.06231	1.06263	0	0	0	0	0	0	0	0	0	0	0	0	0	0	0	0	0	0	1.00197	0	1.22608	0	0	0	0	0.978577	0	0	0	0	0	0	0	0	0	0	0	0	0	0	0
SMG5	0	0	0	0	0	0	0	0	0	0	0	0	0	0	0	0	0	0	0	0	0	0	0	0	0	0	0	0	0	0	0	0.842118	0	0	1.06613	0	0	0	0	0	0	0	0	0	0	0	0	0	0
GLMP	0	0	0	0	0	0	0	0	0	0	0	0	0	0.975897	0	0	0	0	0	0	0	0	0	0	0	0	0	0	0	0	0	0	0	0	0	0	0	0	0	0	0	0	0	0	0	0	0	0	0
CCT3	0	0	0	0	1.23245	0	0	0	0	0	0	0.93053	0	0.975897	0	0	0	0	0	0	0	0	0	0	0	0	0	0.436375	0	0	0	0.842118	0	0	2.13226	0	0.95651	0	1.19644	0	0	1.91611	0.981002	1.02268	0	0	0	0	1.15345
MEF2D	0	0	0	0	0	0	0	0	0	0	0	0	0	0	0	0	0	0	0	0	0	0	0	0	0	0	0	0	0	0	0	0	0	0	0	0	0	0	0	0	0	0	0	0	0	0	0	0	0
GPATCH4	0	0	0	0	0	0	0	0	0	0	0	0	0.749632	0	0	0	0	0	0	0	0	0	0	0	0.838945	0	0	0	0	0	0	0	0	0	0	0	0.95651	0	0	0	0	0	0	0	0	0	0	0	0
ISG20L2	0	0	0	1.0557	0	0	0	0	0	0	1.10515	0	0	0	0	0	0	0	0	0	0	0	1.08002	0	0	0	0	0.436375	0	0	0	0	0	0	0	0	0	0	0	0	0	0	0	0	0	0	0	0	0
RRNAD1	0	0	0	0	0	0	0	0	0	0	0	0	0	0	0	0	0	0	0	0	0	0	0	0	0	0	0	0	0	0	0	0	0	0	0	0	0	0	0	0	0	0	0	0	0	0	0	0	0
MRPL24	0	1.43323	0	0	0	0	0	0	0	0	0	0	0	0	0	0	0.957024	0	0	0	0	0.803563	0	0	0	0	0	0	0	1.02326	0	0	0	0	0	0	0.95651	1.47353	1.19644	0	0	0	0	0	0	0.831311	0	0	0
HDGF	0	0	0	0	0	0	0	0	0	0	0	1.86106	0	0	0	0	0	0	0	0	0	0	0	0	0	1.7569	0	0	0	0	0	0	0	0	0	0	0.95651	0	0	0	0	0	0	0	0	0	0	0	0
PRCC	0	0	0	0	0	0	0	0	0	0	0	0	0	0	0	0.951402	0	0	0.837959	0	0	0	0	0	0	0	0	0	0	0	0	0	0	0	0	0	0	0	0	0	0	0	0	0	0	0	0	0	0
SH2D2A	0	0	0	0	0	0	0	0	0	0	0	0	0	0	0	0	0	0	0	0.761813	0	0	0	0	0	0	0	0	0	0	0	0	0	0	0	0	0	0	0	0	0	0	0	0	0	0	0	0	0
ETV3	0	0	0	0	0	0	0	0	0	0	0	0	0	0.975897	0	0	0	0	0	0	0	0	0	0.678667	0	0	0	0	0	1.02326	0	0	0	0	0	0	0	0	0	0	0	0	0	0	0	0	0	1.66495	0
FCRL5	0	0	0	0	0	0	0	0	0	0	0	0	0	0	0	0	0	0	0	0	0	0	0	0	0	0	0	0	0	0	0	0	0	0	0	0	0	1.47353	0	0	0	0	0	0	0	0	0	0	0
FCRL3	0	0	0	0	0	0	1.06231	0	0	0	0	0	0	0	0	0	0	0	0	0	0	0	0	0	0	0	0	0	0	1.02326	0	0	0	0.978577	0	0	0	0	1.19644	0	0	0	0	0	0	0	0	0	0
FCRL2	0	0	0	0	0	0	0	0	0	0	0	0	0	0	0.994696	0	0	0	0	0	0	0	0	0	0	0	0	0	0	0	0	0	0	0	0	0	0	0	0	0	0	0	0	0	0	0	0	0	0
FCRL1	0	0	0	0	0	0	0	0	0	0	0	0	0	0	0	0	0	0	0	0	0	0	0	0	0	0	0	0	0	0	0	0	0	0	0	0	0	0	0	0	0	0	0	0	0	0	0	0	0
CD1D	0	0	0	0	0	0	0	0	0	0	0	0	0	0	0	0	0	0	0	0	0	0	0	0	0	0	0	0	0	0	0	0	0	0	0	0	0	0	0	0	0	0	0	0	0	0	0	0	0
CD1C	0	0	0	0	0	0	0	0	0	0	0	0	0	0	0	0	0	0	0	0	0	0	0	0	0	0	0	0	0	0	0	0	0	0	0	0	0	0	0	0	0	0	0	0	0	0	0	0	0
CD1E	0	0	0	0	0	0	0	0	0	0	0	0	0	0	0	0	0	0	0	0	0	0	0	0	0	0	0	0	0	0	0	0	0	0	0	0	0	0	0	0	0	0	0	0	0	0	0	0	0
MNDA	0	0	0	0	0	0	0	0	0	0	0	0	0	0	0	0	0	0	0	0	0	0	0	0	0	0	0	0	1.22608	0	0	0	0	0	0	0	0	0	0	0	0	0	0	0	0	0	0	0	0
PYHIN1	0	0	0	0	0	0	0	0	0	0	0	0	0	0	0	0	0	0	0	0	0	0	0	0.678667	0	0	0	0	0	0	0	0	0	0	0	0	0	0	0	0	0	0	0	0	0	0	0	0	0
IFI16	0	0	0	1.0557	0	0	0	1.06263	0	0.95064	0	0.93053	0	0	0.994696	0	0	0	0	0	0	0.803563	0	0	0	0	1.00197	0.87275	0	0	0	0	1.31137	0.978577	0	0	0	0	0	1.1387	0	0	0.981002	1.02268	0	0	0.923057	0	0
AIM2	0	0	0	0	0	0	0	0	0	0	0	0	0	0	0	0	0	0	0	0	0	0	0	0	0	0	0	0	0	0	0	0	0	0	0	0	0	0	0	0	0	0	0	0	0	0	0	0	0
FCER1A	0	0	0	0	0	0	0	0	0	0	0	0	0.749632	0	0	0	0	0	0	0	0	0	1.08002	0	0	0	0	0	0	0	0	0	0	0	0	0	0	0	0	0	0	0	0	0	0	0	0	0	0
DUSP23	0	0.716613	0	1.0557	0	0	0	0	0	0	1.10515	0	0	0.975897	0	0	0	0	0.837959	0	0	0	1.08002	0	0	0	0	0	0	0	0	0	0	0	0	0	0	0	1.19644	0	0	0	0	0	0	0	0	0	0
FCRL6	0	0	0	0	0	0	0	0	0	0	0	0	0	0	0	0	0	0	0	0	0	0	0	0	0	0	0	0	0	0	0	0	0	0	0	0	0	0	0	0	0	0	0	0	0	0	0	0	0
TAGLN2	0	0.716613	0	2.11141	0	0	0	0	0	1.90128	0	0	0	0.975897	0.994696	0.951402	0.957024	0	1.67592	0	1.03335	1.60713	1.08002	0.678667	0	0	0	1.30912	0	0	0	0	0	0.978577	0	0	0.95651	0	1.19644	0	0.882586	0.958053	0.981002	0	0.715031	0	0.923057	1.66495	0
PIGM	0	0	0	0	0	0	0	0	0	0	0	0	0	0	0	0	0	0	0	0	0	0	0	0	0	0	0	0	0	0	0	0	0	0	0	0	0	0	0	0	0	0	0	0	0	0	0	0	0
IGSF8	0	0	0	0	0	0	0	1.06263	0	0	1.10515	0	0	0.975897	0	0	0	2.00281	0	0	0	0	1.08002	0	0.838945	0	0	0	0	0	0	0	1.31137	0	0	0	0	1.47353	0	0	0	0	0	0	0	0.831311	0	0	0
PEA15	0	0	0	0	0	0	0	0	0	0	0	0	0	0	0	0	0	0	0	0	0	0	0	0.678667	0	0	0	0	0	0	0	0	0	0	0	0	0	0	0	0	0	0	0	0	0	0	0	0	0
DCAF8	0	0	0	0	0	0	0	0	0	0	0	0	0	0	0	0	0	2.00281	0	0	0	0	0	0	0	0	0	0	0	0	0	0	0	0	0	0	0.95651	0	0	0	0	0.958053	0	1.02268	0	0	0	0	0
PEX19	0	0	0	0	0	0	0	0	0	0	0	0	0	0	0	0	0	0	0	0	0	0	0	0	0	0	0	0	0	0	0	0	0	0	0	0	0	0	0	0	0	0	0	0	0	0	0	0	0
COPA	0	0	0	0	1.23245	0	0	1.06263	0	0.95064	0	0	0	0	0.994696	0	0	2.00281	0	0	0	0	0	0.678667	0	0	0	0	0	0	0	0.842118	0	0	0	0	0.95651	0	0	0	0	0	0.981002	0	0	0	0	0	0
NCSTN	0	0	0	0	0	0	0	0	0	0	0	0	0	0	0	0	0	2.00281	0	0	0	0	0	0	0	0	0	0	0	0	0	0	0	0	0	0	0	0	0	0	0	0	0	0	0	0	0	0	0
SLAMF6	0	0	0	0	0	0	0	1.06263	0	0	0	0	0	0	0	0	0	0	0	0	0	0	0	0	0	0	0	0	0	0	0	0	0	0	0	0	0	0	0	0	0	0	0	0	0	0	0	0	0
CD84	0	0	0	0	0	0	0	0	0	0	0	0	0	0	0	0	0	0	0	0	0	0	0	0	0	0	0	0	1.22608	0	0	0	0	0	0	0	0	0	0	0	0	0	0	0	0	0	0	0	0
SLAMF1	0	0	0	0	0	0	0	0	0	0	0	0	0	0	0	0	0	0	0	0	0	0	0	0	0.838945	0	0	0	0	0	0	0	0	0	0	0	0	0	0	0	0	0	0	0	0	0	0	0	0
CD48	1.47475	1.43323	0	4.22281	0	0	2.12463	3.18789	1.09969	0.95064	3.31545	0	2.99853	2.92769	2.98409	2.85421	1.91405	0	2.51388	2.28544	3.10006	0.803563	1.08002	2.036	1.67789	3.51381	3.00591	3.92737	1.22608	3.06979	0	0	1.31137	0.978577	1.06613	2.18589	0.95651	0	2.39288	1.1387	0	1.91611	0.981002	1.02268	0.715031	1.66262	1.84611	0	1.15345
SLAMF7	0	0	0	0	0	0	0	0	0	0	0	0	0	0	0	0	0	0	0	0	0	0	0	0	0	0	0	0	0	0	0	0	0	0	0	0	0	0	0	0	0	0	0	0	0	0	0	0	0
LY9	0	0	0	0	0	0	0	1.06263	0	0	0	0	0.749632	0	0	0	0	0	0	0	1.03335	0	0	0	0	0	1.00197	0	0	0	0	0	0	0	0	0	0	0	0	0	0	0	0.981002	0	0.715031	0	0	0	0
CD244	0	0	0	0	0	0	0	0	0	0	0	0	0	0	0	0	0	0	0	0	0	0	0	0	0.838945	0	0	0	0	0	0	0	0	0	0	0	0	0	0	0	0	0	0	0	0	0	0	0	0
F11R	0	0	0	0	0	0	0	0	0	0	0	0	0	0	0	0	0	0	0	0	0	0	1.08002	0	0	0	0	0	0	0	0	0	0	0	0	0	0	0	0	0	0	0	0	0	0	0	0	0	0
TSTD1	2.9495	0	2.36666	0	1.23245	0	0	1.06263	0	0.95064	0	0	0.749632	0	1.98939	0.951402	0.957024	0	1.67592	0	1.03335	0	1.08002	0.678667	0	0	2.00394	0	2.45217	1.02326	0	1.68424	1.31137	0.978577	0	0	0	0	1.19644	0	0.882586	0	0.981002	0	0	0	0	1.66495	0
ARHGAP30	0	0.716613	0	0	1.23245	2.70539	0	1.06263	0	0	0	0	0	1.95179	0	0.951402	0	2.00281	0	0.761813	0	0	1.08002	0.678667	0.838945	1.7569	0	0	0	1.02326	0	0.842118	0	1.95715	1.06613	0	0	1.47353	1.19644	1.1387	0	0.958053	0.981002	2.04535	2.14509	0	2.76917	0	0
PFDN2	0	0	0	0	0	0	1.06231	1.06263	0	0	0	0	0	0	0.994696	0	0	0	0	0	0	0	0	0	0	0	0	0	2.45217	0	0	1.68424	0	0	1.06613	1.09294	0	0	1.19644	0	0	0	1.962	0	0	0	0	1.66495	0
NIT1	1.47475	0	0	1.0557	0	0	0	0	0	0	0	0	0	0	0	0	0	0	0	0	0	0	0	0	0	0	0	0	0	0	0	0	0	0	0	0	0.95651	0	0	0	0	0	0	0	0	0	0	0	0
DEDD	0	0	0	0	0	0	0	0	0	0	0	0	0	0	0	0	0	0	0.837959	0	0	0	0	0	0	0	0	0	0	0	0	0	0	0	0	0	0	0	0	0	0	0	0	0	0	0	0	0	0
UFC1	0	0	0	0	0	0	0	0	2.19938	0	0	0	1.49926	0	0.994696	0.951402	0.957024	0	0	0	0	0.803563	0	0.678667	0.838945	1.7569	1.00197	0.87275	1.22608	0	0	1.68424	1.31137	0	1.06613	0	0	1.47353	0	0	0	0.958053	0.981002	0	0.715031	0	0	0	0
PPOX	0	0	1.18333	0	0	0	0	0	0	0	0	0	0	0	0	0	0	0	0	0	0	0	0	0	0	0	0	0	0	0	0	0	0	0	0	0	0	0	0	0	0	0	0	0	0	0	0	0	0
B4GALT3	0	0	0	0	0	0	0	0	0	0	0	0	0.749632	0	0.994696	0	0	0	0	0	1.03335	0	0	0.678667	0	0	0	0	1.22608	0	0	0	1.31137	0	0	1.09294	0	0	0	0	0	0	0	0	0	0	0	0	0
NDUFS2	0	0	0	0	0	0	0	0	0	0	1.10515	0.93053	0	0.975897	0	0	0.957024	0	0	0	0	0.803563	0	1.35733	0.838945	0	1.00197	0.436375	0	0	0	0.842118	0	0	0	0	0	0	0	0	0	0	0	0	0	0	0	1.66495	0
FCER1G	1.47475	0	0	0	0	0	0	0	0	0	1.10515	0.93053	0	0	1.98939	0	0	0	0	0.761813	0	0	0	0	0.838945	0	0	0	0	0	0	0.842118	1.31137	0	1.06613	0	0	0	1.19644	0	0	0.958053	0	0	0.715031	0	1.84611	4.99486	0
SDHC	0	0	0	1.0557	0	0	1.06231	1.06263	0	1.90128	1.10515	0	0	0.975897	0.994696	0.951402	0.957024	0	0.837959	0	1.03335	0	0	0.678667	0	5.27071	0	0	0	0	0	0	0	0.978577	0	0	0	0	0	0	0	0	0.981002	0	0.715031	0	0	0	0
FCGR2A	0	0	0	0	0	0	0	0	0	0	0	0	0	0	0	0	0	0	0	0	0	0	0	0	0	0	0	0	0	0	0	0	0	0	0	0	0	0	0	0	0	0	0	0	0	0	0	0	0
HSPA6	0	0	0	0	0	0	0	0	0	0	0	0	0	0	0	0	0	0	0	0	0	0	0	0	0	0	0	0	0	0	0	0	0	0	0	0	0	0	0	0	0	0	0	0	0	0	0	0	0
FCGR3A	0	0	0	0	0	0	0	0	0	0	0	0	0	0	0	0	0	0	0	0	0	0	0	0	0	0	0	0	0	0	0	0	0	0	0	0	0	0	0	1.1387	0	0	0	0	0	0	0	0	0
FCGR2B	0	0	0	0	0	0	0	0	0	0	0	0	0	0	0	0	0	0	0	0	0	0	0	0.678667	0	0	0	0.436375	0	0	0	0	0	0	0	0	0	0	0	0	0	0	0	0	0	0	0	0	0
FCRLA	0	0	0	0	0	0	1.06231	0	0	0	0	0	0	0	0	0	0	0	0	0	0	0	0	0	0	0	0	0	0	0	0	0	0	0	0	0	0	0	0	0	0	0	0	0	0	0	0	0	0
DUSP12	0	0	0	0	0	0	0	0	0	0	0	0	0	0	0	0	0	0	0.837959	0	0	0	1.08002	0	0	0	1.00197	0	0	0	0	0	0	0	0	0	0	0	0	0	0	0	0	0	0	0	0	1.66495	0
ATF6	0	0	0	0	0	0	0	0	0	0	0	0	0	0	0	0	0	0	0	0	0	0	0	0.678667	0	0	0	0	0	0	0	0	0	0	0	0	0	0	0	0	0	0	0	0	0	0	0	0	0
SH2D1B	0	0	0	0	0	0	0	0	0	0	0	0	0	0	0	0	0	0	0	0	0	0	0	0	0	0	0	0	0	0	0	0	0	0	0	0	0	0	0	0	0	0	0	0	0.715031	0	0	0	0
UHMK1	0	0	0	0	0	0	0	1.06263	0	0	0	0	0.749632	0.975897	0.994696	0	0.957024	0	0	0	1.03335	0	0	1.35733	0	0	0	0.436375	0	0	0	0	0	0	0	0	0	0	0	0	0	0	0	0	0	0	0.923057	0	0
UAP1	0	0	0	0	0	0	0	0	0	0	1.10515	0	0	0	0	0	0	0	0	0	0	0	0	0	0	0	0	0	0	1.02326	0	0	0	0.978577	0	0	0	0	0	0	0	0	0	0	0	0	0	0	0
HSD17B7	1.47475	0	0	0	0	0	0	0	0	0	0	0	0	0	0	0	0	0	0	0	0	0	0	0	0	0	0	0	0	0	0	0	1.31137	0	0	0	0	0	0	0	0	0	0	0	0	0	0	0	0
MGST3	0	0	0	0	0	0	0	1.06263	0	0	0	0	0	0.975897	0	0	0.957024	0	0.837959	0	2.06671	0	0	0.678667	0	0	1.00197	0	0	1.02326	1.32355	0	1.31137	0	0	0	0	0	0	0	0	0	0	0	0.715031	0	0	0	0
ALDH9A1	0	0	0	0	1.23245	0	0	0	0	0	0	0	0	0	0	0	0	0	0.837959	0	0	0	0	0	0	0	0	0.436375	0	0	0	0	0	0	0	0	0	0	0	0	0	0	0	2.04535	0	0	0	0	0
TMCO1	0	0	0	2.11141	0	0	0	0	2.19938	0	0	0	0	0	0	0	0	0	0.837959	0.761813	0	0	0	0	0.838945	0	0	0	0	0	0	1.68424	1.31137	0	0	0	0.95651	0	0	0	0	0	0	0	0	0	0	0	1.15345
UCK2	0	0	0	0	0	0	0	0	0	0	0	0	0	0	0	0	0	0	0	0	0	0	0	0	0	0	0	0	0	0	0	0	0	0	0	0	0	0	0	0	0	0	0	0	0	0	0	0	0
POGK	0	0	0	0	0	0	0	0	0	0	0	0	0	0	0	0	0	0	0	0	0	0	0	0	0	0	0	0	0	0	0	0	0	0	0	0	0	0	0	0	0	0	0	0	0	0	0	0	0
POU2F1	0	0	0	0	0	0	0	0	0	0	0	0	0	0	0	0	0	0	0.837959	0	0	0	1.08002	0	0	0	0	0	0	0	0	0	0	0	0	0	0	0	0	0	0	0	0	0	0	0	0	0	0
CD247	0	0	1.18333	0	2.46489	0	0	3.18789	1.09969	0	0	0.93053	0.749632	0	0	0.951402	0.957024	2.00281	0	0	0	0	1.08002	0	0.838945	0	1.00197	0.436375	1.22608	2.04652	0	0.842118	0	0	0	1.09294	0	1.47353	0	1.1387	0	0	0	0	0	0.831311	0	0	1.15345
CREG1	0	0	0	0	0	0	0	0	0	0	0	0	0	0	0.994696	0	0	0	0	0	1.03335	0	1.08002	0	0	0	0	0	0	0	0	0	0	0	0	0	0	0	0	0	0	0	0	0	0.715031	0	0	0	0
RCSD1	0	1.43323	0	1.0557	1.23245	0	0	0	0	0	0	0	2.2489	0	0	0	0	0	0.837959	0	0	0	0	0	0.838945	0	0	0.436375	0	1.02326	0	0	0	0.978577	2.13226	2.18589	0	0	0	0	1.76517	0.958053	0	0	0	0.831311	0	0	0
MPZL1	0	0	0	0	0	0	0	0	0	0	0	0	0	0	0	0	0	0	0	0	1.03335	0	0	0	0	0	0	0	0	0	0	0	0	0	0	0	0	0	0	0	0	0	0	0	0	0	0	0	0
MPC2	0	0	1.18333	0	0	0	0	0	0	0	0	0	0	0	0	0	0	0	0	0	0	1.60713	0	0	0	0	0	0	0	0	0	0	0	1.95715	0	0	0	0	1.19644	0	0	0	0.981002	0	0	0	0.923057	0	0
DCAF6	0	0	0	0	0	0	0	0	0	0	0	0.93053	0	0	0	0	0	0	0	0	0	0	0	0	0	0	1.00197	0	0	0	0	0	0	0	0	0	0	0	0	0	0	0	0	0	0	0	0	0	0
TIPRL	0	0.716613	0	0	0	0	0	0	0	0	0	0	0	0	0	0	0	0	0	0.761813	0	0.803563	0	0	0	0	0	0	0	0	0	0	0	0	1.06613	0	0	0	0	0	0	0	0	0	0	0	0.923057	0	0
SFT2D2	0	0	0	0	0	0	0	0	0	0	0	0	0	0	0	0	0	0	0	0.761813	0	0	0	0	0	0	0	0	0	0	0	0	0	0	0	0	0	0	0	0	0	0.958053	0	0	0	0	0	0	0
XCL2	0	0	0	0	0	0	0	0	0	0	0	0	0	0	0	0	0	0	0	0	0	0	0	0	0	0	0	0	0	0	0	0	0	0	0	0	0	0	0	0	0	0	0	0	0	0	0	0	0
XCL1	0	0	0	0	0	0	0	0	0	0	0	0	0	0	0	0	0	0	0	0	0	0	0	0	0	0	0	0	0	0	0	0	0	0	0	0	0	0	0	0	0	0	0	0	0	0	0	0	0
ATP1B1	0	0	0	0	0	0	0	0	0	0	0	0	0	0	0	0	0	0	0	0	0	0	0	0	0	0	0	0	0	0	0	0	0	0	0	0	0	0	0	0	0	0	0	0	0	0	0	0	0
BLZF1	0	0	0	0	0	0	0	0	0	0	0	0	0	0.975897	0	0	0	0	0	0	1.03335	0	0	0.678667	0	0	1.00197	0	0	0	0	0	0	0	0	0	0	0	0	0	0	0	0	0	0	0	0	0	0
F5	0	0	0	0	0	0	0	0	1.09969	0	0	0	0	0	0	0	0	0	0	0	0	0	0	0	0	0	0	0	0	0	0	0	0	0	0	0	0	0	0	0	0	0	0	0	0	0	0	0	0
SELL	1.47475	0.716613	1.18333	3.16711	1.23245	0	0	2.12526	2.19938	0	1.10515	2.79159	0.749632	1.95179	3.97878	0.951402	0.957024	0	0.837959	1.52363	1.03335	0.803563	2.16005	2.71467	0.838945	0	0	0.87275	2.45217	0	1.32355	1.68424	0	1.95715	1.06613	0	0.95651	1.47353	2.39288	1.1387	1.76517	2.87416	0	1.02268	2.86012	0	0.923057	1.66495	4.61379
SCYL3	0	0	0	0	1.23245	0	0	0	0	0	0	0	0	0	0	0	0	0	0	0	0	0	0	0	0	0	0	0	0	0	0	0	0	0	0	0	0	0	0	0	0	0	0	0	0	0	0	0	0
KIFAP3	0	0	0	0	0	0	0	0	0	0	0	0	0	0	0	0	0	0	0	0	0	0	0	0	0	0	0	0	0	0	0	0	0	0	0	0	0	0	0	0	0	0	0	0	0.715031	0	0	0	0
PRRC2C	0	0.716613	0	0	0	0	1.06231	1.06263	2.19938	0	0	0	1.49926	0	0.994696	1.9028	0	0	1.67592	0.761813	0	1.60713	0	0.678667	0	0	0	0.436375	3.67825	1.02326	1.32355	0.842118	1.31137	0.978577	0	1.09294	0.95651	0	0	2.2774	0.882586	0.958053	0	1.02268	0	0.831311	0.923057	0	0
VAMP4	0	0	0	0	0	0	0	1.06263	0	0	0	0	0	0	0	0	0	0	0.837959	0	0	0	0	0	0	0	0	0	0	0	0	0	0	0	0	0	0	0	0	0	0	0	0	0	0	0	0	0	0
METTL13	0	0	0	0	0	0	0	0	0	0	0	0	0	0.975897	0	0	0	0	0	0	0	0	0	0	0	0	0	0	0	0	0	0	0	0	0	0	0	0	0	0	0	0	0	2.04535	0	0	0	0	0
PIGC	0	0	0	0	0	0	0	0	0	0	0	0	0	0	0	0	0	2.00281	0	0.761813	0	0.803563	0	0.678667	0	0	1.00197	0	0	1.02326	0	0	0	0	0	0	0	0	0	0	0	0	0	1.02268	0	0	0	0	0
SUCO	0	0	0	0	0	0	0	0	0	0	0	0	0	0.975897	0	0.951402	0	0	0	0	0	0	0	0	0	0	0	0	0	0	0	0	0	0	0	0	0	0	0	0	0	0	0	0	0	0	0	0	1.15345
PRDX6	0	0	1.18333	0	2.46489	0	0	2.12526	0	0	1.10515	0	0	0	0	0	0	2.00281	0	0	0	0	2.16005	0	0	0	0	0	1.22608	0	0	0	0	0.978577	0	2.18589	0	0	0	0	0.882586	0	0.981002	1.02268	0	0	0	0	1.15345
KLHL20	0	0	1.18333	0	0	0	1.06231	0	0	0	0	0	0	0	0	0	0	0	0	0	0	0	0	0	0	0	0	0	0	0	0	0	0	0	0	2.18589	0	0	0	0	0	0	0	0	0	0	0	0	0
ZBTB37	0	0	0	0	0	0	0	0	0	0	0	0	0	0	0	0	0	0	0	0	0	0	0	0	0	0	0	0	0	0	2.6471	0	0	0	0	0	0	0	0	0	0	0	0	0	0	0	0	0	0
RC3H1	0	0	0	0	1.23245	0	0	0	0	0	0	0.93053	0	0	0	0	0	0	0	0	0	0	0	0	0	0	0	0	0	0	0	0.842118	0	0	0	0	0	0	0	0	0	0	0	0	0	0	0	0	0
RABGAP1L	0	0	0	0	0	0	1.06231	0	0	0	0	0	0	0	0.994696	0	0	0	0.837959	0.761813	0	0	0	0	0	0	0	0	0	0	0	0	1.31137	0	0	0	0	0	0	0	0	0	0	0	0	0	0	0	0
CACYBP	1.47475	0	0	0	0	0	1.06231	0	2.19938	0	1.10515	0	0.749632	0.975897	0	0	1.91405	0	0	0	1.03335	0	0	0.678667	0	0	0	0	0	0	0	0	1.31137	0.978577	0	1.09294	0	0	0	0	0	0	0	0	1.43006	0.831311	0	0	1.15345
MRPS14	0	0	0	0	0	0	0	0	0	0	0	0	0	0	0.994696	0	0	0	0	0	0	0	0	0	0	0	0	0	1.22608	1.02326	0	0	0	0	0	0	0	0	1.19644	0	0	0	0	0	0	0.831311	0	0	0
KIAA0040	0	0	0	0	0	0	0	0	0	0	0	0	0	0	0	0	0	0	0	0	0	0	0	0	0	0	0	0	0	0	0	0	0	0	0	0	0.95651	0	0	0	0	0	0	0	0	0	0	0	0
RALGPS2	0	0	0	0	0	0	0	0	0	0	0	0	0	0	0	0	0	0	0	0	0	0	0	0	0	0	0	0.436375	0	0	0	0	0	0	0	0	0	0	0	0	0	0	0	0	0	0	0	0	0
TOR3A	0	0	0	0	0	0	0	0	0	0	0	0	0	0	0	0	0	0	0	0	0	0	0	0	0	0	0	0	0	0	0	0	0	0	0	0	0	0	0	1.1387	0	0	0	0	0	0	0	0	0
ABL2	0	0	0	0	0	2.70539	1.06231	0	0	0	0	0	0	0	0	0	0	0	0	0	0	0	0	0	0	0	0	0	0	0	0	0	0	0	0	0	0	0	0	0	0	0	0	0	0	0.831311	0	0	0
SOAT1	0	0.716613	0	0	0	0	0	0	0	0	1.10515	0	0	0.975897	0	0	0.957024	0	0	0	0	0	0	0	0	0	0	0	0	0	0	0	0	0	0	0	0	0	0	0	0	0	0.981002	0	0	0.831311	0	0	0
TOR1AIP2	0	0	1.18333	0	0	0	0	0	0	0	0	0	0	0	0	0	0	0	0	0	0	0	0	0	0	0	1.00197	0.436375	0	0	0	0	0	0	0	0	0	0	1.19644	1.1387	0	0	0	0	0	0	0	0	0
TOR1AIP1	0	0	0	1.0557	0	0	0	0	0	0.95064	0	0	0	0	0	0	0	0	0	0	0	0	0	0	0	0	0	0	0	0	0	0	0	0	0	0	0	0	0	0	0	0	0	0	0.715031	0	0	0	0
CEP350	0	0	0	0	0	0	1.06231	0	0	0.95064	0	0	0	0.975897	0	0	0.957024	0	0	0	0	0	0	0	0	0	1.00197	0	0	1.02326	0	0	0	0	0	0	0	0	1.19644	0	0	0.958053	0.981002	0	0	0	0	0	0
QSOX1	0	0	0	0	0	0	0	0	0	0	0	0	0	0	0	0	0	0	0	0	0	0	0	0	0	0	0	0	0	0	0	0	0	0	0	0	0	0	0	0	0	0	0	0	0	0	0.923057	0	0
ACBD6	0	0	0	0	0	0	0	1.06263	0	0	0	0	0	0	0	0	0	0	0.837959	0	0	0.803563	0	0	0	0	0	0.87275	1.22608	0	0	0	0	0	1.06613	0	0	0	0	0	0	0	0	1.02268	0	0	0	0	0
STX6	0	0	0	0	0	0	0	0	0	0	0	0	0	0	0	0	0	0	0	0	0	0	0	0	0	0	0	0.436375	0	0	0	0	0	0	0	0	0	0	0	0	0	0	0	0	0	0	0	0	0
MR1	0	0	0	0	0	0	0	0	0	0	0	0	0	0	0	0	0	0	0	0	0	0	0	0	0	0	0	0	0	0	0	0	0	0	0	0	0	0	0	0	0	0	0	0	0	0	0	0	0
IER5	0	0	0	0	0	0	0	0	0	0	0	0	0	0	0	0	0.957024	0	0	0	0	0	0	0	0	0	0	0	0	0	0	0	0	0	1.06613	0	0.95651	0	0	0	0	0	0	0	0	0	0	0	0
GLUL	0	0.716613	0	0	0	0	0	0	0	0	0	0	0	0.975897	0	0	0	0	0.837959	0	0	0	1.08002	0	0	0	0	0	0	0	0	0	0	0	0	0	0	0	0	0	0	0	0	0	0	0	0	0	0
NPL	0	0	0	0	0	0	0	0	0	0	0	0	0	0	0	0	0	0	0.837959	0	0	0	0	0	0	0	0	0	0	0	0	0	0	0	0	0	0	0	0	0	0	0	0	0	0	0	0	0	0
DHX9	0	0	0	0	0	0	0	1.06263	0	0	0	0	0	0	0	0	0.957024	0	0	0.761813	0	0	0	0	0.838945	0	1.00197	0	0	0	0	0	0	0	0	0	0	0	0	1.1387	0	0	0	0	0.715031	0	0	0	0
SMG7	0	0	0	0	0	0	0	0	0	0	0	0	0	0	0	0	0	0	0	0	0	0	0	0	0	0	1.00197	0	0	0	0	0	0	0	0	0	0	0	2.39288	0	0	0	0	0	0.715031	0	0	0	0
NCF2	0	0	0	0	0	0	0	0	0	0	0	0	0	0	0	0	0	0	0	0	0	0	0	0	0	0	0	0	0	0	0	0	0	0	0	0	0	0	0	0	0	0	0.981002	0	0	0	0.923057	0	0
ARPC5	1.47475	0	1.18333	2.11141	0	0	1.06231	0	0	0	0	0.93053	0.749632	1.95179	0.994696	0.951402	0	0	3.35183	0.761813	1.03335	0.803563	2.16005	0.678667	0	0	1.00197	0.87275	1.22608	3.06979	1.32355	0	0	1.95715	3.19838	2.18589	0	1.47353	1.19644	0	0	0.958053	1.962	2.04535	0.715031	0.831311	0.923057	1.66495	2.3069
TSEN15	0	0	0	0	0	0	0	0	0	0	0	0	0	0	0	0	0	2.00281	0	0	1.03335	0	0	0	0	1.7569	0	0	0	0	0	0.842118	0	0	0	0	0	0	0	0	0	0	0	0	0	0	0	0	0
C1orf21	0	0	0	0	0	0	0	0	0	0	0	0	0	0	0	0	0	0	0	0	0	0	0	0	0	0	0	0	0	0	0	0	0	0	0	0	0	0	0	0	0	0	0	0	0	0	0	0	0
EDEM3	0	0	0	1.0557	0	0	0	0	0	0	0	0	0	0	0	0	0	0	0	0	0	0	0	0	0	0	0	0.436375	0	0	0	0	0	0	0	0	0	0	0	0	0	0	0	0	0	0	0	0	0
FAM129A	0	0	0	0	0	0	0	0	0	0	0	0	0	0	0	0	0	0	0	0	0	0	0	0	0	0	0	0	0	0	0	0	0	0	0	0	0	0	0	0	0	0	0	0	0	0	0	0	0
RNF2	0	0.716613	0	0	0	0	0	0	0	0	0	0	0	0	0	0	0	0	0	0	0	0	0	0	0	0	0	0	0	1.02326	0	0	0	0	1.06613	0	0	0	0	0	0	0	0	0	0	0	0	0	0
TRMT1L	0	0	0	1.0557	0	0	0	0	0	0	0	0	0	0	0	0	0	0	0	0	0	0	0	0	0	0	0	0	0	0	0	0	0	0	0	0	0	0	0	0	0	0	0	0	0	0	0	0	0
IVNS1ABP	1.47475	0	0	0	0	0	0	1.06263	0	0	1.10515	0	0	0	0	0	0	0	0	0	0	0	0	0	0	0	0	0	0	1.02326	0	0	0	0	0	0	0.95651	0	0	0	0	0	0	0	0	0	0	0	0
TPR	0	2.14984	0	1.0557	0	0	2.12463	1.06263	0	0	0	0.93053	0	0	0	0.951402	0	0	0	0	0	0	0	0	0	0	0	0	0	0	0	0	1.31137	1.95715	0	0	0	0	0	1.1387	0	0	0	0	0	0	0.923057	0	1.15345
PTGS2	0	0	0	0	0	0	0	0	0	0	0	0	0	0	0	0	0	0	0	0	0	0	0	0	0	0	0	0	0	0	0	0	0	0	0	0	0	0	0	0	0	0	0	0	0	0	0	0	0
RGS18	0	0	0	0	0	0	0	0	0	0	0	0	0	0	0	0	0	0	0	0	0	0	0	0	0	0	0	0	1.22608	0	0	0	0	0	0	0	0	0	1.19644	0	0	0	0	0	0	0	0	0	0
RGS1	0	0.716613	0	0	0	2.70539	0	0	0	0	0	0	1.49926	0	0	3.80561	0	0	0	0	0	0.803563	0	1.35733	0	0	0	0	0	0	0	0	0	0	1.06613	0	0	1.47353	0	0	0	0	0	2.04535	0	0	0	3.32991	0
RGS2	1.47475	0	1.18333	0	0	0	0	0	0	0	0	0	0	0	0	0	0	2.00281	0	0	0	0.803563	0	0	0	0	0	0	0	1.02326	0	0	0	0	0	0	0	0	0	0	0	0.958053	0	1.02268	0	0	0	1.66495	0
UCHL5	0	0	1.18333	1.0557	0	0	0	0	0	0	0	0	0	0	0	0	0	0	1.67592	0	0	0	0	0	0	0	0	0	0	0	0	0.842118	0	0	0	0	0	0	0	1.1387	0	0	0	0	0	0	0	0	0
TROVE2	0	0	0	0	0	0	2.12463	0	1.09969	0	0	0	0	0	0	0	0	0	0	0	0	0	0	0	0	1.7569	0	0	0	0	0	0	0	0	0	1.09294	0	0	0	0	0	0	0	0	0	0	0	1.66495	1.15345
GLRX2	0	0	0	0	0	0	0	0	0	0	0	0	0	0	0	0	0	0	0	0	0	0	0	0	0	0	0	0	0	0	0	0	0	0	0	0	0	0	0	0	0	0	0	0	0	0	0	0	0
CDC73	0	0	0	0	0	0	0	0	0	0	1.10515	0	0	0	0	0	0	0	0	1.52363	0	0	1.08002	0	0.838945	0	0	0	0	0	0	0	0	0	0	0	0	0	0	0	0	0	0	0	0	0	0	0	0
DENND1B	0	0	0	0	0	0	0	0	0	0	0	0	0	0	0	0	0	0	0	0	0	0	0	0	0	0	0	0	0	0	0	0	0	0	0	0	0	1.47353	1.19644	0	0	0	0	0	0	0	0	0	0
NEK7	0	0	0	0	0	0	0	1.06263	0	0	0	0	0	0	0	0	0	0	0	0.761813	0	0	0	0	0	0	0	0	0	1.02326	0	0	0	0.978577	0	0	0	0	0	0	0	0	0	0	0	0	0.923057	0	0
PTPRC	0	2.14984	2.36666	1.0557	1.23245	2.70539	4.24925	3.18789	2.19938	3.80256	3.31545	3.72212	0	0.975897	4.97348	1.9028	1.91405	4.00562	0.837959	1.52363	0	4.82138	1.08002	4.75067	0	0	1.00197	3.92737	2.45217	0	1.32355	3.36847	2.62275	6.85004	2.13226	0	0	1.47353	3.58932	5.69351	1.76517	2.87416	1.962	6.13605	0.715031	0.831311	1.84611	0	2.3069
ZNF281	0	0	0	0	0	0	0	0	0	0	0	0	0	0	0.994696	0	0	0	0	0.761813	0	0	0	0	0	0	0	0	0	1.02326	0	0	0	0	0	0	0	0	0	0	0	0	0	0	0	0	0	0	0
DDX59	0	0	0	0	0	0	0	0	0	0	0	0	0	0	0	0	0	0	0	0	0	0	0	0	0	0	0	0.436375	0	0	0	0	0	0	0	0	0	0	0	0	0	0	0.981002	0	0	0	0	0	0
TMEM9	0	0	0	0	0	0	0	0	1.09969	0	0	0	0	0.975897	0	0	0	0	0.837959	0	0	0	0	0	0	0	0	0	0	0	0	0	0	0	0	0	0	0	0	0	0	0	0	0	0	0	0	0	0
CSRP1	0	0	0	0	0	0	0	0	0	0.95064	0	0	0	0	0	0	0	0	0	0.761813	0	0	0	0	0.838945	0	0	0.436375	0	0	0	0	0	0	0	0	0	0	0	0	0.882586	0	0	0	0	0	0	0	0
IPO9	0	0	0	0	0	0	0	1.06263	0	0	0	0	0	0	0	0	0	0	0	0	0	0.803563	1.08002	0	0	0	0	0	0	0	0	0	0	0	0	1.09294	0	0	0	0	0	0	0	0	0	0	0	0	0
TIMM17A	0	0	0	0	0	0	0	0	0	0	0	0	0	0	0	0	0	0	0	0	0	0	1.08002	0	0	0	0	0	0	0	0	0	0	0	0	1.09294	0	0	0	0	0	0	0	0	0	0	0	0	0
RNPEP	0	0	0	0	0	0	0	0	1.09969	0	0	0	0	0	0	0	0	0	0.837959	0	0	0	0	0	0	0	0	0	0	0	1.32355	0	0	0	0	0	0	0	0	0	0	0	0	0	0	0	0	0	0
ARL8A	0	0	0	0	0	0	1.06231	0	0	0	0	0	0	0	0	0	0	0	0	0	0	0	0	0	0	0	0	0	0	0	0	0.842118	0	0	0	0	0	0	0	0	0	0	0	1.02268	0	0	0	0	0
PTPN7	0	0	0	0	2.46489	0	1.06231	1.06263	0	0	0	0	0	0	0	0	0	0	0	0	0	0.803563	0	0	0	0	0	0	0	1.02326	0	1.68424	1.31137	0	1.06613	0	0	0	0	0	0	0	0.981002	1.02268	0	0	0	0	0
PPP1R12B	0	0	0	0	0	0	0	0	0	0	0	0	0	0	0	0	0	0	0	0	0	0	0	0	0	0	0	0	0	0	0	0.842118	0	0	0	0	0	0	0	0	0	0	0	0	0	0	0	0	0
KDM5B	0	0.716613	0	0	0	0	0	0	0	0	0	0	0	0	0	0	0	0	0	0	0	0	0	0	0	0	0	0	0	0	0	0	0	0	0	0	0	0	0	0	0	0	0.981002	0	0	0	0	0	0
RABIF	0	0	0	0	0	0	0	0	0	0	0	0	0	0	0	0	0	0	0	0	0	0	0	0	0	0	0	0	0	0	1.32355	0	0	0	0	0	0	1.47353	0	0	0	0	0	0	0	0	0.923057	0	0
KLHL12	0	0	0	0	0	0	0	0	0	0	0	0	0	0	0	0	0	0	0	0	0	0	0	0	0.838945	0	0	0	0	0	0	0	0	0	0	0	0	0	0	0	0	0.958053	0	0	0	0	0	0	0
ADIPOR1	0	0	0	0	0	0	0	0	0	0	0	0	0.749632	0	0	0	0	0	0	0	0	1.60713	0	0	0	0	0	0.436375	0	0	0	0	0	0	0	0	0.95651	1.47353	0	0	0	0	0	0	0	0.831311	0	0	0
CYB5R1	0	0	0	0	0	0	0	0	0	0	0	0	0	0	0	0	0	0	0	0	0	0	1.08002	0	0.838945	0	0	0	0	0	1.32355	0	0	0	0	0	0	0	0	0	0	0	0	0	0	0	0	0	0
TMEM183A	0	0	0	0	0	0	0	1.06263	0	0.95064	0	0	0	0.975897	0	1.9028	0	0	0	0	0	0	0	0.678667	0	0	0	0.436375	0	1.02326	0	0	0	0	0	0	0	0	0	0	0	0	0	0	0	0	0	0	0
BTG2	1.47475	0	1.18333	2.11141	2.46489	0	1.06231	1.06263	2.19938	0.95064	0	0.93053	0.749632	0.975897	3.97878	0	5.74214	0	0.837959	1.52363	4.13341	1.60713	0	2.71467	0	3.51381	1.00197	1.7455	2.45217	3.06979	1.32355	0.842118	0	2.93573	1.06613	0	0.95651	2.94706	1.19644	2.2774	3.53034	0	0.981002	0	1.43006	0.831311	0	3.32991	3.46034
ATP2B4	0	0	0	0	0	0	0	0	0	0	0	0	0.749632	0	0	0	0	0	0	0	0	0	1.08002	0	0	0	0	0	0	0	0	0	0	0	0	0	0	0	0	0	0	0	0	0	0	0	0	0	0
LAX1	0	0	0	0	0	0	0	0	0	0	0	0	0	0	0	0	0	0	0	0	0	0	0	0	0	0	0	0	0	0	0	0	0	0	0	0	0	0	0	0	0	0	0	0	0	0	0	0	0
ZC3H11A	0	0.716613	0	0	0	0	0	0	0	0	0	0	0	0	0	0	0	0	0.837959	0.761813	0	0	0	0	0	0	0	0.436375	1.22608	0	0	0.842118	1.31137	0	0	0	0	0	0	1.1387	0	0	0	0	0	0	0	0	0
SNRPE	0	1.43323	0	1.0557	0	2.70539	0	0	1.09969	0.95064	1.10515	0	0.749632	0	0	0.951402	0.957024	0	0.837959	0.761813	0	0	0	0.678667	0	1.7569	1.00197	0.87275	0	0	1.32355	0	0	0	1.06613	0	0.95651	0	0	1.1387	0.882586	0	0	2.04535	0.715031	0	0.923057	0	2.3069
PPP1R15B	0	0.716613	0	0	0	0	1.06231	0	0	0	0	0	0	0	0	0	0	0	0	0	0	0	0	0	0	0	0	0	0	0	0	0	0	0	1.06613	0	0	0	0	0	0	0	0	1.02268	0	0	0	0	0
MDM4	0	0	0	1.0557	2.46489	0	1.06231	0	0	0.95064	0	0	0	0	1.98939	0	0	0	3.35183	0	1.03335	0	1.08002	0.678667	0	0	1.00197	0.436375	0	0	0	0	0	0	0	0	0	0	0	0	0	0.958053	0	0	0	0	0.923057	0	0
RBBP5	0	0	0	0	0	2.70539	0	0	1.09969	0	1.10515	0.93053	0	0	0	0	0	0	0	0	0	0	0	0	0	0	1.00197	0	0	0	0	0	0	0	0	0	0	0	0	0	0	0	0	0	0.715031	0	0	0	1.15345
DSTYK	0	0	1.18333	0	0	0	0	0	0	0	0	0	0	0	0	0	0	0	0	0	0	0	0	0	0	0	0	0	0	0	0	0.842118	0	0	0	0	0	0	0	1.1387	0	0.958053	0	0	0	0	0	0	0
NUAK2	0	0	0	1.0557	0	0	0	0	0	0	0	0	0	0	0	0	0	0	0	0	0	0	0	0	0	0	0	0	1.22608	0	0	0	1.31137	0	0	0	0	0	0	0	0	0	0.981002	0	0	0	0	0	0
ELK4	0	0	0	0	0	0	0	0	0	0	0	0.93053	0	0	0	0	0	0	0	0	0	0	0	0.678667	0	0	0	0.87275	2.45217	0	0	0	0	0	0	0	0	0	0	0	0	0	0	0	0	0	0	0	0
NUCKS1	0	0	0	0	0	2.70539	0	0	0	0	3.31545	0.93053	0	0	0	1.9028	0	0	1.67592	0	2.06671	0.803563	0	0.678667	0.838945	0	1.00197	1.30912	0	0	0	1.68424	0	0.978577	2.13226	1.09294	0	1.47353	0	0	0	0	0	0	0	0	0	0	1.15345
RAB29	0	0	0	0	0	0	0	0	0	0	0	0	0	0	0.994696	0	0	0	0	0	0	0	0	0	0.838945	0	0	0.436375	0	0	0	1.68424	0	0.978577	0	0	0	0	0	1.1387	0	0	0	0	0	0	0	0	0
SRGAP2	0	0	0	0	0	0	0	0	0	0	0	0	0	0	0.994696	0	0	0	0	0	0	0	0	0	0	0	0	0	0	0	0	0	0	0	0	0	0	0	0	0	0	0	0	0	0	0	0	0	0
IKBKE	0	0	0	0	0	2.70539	0	0	0	0	0	0	0	0	0	0	0	0	0	0	0	0.803563	0	0	0	0	0	0	0	0	0	0	0	0	0	0	0	0	0	0	0	0	0	0	0	0	0	0	0
RASSF5	2.9495	0	1.18333	0	0	2.70539	0	1.06263	0	0.95064	0	0	0	0.975897	0	0	0.957024	0	0.837959	0.761813	1.03335	0	0	0	0	1.7569	0	0.87275	0	0	0	1.68424	0	0.978577	1.06613	0	0	0	0	0	1.76517	0.958053	0.981002	0	0.715031	0	0	0	2.3069
EIF2D	1.47475	0	0	0	0	0	0	0	1.09969	0	0	0	0.749632	0	0	0	0	0	0	0	0	0	2.16005	0	0.838945	0	0	0.436375	0	0	0	0	0	0	1.06613	0	0	0	0	0	0.882586	0	0	1.02268	0	0	0	0	1.15345
MAPKAPK2	0	0	0	0	0	0	0	0	0	0	0	0	0	0	0	0	0.957024	0	0	0	0	0	0	0	0	0	0	0.436375	0	0	0	0	0	0	0	0	0	0	0	0	0	0	0	0	0	0	0	0	0
FCMR	0	0.716613	0	0	0	0	0	1.06263	0	0	1.10515	0.93053	0.749632	0	0	0	0.957024	2.00281	0	2.28544	0	0	0	0	0.838945	0	1.00197	0	0	2.04652	0	0	0	0.978577	1.06613	0	1.91302	0	2.39288	0	1.76517	0	0	2.04535	0	1.66262	0.923057	1.66495	1.15345
CD55	0	0.716613	0	0	1.23245	0	0	1.06263	1.09969	0	0	0	0	0	0	0	0	2.00281	0.837959	0.761813	0	0.803563	0	0	0	1.7569	0	0.436375	1.22608	1.02326	3.97065	0	0	0	0	0	0	0	0	0	0.882586	0.958053	0	0	0	0	0	0	0
CR1	0	0	0	0	0	0	0	0	0	0	0	0	0	0	0	0	0	0	0	0	0	0	0	0	0	0	0	0	0	0	0	0	0	0	0	0	0.95651	0	0	0	0	0	0	0	0	0	0	0	0
CD46	0	0	1.18333	0	0	0	0	0	0	0	1.10515	0	0	0	0	0	0	0	0	0	0	0	0	0.678667	0	0	0	0.436375	1.22608	0	0	0	0	0	0	0	0.95651	0	0	0	0	0	0	1.02268	0	0.831311	0	0	0
G0S2	0	0	0	0	0	0	1.06231	0	0	0	0	0	0	0	0	0	0.957024	0	0	0	0	0	0	0	0	0	0	0	0	0	0	0	0	0	0	0	0	0	0	0	0	0	0	0	0	0	0	0	0
TRAF3IP3	1.47475	0	1.18333	1.0557	1.23245	0	1.06231	1.06263	5.49846	2.85192	1.10515	0	0.749632	1.95179	0	0	0.957024	2.00281	3.35183	3.04725	2.06671	0.803563	0	1.35733	1.67789	0	1.00197	1.30912	1.22608	0	2.6471	0.842118	0	1.95715	1.06613	0	0	1.47353	0	1.1387	0	2.87416	2.94301	1.02268	1.43006	1.66262	2.76917	1.66495	2.3069
RCOR3	0	0	0	0	0	0	0	0	0	0	0	0	0	0	0	0	0	0	0	0	0	0	0	0	0	0	0	0	0	0	0	0	0	0	0	0	0	0	0	0	0	0	0	0	0	0	0	0	0
TRAF5	0	0	0	0	0	0	0	0	0	0	1.10515	0	0	0	0	0	0	0	0	0	0	0	0	0.678667	0	0	0	0	0	0	0	0	0	0	0	1.09294	0	0	0	1.1387	0	0	0	0	0.715031	0	0	0	0
LPGAT1	0	0	0	0	0	0	0	0	0	0	0	0	0	0	0	0	0.957024	0	0	0	0	0.803563	0	0	0	0	0	0	1.22608	0	0	0	0	0	0	0	0	0	0	0	0	0	0	0	0	0	0	0	0
PPP2R5A	0	0	0	0	0	0	0	0	0	0	0	0	0	1.95179	0	0	0	0	0	0	0	0	0	0	0	0	0	0	0	0	0	0	0	0	1.06613	0	0	0	0	0	0	0	0	0	0	0	0	0	0
TMEM206	0	0	0	0	0	0	0	0	0	0	0	0	0	0	0	0	0	0	0	0	0	0	0	0	0	0	0	0	0	0	0	0	0	0	0	0	0	0	0	0	0	0	0	0	0	0	0	0	0
NENF	0	0	0	0	3.69734	2.70539	0	0	0	0.95064	0	0	0	0	0	0.951402	0	2.00281	0	0	0	0	1.08002	0	0	0	0	0.436375	0	0	0	0	0	0	0	0	0	0	0	0	0	0	0.981002	0	0	0	0	1.66495	0
ATF3	0	0	0	0	0	0	0	0	0	0	0	0	0	0	0.994696	0	0	0	0	0	0	0	0	0	0	0	0	0	0	0	0	0	0	0	0	0	0	0	0	0	0	0	0	0	0	0	0	0	0
BATF3	0	0	0	0	0	0	0	0	0	0	0	0	0	0	0	0	0	0	0	0	0	0	0	0	0	0	0	0	0	0	0	0	0	0	0	0	0	0	0	0	0	0	0	0	0	0	0	0	0
NSL1	0	0	2.36666	0	0	0	0	0	1.09969	0	0	0	0	1.95179	0	0	0	0	0	0.761813	0	0	0	0.678667	0	0	0	0.87275	0	0	0	0	0	0	0	0	0	0	0	0	0.882586	0	0	0	0	0	0	0	0
TATDN3	0	0	0	0	0	0	0	0	0	0	0	0	0	0	0	0	0	0	0	0	0	0	0	0	0	0	0	0	0	0	0	0	0	0	0	0	0	0	0	0	0	0	0	0	0	0	0	0	0
ANGEL2	0	0.716613	0	0	0	2.70539	0	0	0	0	0	0	0	0	0	0	0	0	0	0	0	0	1.08002	0	0	0	0	0	0	0	0	0	0	0	0	0	0	0	0	0	0	0	0	0	0	0	0	0	0
RPS6KC1	0	0	0	0	0	0	0	0	0	0	0	0	0	0	0	0	0	0	0	0	0	0	0	0	0	0	0	0	0	0	0	0	0	0	0	1.09294	0	0	0	0	0	0	0	0	0	0	0	0	0
SMYD2	0	0	0	0	0	0	0	0	0	0	0	0	0	0	0	0	0	0	0	0	0	0	0	0	0	0	0	0.436375	0	0	0	0	0	0	0	0	0	0	0	0	0	0	0	0	0	0	0	0	0
CENPF	0	0	0	0	0	0	0	0	0	0	0	0.93053	0	0	0	0	0	0	0	0	0	0	0	0	0	0	0	0	0	0	0	0	0	0	0	0	0	0	0	0	0	0	0	0	0	0	0	0	0
GPATCH2	0	0	0	0	0	0	0	0	0	0	0	0	0	0	0	0	0	0	0	0	0	0	0	0	0	0	0	0	0	0	0	0	0	0	0	0	0	0	0	0	0	0	0	0	0	0	0	0	1.15345
RRP15	0	0	0	0	0	0	0	0	0	0	0	0	0	0	0.994696	0	0	0	0	0	0	0	0	0	0	0	0	0	0	0	0	0	0	0	0	0	0	0	0	0	0	0	0	0	0.715031	0	0	0	0
LYPLAL1	0	0.716613	0	0	0	0	0	0	0	0	0	0	0	0.975897	0	0	0	0	0	0	0	0	0	0	0	0	0	0	0	0	0	0	0	0	0	0	0	0	0	0	0.882586	0	0	0	0	0	0	0	0
EPRS	0	0	0	0	0	0	0	1.06263	0	0	0	0	0	0	0.994696	0	1.91405	0	0	0	0	0.803563	0	0.678667	0	0	0	0	0	0	0	0	0	0	0	0	0	1.47353	0	1.1387	0.882586	0	0	1.02268	0	0	0	0	0
BPNT1	0	0	0	0	0	0	0	0	0	0	0	0	0	0	0	0	1.91405	0	0	0	0	0	0	0	0	0	0	0	0	0	0	0.842118	0	0	0	0	0	0	0	1.1387	0.882586	0	0	0	0	0	0	0	0
IARS2	0	0.716613	0	0	0	0	0	0	0	0	0	0	0	0	0	0	0	0	0	0	0	0	0	0.678667	0	0	0	0	0	0	0	0	0	0	0	0	0	0	1.19644	0	0	0	0	0	0	0	0	0	0
RAB3GAP2	0	0	0	0	0	0	0	0	0	0	0	0	0	0	0	0	0	0	0	0	0	0	0	0	0	0	0	0	1.22608	0	0	0	0	0	0	0	0	0	0	0	0	0	0	0	0	0	0	0	0
2020-03-01	0	0	0	0	0	0	0	0	0	0	0	0	0	0	0	0	0	0	0	0	0	0	0	0	0	0	0	0	0	0	0	0	0	0	0	0	0	0	0	0	0	0	0	0	0	0	0	0	0
HLX	0	0	0	0	0	0	0	0	0	0	0	0	0	0	0	0	0	0	0	0	0	0	0	0	0	0	0	0	0	0	0	0	0	0	0	0	0	0	0	0	0	0	0	0	0	0	0	0	0
DUSP10	0	0	0	0	0	0	0	0	0	0	0	0	0	0	0	0	0	0	0	0	0	0	0	0	0	0	0	0	0	0	0	0	0	0	0	0	0	0	0	0	0	0	0	0	0	0	0	0	0
MIA3	0	0	0	0	1.23245	0	0	0	0	0	1.10515	0	0	0	0	0	0	0	0	0	0	0	0	0	0	0	0	0	1.22608	0	0	0	1.31137	0	0	0	0	0	0	0	0	0	0	0	0	0	0	0	0
AIDA	0	0.716613	0	0	0	0	0	0	0	0	0	0	0	0	0	0	0	0	0	0	0	0	0	0	0.838945	0	0	0	0	0	0	0	0	0	0	0	0	0	1.19644	0	0	0	0	0	0	1.66262	0	0	1.15345
BROX	0	0	0	0	0	0	1.06231	0	1.09969	0	0	0	0	0	0	0	0	4.00562	0	0	0	0	0	0	0	0	0	0	0	0	0	0	0	0	0	0	0	0	0	0	0	0	0.981002	1.02268	0	0	0	0	0
TLR5	0	0	0	0	0	0	0	0	0	0	0	0	0	0	0	0	0	0	0.837959	0	0	0	0	0	0	0	0	0	1.22608	0	0	0	0	0	0	0	0	0	0	0	0	0	0	0	0	0	0	0	0
CAPN2	0	0	0	0	0	0	1.06231	0	1.09969	0	1.10515	0	0.749632	0	0	0	0	0	0	0.761813	0	0	1.08002	0	0	1.7569	0	0	0	0	0	0	0	0.978577	0	0	0	0	0	0	1.76517	0	0	0	0	0.831311	0	0	0
DEGS1	1.47475	0	0	0	0	0	0	1.06263	0	0.95064	0	0	0	0	0	0	0	0	0.837959	0	0	0	0	0	0	0	2.00394	0	0	0	0	0	0	0	0	0	0	0	0	0	0	0	0	0	0	0	0	0	0
NVL	0	0	0	0	0	0	0	0	0	0	0	0	0	0	0	0.951402	0	0	0	0	0	0.803563	0	0	0	0	0	0	0	0	0	0	1.31137	0	0	0	0	0	0	0	0.882586	0	0	0	0	0	0	0	0
CNIH4	0	0	0	0	0	0	0	0	0	0	0	0	0	0	0	0	0	0	0	0	0	0	0	0	0	0	1.00197	0.436375	0	0	0	0	0	0	0	1.09294	0	0	0	0	0	0.958053	0	0	0	0	0	0	0
WDR26	0	0.716613	0	0	0	0	0	0	0	0	0	0	0	0	0	0	0	0	0	0	0	0	0	0	0	0	0	0	0	0	0	0	0	0	0	0	0	0	0	1.1387	0	0	0	0	0	0	0	0	0
LBR	0	0	1.18333	0	0	2.70539	2.12463	2.12526	1.09969	0	0	0	0	0	0.994696	0	0.957024	0	0.837959	0	0	0	2.16005	0	0	0	0	0.436375	0	1.02326	0	0	0	0	0	0	0	0	0	0	0	0	0	2.04535	0	0	0	0	0
SRP9	0	0	1.18333	2.11141	0	0	2.12463	0	2.19938	0	0	1.86106	0	0.975897	0.994696	0	0.957024	0	1.67592	2.28544	0	0	0	0	0.838945	1.7569	0	0.87275	0	1.02326	1.32355	1.68424	1.31137	0.978577	0	0	0.95651	0	1.19644	1.1387	0.882586	0	0	1.02268	0.715031	1.66262	0	1.66495	0
TMEM63A	1.47475	0	1.18333	0	0	0	1.06231	1.06263	0	0	0	0.93053	0	0	0	0	0	0	0	0	0	0	0	0.678667	0	0	0	0.87275	0	1.02326	0	0	0	0	1.06613	0	0	0	0	0	0.882586	0	0	1.02268	0.715031	0.831311	0	0	2.3069
PYCR2	0	0	0	0	0	0	0	1.06263	0	0	0	0.93053	0	0	0	0	0.957024	0	0.837959	0.761813	1.03335	0.803563	0	0	0	0	0	0	1.22608	1.02326	0	0	1.31137	0	0	0	0	0	1.19644	0	0	0	0	0	0	0	0	0	0
SDE2	0	0	0	0	0	0	0	0	0	0	0	0	0	0	0	0	0	0	0.837959	0	0	0	0	0	0	0	0	0	0	0	1.32355	0	0	0	0	1.09294	0	0	0	0	0	0	0	0	0	0	0	0	0
H3F3A	5.89901	1.43323	0	6.33422	3.69734	8.11617	2.12463	2.12526	2.19938	4.7532	0	1.86106	3.74816	0	0	1.9028	0	0	0.837959	3.80907	4.13341	1.60713	3.24007	1.35733	4.19473	5.27071	2.00394	1.30912	1.22608	2.04652	5.29421	2.52635	1.31137	1.95715	2.13226	1.09294	4.78255	7.36766	3.58932	2.2774	2.64776	4.79027	0.981002	4.0907	2.86012	1.66262	1.84611	3.32991	3.46034
ACBD3	0	0	0	0	0	0	0	1.06263	0	0	0	0	0	0	0	0	0	0	0	0	0	0	0	0	0	0	0	0	0	0	0	0	0	0	0	0	0	0	0	0	0	0.958053	0	0	0	0	0	0	0
PARP1	0	0	0	0	0	0	1.06231	0	0	0	0	0.93053	0	0	0	0	0	0	0	0	0	0	0	0	0	0	0	0	0	0	0	0	0	0	0	0	0.95651	0	0	0	0	0	0	0	0	0	0	0	0
ITPKB	0	0	0	0	0	0	0	0	0	0	0	0	0	0	0	0	0	2.00281	0	0	0	0	0	0	0	0	0	0.436375	0	0	0	0.842118	0	0	0	0	0	0	0	0	0	0.958053	0	0	0	0	0	0	0
SNAP47	0	0	0	0	0	0	0	0	0	0	0	0	0	0	0	0	0	0	0	0	0	0	0	0	0	0	0	0	0	0	0	0	0	0	0	0	0	0	0	0	0	0	0	0	0	0	0.923057	0	0
JMJD4	0	0	0	0	0	0	0	0	0	0	0	0	0	0	0	0	0	0	0	0	0	0	0	0	0	0	0	0	0	0	0	0	0	0	0	0	0	0	0	0	0	0	0	0	0	0	0	0	0
ARF1	0	0	1.18333	2.11141	1.23245	0	1.06231	0	3.29907	0.95064	0	0.93053	0.749632	0	0	0.951402	0	0	0.837959	0	1.03335	0.803563	0	0	0	0	0	0.436375	1.22608	1.02326	0	0	0	0.978577	0	0	0.95651	2.94706	0	0	0	0	0.981002	1.02268	1.43006	0.831311	0	0	0
C1orf35	0	0	0	0	0	0	0	0	1.09969	0	0	0	0	0	0	0	0	0	0	0	0	0	1.08002	0	0	0	0	0	0	0	0	0	0	0	0	1.09294	0.95651	0	0	0	0	0	0	1.02268	0	0	0	0	0
MRPL55	0	1.43323	1.18333	0	0	0	0	0	1.09969	0.95064	1.10515	0	0	0	0.994696	0	0	0	0	0	0	0	1.08002	0	0	0	0	0.436375	0	1.02326	2.6471	0.842118	1.31137	0	1.06613	1.09294	0	1.47353	0	0	0	0	0	0	0	0.831311	0	0	0
GUK1	0	0.716613	0	1.0557	1.23245	0	0	1.06263	0	1.90128	1.10515	0.93053	1.49926	0	1.98939	0	0	0	0	0	0	0.803563	0	0.678667	1.67789	0	2.00394	0	0	1.02326	0	0	1.31137	0.978577	1.06613	0	0	0	0	2.2774	0.882586	0	0	1.02268	1.43006	0	0	1.66495	0
IBA57	0	0	0	0	0	0	0	0	0	0	0	0	0	0	0	0	0	0	0	0	0	0	0	0	0	0	0	0	0	0	0	0	0	0.978577	0	0	0	0	0	0	0	0.958053	0	0	0	0	0	0	0
TRIM11	0	0	0	1.0557	0	0	0	0	0	0	0	0	0	0	0	0	0	0	0.837959	0	0	0	0	0	0	0	0	0	0	0	0	0	0	0	1.06613	0	0.95651	0	0	0	0	0	0	0	0	0	0	0	0
HIST3H2A	0	0	0	0	0	0	0	0	0	0	0	0	0	0	0	0	0	0	0	0	0	0	0	0	0	0	0	0	0	0	0	0	0	0	0	0	0	0	0	0	0	0	0	0	0	0	0	0	0
RNF187	0	0	1.18333	0	0	0	0	0	0	0	0	0	0	0	0	0	0	0	0	0	0	0	0	1.35733	0.838945	0	0	0.436375	0	0	0	0.842118	0	0	1.06613	1.09294	0	0	0	0	0	0	0	0	0	0	0	0	0
RAB4A	0	0	1.18333	1.0557	0	2.70539	0	1.06263	0	0.95064	0	0	0	0	0	0	0	0	0	0	0	0	0	0	0	0	0	0.436375	0	0	0	0	0	0	0	1.09294	0.95651	0	0	0	0	0.958053	0	0	0	0.831311	0	0	0
NUP133	0	0	0	0	0	0	0	0	0	0	0	0	0	0	0	0	0	0	0	0	0	0	0	0	0	0	1.00197	0	0	0	0	0	0	0	0	0	0	0	0	0	0	0	0	0	0	0	0	0	0
ABCB10	0	0	0	0	0	0	0	0	0	0	0	0	0	0	0	0	0	0	0	0	0	0	0	0	0	0	0	0	0	0	0	0	0	0	0	0	0	0	0	0	0	0	0	0	0	0	0	0	0
GALNT2	0	0	0	0	0	0	0	0	0	0.95064	0	0	0	0	0	0	0	0	0	0	0	0	0	0	0	0	0	0	0	0	0	0	0	0	0	0	0	0	0	0	0	0	0	0	0	0	0	0	0
COG2	0	0	0	0	0	0	0	0	0	0	0	0	0	0	0	0	0	0	0	0	0	0	0	0	0	0	0	0	0	0	0	0	0	0	0	1.09294	0	0	1.19644	0	0	0	0	0	0	0	0	0	0
ARV1	0	0	0	0	0	0	0	0	0	0	0	0	0	0	1.98939	0	0	0	0.837959	0	1.03335	0	0	0.678667	0	0	0	0	0	0	1.32355	0	0	0	0	0	0	0	0	1.1387	0	0	0	0	0	0	0	0	0
C1orf131	0	0	0	1.0557	1.23245	0	0	0	0	0	0	0	0	0	0	0	0	0	0	0.761813	1.03335	0	0	0.678667	0	0	0	0.436375	0	0	1.32355	0	0	0	0	0	0	0	0	0	0	0	0	0	0	0	0	0	2.3069
GNPAT	0	0	0	0	0	0	0	0	1.09969	0	0	0	0	0	0	0	0	0	0	0	0	0	0	0.678667	0	0	0	0	0	0	0	0	0	0	0	0	0	0	0	0	0	0	0	0	0.715031	0	0	0	0
SPRTN	0	0	0	0	0	0	0	1.06263	0	0	0	0	0	0	0.994696	0	0	2.00281	0	0	0	0	0	0	0	0	0	0	0	0	0	0	0	0	0	0	0	0	0	1.1387	0	0	0	0	0	0	0	0	0
EGLN1	0	0	0	0	0	0	1.06231	0	0	0	0	0	0	0	0	0	0	0	0	0	1.03335	0	0	0	0	0	0	0	0	1.02326	0	0	0	0	0	1.09294	0	0	0	0	0	0	0.981002	0	0.715031	0	0	0	0
TSNAX	0	0	0	0	1.23245	0	0	0	0	0	0	0	0	0	0	0.951402	0	0	0	0	0	0	0	0	0	0	0	0.436375	0	0	0	0.842118	1.31137	0	0	0	0	0	1.19644	0	0.882586	0	0	0	0	0.831311	0	0	0
DISC1	0	0	0	0	0	0	0	0	0	0	0	0	0	0	0	0	0	0	0	0	0	0	0	0	0	0	0	0	0	0	0	0	0	0	0	0	0	0	0	0	0	0	0	0	0	0	0	0	0
NTPCR	0	0	0	0	0	0	0	0	1.09969	0	0	0	0	0	0	0	0	0	0	0	0	0	0	0	0	0	0	0	0	0	0	0	0	0	0	0	0	0	0	0	0	0	0	0	0	0	0	0	0
COA6	0	0	0	0	0	0	0	0	0	0	0	0	0	0	0	0	0	0	0	0	0	0	0	0	0	0	0	0	0	0	0	0	0	0	0	0	0	1.47353	0	0	0	0	0	1.02268	0	0	0	0	0
TARBP1	0	0	0	0	0	0	0	0	0	0	0	0	0	0.975897	0	0	0	0	0	0	0	0	0	0	0	1.7569	1.00197	0.436375	1.22608	0	0	0	0	0	0	0	0	1.47353	1.19644	0	0	0	0	0	0	0	0.923057	0	0
IRF2BP2	0	0	0	0	0	0	0	0	0	0	0	0	0	0	0	0.951402	0	0	0	0.761813	0	0	1.08002	0.678667	0	0	0	0	0	0	0	0	1.31137	0.978577	1.06613	0	0	0	1.19644	0	0	0	0	0	0.715031	0.831311	0	0	0
TOMM20	0	0.716613	0	1.0557	0	0	0	1.06263	0	0	0	1.86106	1.49926	0	0	0.951402	0.957024	0	0.837959	1.52363	1.03335	0	0	0	0	1.7569	0	0	1.22608	1.02326	2.6471	0	1.31137	0	1.06613	0	0.95651	0	1.19644	1.1387	0	0.958053	0.981002	0	0.715031	0.831311	0.923057	0	2.3069
ARID4B	0	0.716613	0	0	0	0	1.06231	0	0	0	0	0	0	0	0	0.951402	0	0	0	0	1.03335	1.60713	1.08002	0	0.838945	0	0	0	1.22608	0	0	0	1.31137	0	2.13226	0	0.95651	0	0	0	0	0	0.981002	1.02268	1.43006	0	0	3.32991	0
GGPS1	0	0	0	0	0	0	0	0	0	0	0	0	0	0	0	0.951402	0.957024	0	0.837959	0	0	0.803563	0	0	0	0	0	0	0	1.02326	1.32355	0	0	0	0	0	0	0	1.19644	0	0	0	0.981002	0	0	0.831311	0	0	0
LYST	0	0	0	1.0557	0	0	0	0	0	0	1.10515	0	0	0	0	0	0	0	0	0	0	0	0	0	0	0	0	0	0	0	0	0	0	0	0	0	0	0	0	0	0.882586	0	0	0	0	0	1.84611	0	0
NID1	0	0	0	0	0	0	0	0	0	0	0	0	0	0	0	0	0	0	0	0	0	0	0	0	0	0	0	0	0	0	0	0	0	0	0	0	0	0	0	0	0	0	0	0	0	0	0	0	0
GPR137B	0	0	0	0	0	0	0	0	0	0	0	0	0	0	0	0	0	0	0	0	0	0	0	0	0	0	0	0	0	0	0	0	0	0	0	0	0	0	0	0	0	0	0	0	0	0	0	0	0
ERO1B	0	0	0	0	0	0	0	0	0	0	0	0	0	0	0	0	0	0	0	0	0	0	0	0	0	0	0	0	0	0	0	0	0	0	0	0	0	0	0	0	0	0	0	0	0	0	0	0	0
LGALS8	0	0	0	0	0	2.70539	0	0	0	0	0	0	0	0	0	0	0	0	0	0	0	0	0	0.678667	0	0	1.00197	0	0	0	0	1.68424	0	0	0	0	0	0	1.19644	0	0	0	0	0	0	0	0	0	0
HEATR1	0	0	0	0	0	0	0	0	0	0	0	0	0	0	0	0	0	0	0	0	0	0	0	0	0	0	0	0	0	0	0	0	0	0	0	0	0	0	1.19644	0	0	0	0	0	0	0	0	0	0
MTR	0	0	0	0	1.23245	0	0	0	0	0	0	0	0	0	0	0	0	0	0	0	0	0	0	0	0	0	0	0	0	0	1.32355	0	0	0	0	0	0	0	0	0	0	0	0	0	0	0.831311	0	0	0
FH	0	0	0	1.0557	0	0	0	0	0	0	0	0	0	0	0	0	0	0	0	0.761813	0	0	0	0	0	0	0	0	0	0	0	0	0	0	0	0	0	0	0	0	0.882586	0	0	0	0	0	0	0	0
KMO	0	0	0	0	0	0	0	0	0	0	0	0	0	0	0	0	0	0	0	0	0	0	0	0	0	0	0	0.436375	0	0	0	0	0	0	0	0	0	0	0	0	0	0	0	0	0	0	0	0	0
OPN3	0	0	0	0	0	0	0	0	0	0	0	0	0	0	0	0	0	0	0.837959	0	0	0	0	0	0	0	0	0	0	0	1.32355	0	0	0	0	0	0	0	0	0	0	0	0	0	0	0	0	0	0
CHML	0	0	0	0	0	0	0	0	0	0	0	0	0	0	0	0	0.957024	0	0	0	0	0	0	0	0	0	0	0	0	0	0	0	0	0	0	0	0	0	0	0	0	0	0	0	0	0	0.923057	0	0
CEP170	0	0	0	0	0	0	0	0	0	0	0	0	0	0.975897	0	0	0	0	0	0	0	0	0	0	0	0	0	0	0	0	0	0	0	0	0	0	0	0	0	0	0	0	0	0	0	0	0	0	0
SDCCAG8	0	0	0	0	0	0	0	0	0	0.95064	0	0	0	0	0	0	0	0	0.837959	0	0	0	0	0	0	0	0	0	0	0	1.32355	0	0	0	0	1.09294	0	0	0	0	0	0	0	0	0	0	0	0	0
AKT3	0	0	0	0	0	0	0	0	0	0	0	0	0	0	0	0	0	0	0	0	0	0	0	0	0	0	0	0	0	0	0	0	0	0	0	0	0	0	0	0	0	0	0	0	0	0	0	0	0
ZBTB18	0	0	0	0	0	0	0	0	0	0	0	0	0	0	0	0	0	0	0	0	0	0	0	0	0	0	0	0	0	0	0	0.842118	0	0	0	0	0	0	0	0	0	0	0	0	0	0	0	0	1.15345
ADSS	0	1.43323	0	1.0557	0	0	0	0	0	0	0	0	0	0	0	0	0	0	0.837959	0.761813	0	0	0	0	0	0	2.00394	0	0	0	0	0	0	0	0	0	0	0	0	0	0	0	0	0	0.715031	0	0.923057	1.66495	1.15345
DESI2	0	0	0	0	0	0	0	0	0	0	0	0	0	0	0	0	0	0	0.837959	0	0	0	0	0	0	0	0	0.436375	0	0	0	0	0	0	0	0	0	0	0	0	0	0	0	0	0	0	0	0	0
COX20	0	0	0	0	0	0	0	0	0	0.95064	0	0	0	0	0.994696	0	0	0	0	0	0	0.803563	1.08002	0	0	0	1.00197	0	0	0	0	0	0	0	0	0	0	0	0	0	0	0	0	0	0	0	0	0	0
HNRNPU	2.9495	0	0	0	1.23245	0	2.12463	0	1.09969	0.95064	0	0	0	0.975897	0	0.951402	0	0	0	0	0	1.60713	0	0.678667	0.838945	0	0	0.436375	1.22608	0	1.32355	0.842118	1.31137	0.978577	0	2.18589	0.95651	1.47353	0	2.2774	0	1.91611	1.962	1.02268	0	0	0.923057	0	0
EFCAB2	0	0	0	0	0	0	0	0	0	0	1.10515	0	0	0.975897	0	0	0	0	0	0	0	0	0	0	0	0	0	0	0	0	0	0	0	0	0	0	0	1.47353	0	0	0	0	0	0	0	0	0	0	0
SMYD3	0	0	0	0	0	0	0	0	0	0	0	0	0	0	0	0	0	0	0	0	0	0	0	0	0	0	1.00197	0	0	0	0	0	0	0	0	0	0	0	0	0	0	0	0	0	0	0	0	0	0
TFB2M	0	0	0	0	0	0	0	0	0	0	0	0	0	0	0	0	0	0	0	0	0	0	0	0	0	0	0	0.436375	0	0	0	0	0	0	0	0	0	0	0	0	0	0	0	0	0	0	0	0	0
CNST	1.47475	0	0	0	0	0	0	0	0	0	0	0	0	0.975897	0	0.951402	0	0	0	0	1.03335	0	1.08002	0.678667	0	0	0	0.436375	0	0	0	0.842118	0	0	1.06613	1.09294	0	0	0	0	0	0	0	0	1.43006	0	0	0	0
SCCPDH	0	0	0	0	0	0	0	0	0	0	0	0	0	0	0	0	0.957024	0	0	0	0	0	0	0	0	0	0	0	0	0	0	0	0	0	0	0	0	0	0	0	0	0	0	0	0	0	0	0	0
AHCTF1	0	0	0	0	0	0	0	0	0	0	0	0	0	0	0	0	0	0	0	0	0	0	0	0	0	0	0	0.436375	0	0	0	0	0	0	0	0	0	0	0	0	0	0	0.981002	0	0	0	0	0	0
ZNF669	0	0.716613	0	0	0	0	0	0	0	0	0	0	0	0	0	0	0	0	0	0	0	0	0	0	0	0	0	0	0	0	0	0	0	0	0	0	0	0	0	0	0	0	0	0	0	0	0	0	0
ZNF124	0	0	0	0	0	0	0	0	0	0	0	0	0	0	0	0	0	0	0	0	0	0	0	0	0	0	0	0	0	0	0	0	0	0	0	0	0	0	0	0	0	0	0	0	0	0	0	0	0
NLRP3	0	0	0	0	0	0	0	0	0	0	0	0	0	0	0	0	0	0	0	0	0	0	0	0	0	0	0	0	0	0	0	0	0	0	0	0	0	0	0	0	0.882586	0	0	0	0	0	0	0	0
TRIM58	0	0	0	0	0	0	0	0	0	0	0	0	0	0	0	0	0	0	0	0	0	0	0	0	0	0	0	0	0	0	0	0	0	0	0	0	0	0	0	0	0	0	0	0	0	0	0	0	0
ZNF672	1.47475	0	0	0	0	0	0	0	0	0.95064	0	0	0	0	0	0.951402	0	0	0	0	0	0	0	0	0	0	0	0	0	0	0	0	0	0	0	0	0	0	0	0	0	0	0	0	0	0	0	0	0
ZNF692	0	0	0	0	0	0	0	0	0	0	0	0	0.749632	0	0	0	0	0	0	0	0	0	0	0	0	0	0	0	0	0	0	0	0	0.978577	0	0	0	0	0	0	0	0	0	0	0	0	0	0	0
SH3YL1	0	0	0	0	0	0	0	0	0	0	0	0	0.749632	0.975897	0	0	0	0	0	0	0	0	0	0	0	0	0	0	0	0	0	0.842118	0	0	0	0	0	0	0	0	0.882586	0	0	1.02268	0	0	0	0	0
ACP1	0	0	0	0	1.23245	0	0	0	0	0	0	0	0.749632	1.95179	0	0	0	2.00281	1.67592	0.761813	0	0.803563	0	0	0	0	0	0	0	0	0	0	0	0	0	0	0.95651	0	1.19644	0	0	0	0	1.02268	0.715031	0.831311	0	0	0
TMEM18	0	0	2.36666	1.0557	0	0	0	0	0	0	0	0	0	0	0	0	0	0	0	0	0	0	0	0	0	1.7569	0	0	0	0	0	0	0	0	1.06613	0	0	0	0	0	0.882586	0	0	0	0	0	0	0	0
TRAPPC12	0	0	0	0	0	0	0	0	0	0	0	0	0	0	0	0	0	2.00281	0	0	0	0	0	0	0	0	0	0	0	0	0	0.842118	0	0	0	0	0	0	0	0	0	0	0	0	0	0	0.923057	0	0
ADI1	1.47475	1.43323	0	0	0	0	0	0	1.09969	0	0	0.93053	0	0	0	0	0	2.00281	0.837959	0	0	0.803563	0	0	0.838945	0	1.00197	0.436375	0	0	0	0	0	0	0	0	0	0	0	0	0	0	0.981002	0	0.715031	0	0	0	0
RNASEH1	0	0	0	0	0	0	0	0	0	0	0	0.93053	0	0	0	0	0	0	0	0	0	0	0	0	0	0	0	0	0	0	0	0	0	0	1.06613	0	0	0	0	0	0	0	0	0	0	0	0	0	0
RPS7	20.6465	14.3323	15.3833	14.7799	19.7191	10.8216	9.56082	11.6889	7.69784	17.1115	11.0515	13.958	20.9897	10.7349	16.9098	16.1738	17.2264	18.0253	10.8935	10.6654	17.567	13.6606	12.9603	14.252	15.94	14.0552	11.0217	13.5276	12.2608	13.3024	3.97065	12.6318	11.8024	13.7001	12.7935	16.3942	17.2172	11.7883	8.37508	2.2774	11.4736	19.1611	11.772	14.3175	10.7255	14.1323	8.30751	14.9846	17.3017
CMPK2	0	0	0	0	0	0	0	0	0	0	0	0	0	0	0	0	0	0	0	0	0	0	0	0	0	0	0	0	0	0	0	0	0	0	0	0	0	0	0	0	0	0	0	0	0	0	0	0	0
ID2	0	2.14984	0	0	1.23245	2.70539	0	0	0	0	1.10515	0.93053	0	0	0	0.951402	0	2.00281	0	0.761813	1.03335	1.60713	0	0	0	0	1.00197	0.436375	4.90434	0	0	0	1.31137	0	1.06613	0	0	1.47353	1.19644	0	0.882586	0.958053	0	0	2.86012	0	0	0	0
KIDINS220	0	0	0	1.0557	0	0	0	0	0	0	0	0	0.749632	0	0	0	0	0	0	0	0	0	0	0	0	0	0	0	0	0	0	0.842118	0	0.978577	0	0	0	0	0	0	0	0	0	0	0	0	0	0	0
ITGB1BP1	0	0	0	0	1.23245	0	0	0	1.09969	0.95064	0	0	0	0	0	0	0	0	0	0	0	0	0	0	0	0	0	0	0	0	1.32355	0	0	0	1.06613	0	0	1.47353	0	1.1387	0	0	0	1.02268	0	0.831311	0	1.66495	0
CPSF3	0	0	0	0	1.23245	0	0	0	1.09969	0	0	0	0	0	0	0	0	0	0	0.761813	0	0	0	0	0	0	0	0.436375	0	0	0	0	0	0	0	0	0	0	0	0	0	0	0	0	0	0	0	0	0
IAH1	1.47475	0	0	0	0	0	0	1.06263	1.09969	0	0	0	0	0	0	0.951402	0	0	0.837959	0	0	0	1.08002	0	0	3.51381	0	0	1.22608	0	0	0	0	0.978577	0	0	0	0	0	0	0	0.958053	0	1.02268	0	0	0	1.66495	1.15345
ADAM17	0	0	0	0	2.46489	0	0	0	0	0	0	0	0	0	0	0	0	0	0	0	0	0	0	0	0	0	0	0.436375	0	0	0	0	0	0	0	0	0	0	0	0	0	0	0	0	0	0	0	0	0
YWHAQ	0	0	0	1.0557	0	0	0	0	1.09969	0.95064	0	0	0	0	0	0.951402	0.957024	0	0.837959	0.761813	0	0.803563	1.08002	0.678667	0.838945	0	0	1.30912	0	0	0	0	0	0	1.06613	0	0	0	0	0	0	0	0	1.02268	0.715031	0	0.923057	0	1.15345
TAF1B	0	0	0	1.0557	0	0	0	0	0	0	0	0	0	0	0	0	0	0	0	0	0	0	0	0	0	0	0	0	0	0	0	0	0	0	0	0	0	0	0	0	0	0	0	0	0	0	0	0	0
KLF11	0	0	0	0	0	0	0	0	0	0	0	0	0	0	0	0	0	0	0	0	0	0	0	0	0	0	0	0	0	0	0	0	0	0	0	0	0	0	0	0	0	0	0	0	0	0	0	0	0
HPCAL1	0	0.716613	0	1.0557	0	0	1.06231	0	0	0	0	0	0	0.975897	0.994696	0.951402	0	0	0.837959	0.761813	1.03335	0	0	0	0.838945	0	0	0.436375	0	0	0	0.842118	0	0.978577	0	2.18589	0	1.47353	0	0	0	0	0	0	0	0.831311	0	0	0
ODC1	0	0.716613	0	0	0	0	0	0	0	0	0	0	0	0	0	0	0	0	0	0	0	0	0	0	0	0	0	0	0	1.02326	0	0.842118	0	0.978577	0	0	0	1.47353	0	0	0	0	0	1.02268	0	0	0.923057	0	0
NOL10	0	0	0	0	0	0	0	0	0	0	0	0	0	0	0	0	0	0	0	0	0	0	0	0	0.838945	0	0	0	0	0	1.32355	0	0	0.978577	0	0	0	0	0	0	0	0	0	0	0	0	0	0	0
PDIA6	0	0	0	0	1.23245	0	0	0	0	0	0	0	0.749632	0	0	0	0.957024	0	0	0	0	0	0	0	0	0	0	0.436375	0	1.02326	0	0	0	0.978577	1.06613	0	0	0	0	0	0	0	0	0	0.715031	0	0	0	0
PQLC3	1.47475	0	0	1.0557	0	0	0	0	0	0	0	0	0.749632	0	0	0	0.957024	0	0	0	0	0	0	0.678667	1.67789	0	0	0	0	0	0	0	0	0.978577	0	0	0	0	0	0	0	0	0	0	0	0	0	1.66495	0
LPIN1	0	0	0	0	0	2.70539	0	0	0	0	0	0	0	0.975897	0	0	0	0	0	0	0	0	0	0	0	0	0	0	0	0	0	0	0	0	0	0	0	0	1.19644	0	0	0	0.981002	0	0	0	0	0	0
TRIB2	0	0	0	0	0	0	0	0	0	0	0	0	0	0	0	0	0	0	0	0.761813	0	0	0	0	0	0	0	0	0	0	1.32355	0	0	0	0	0	0	0	0	0	0	0	0	0	0	0	0	0	0
NBAS	0	0	0	0	0	0	0	1.06263	0	0	0	0	0	0	0	0	0	0	0	0	0	0	0	0	0	0	0	0	0	0	0	0	0	0	0	0	0	0	0	0	0	0.958053	0	0	0	0	0	0	0
DDX1	1.47475	0	0	1.0557	0	0	0	0	0	0	1.10515	0	0	0	0	0	0	0	0	0	0	0	0	0.678667	0	0	1.00197	0	0	1.02326	0	0	0	0	0	2.18589	0	0	0	0	0	0	0	0	0	0	0	0	0
FAM49A	0	0	0	0	0	0	0	0	0	0	0	0	0	0	0	0	0	0	0	0	0	0	0	0	0	0	0	0	0	0	0	0	0	0	0	0	0	0	0	0	0	0	0	0	0	0	0	0	0
SMC6	0	0	0	0	0	0	0	0	0	0	0	0	0	0	0	0	0	0	0	0	0	0	0	0	0	0	0	0	0	0	0	0	0	0	0	0	0	0	0	0	0	0	0	0	0	0	0	0	0
RDH14	0	0	0	0	0	0	0	0	0	0	0	0	0	0	0	0	0	0	0	0.761813	0	0	0	0	0	0	0	0.87275	0	0	0	0	0	0.978577	0	0	0	1.47353	0	0	0	0.958053	0	0	0	0	0	0	1.15345
TTC32	0	0	0	0	0	0	0	0	0	0	0	0	0	0	0	0	0	0	0	0	0	0	0	0	0	0	0	0	0	0	0	0	0	0	0	0	0	0	0	0	0	0	0	0	0.715031	0	0	0	0
LAPTM4A	0	0.716613	0	0	0	0	0	0	1.09969	0	0	0	0	0	0	0.951402	0	0	0	0	0	0	0	0	0	0	2.00394	0.436375	0	0	0	0	0	0	0	0	0	0	1.19644	0	0	0.958053	0	0	0.715031	0	0	0	0
PUM2	0	0	0	0	0	0	0	0	0	0	0	0.93053	0.749632	0	0.994696	0	0	2.00281	0	0	0	0	0	0	0	0	0	0	0	0	0	0	0	0.978577	1.06613	0	0	0	0	0	0	0	0	0	0	0	0.923057	0	0
RHOB	0	0	1.18333	0	0	0	0	0	0	0	0	0.93053	0	0	0	0	0	0	0.837959	0.761813	0	0	0	0	0	0	0	0.436375	0	0	0	0	0	0	0	0	0	0	0	0	0	0	0	0	0	0.831311	0	0	0
HS1BP3	0	0	0	0	0	0	0	0	0	0	0	0	0	0	0	0	0	0	0	0	0	0	0	0	0	0	0	0	0	0	0	0	0	0	0	0	0	0	0	0	0	0	0	0	0	0	0	0	0
ATAD2B	0	0	0	0	0	0	0	0	0	0	0	0	0	0	0	0	0	0	0	0	0	0	0	0	0	0	0	0	0	0	0	0	0	0	0	0	0	0	0	0	0	0	0	0	0	0	0	0	0
UBXN2A	0	0	0	0	0	0	0	0	1.09969	0	0	0	0	0	0	0	0	0	0	1.52363	0	0	0	0	0	0	0	0	0	1.02326	0	0	0	0	0	0	0	0	0	0	0	0	0.981002	1.02268	0	0	0	0	0
SF3B6	0	0	0	0	2.46489	0	0	3.18789	1.09969	0	0	1.86106	0	0	0.994696	0	1.91405	0	0	0.761813	2.06671	0	0	0.678667	0	0	0	0.436375	0	0	0	0	0	0.978577	1.06613	0	1.91302	1.47353	0	1.1387	0	0	1.962	1.02268	0	0.831311	0.923057	0	0
FAM228B	0	0	0	0	0	0	0	0	0	0	0	0	0	0	0	0	0	2.00281	0	0	1.03335	0	0	0	0	0	0	0	0	0	0	0	0	0	0	0	0	0	0	0	0	0	0	0	0	0	0	0	0
TP53I3	0	0	0	0	0	0	0	0	0	0	0	0	0	0	0	0	0	0	0	0	0	0	0	0	0	0	0	0	0	0	0	0	0	0	0	0	0	0	0	0	0	0	0	0	0	0	0	0	0
ITSN2	0	0	0	1.0557	1.23245	0	0	1.06263	0	0	0	0	0.749632	0	0.994696	0	0	2.00281	2.51388	0	0	0	0	1.35733	0	0	1.00197	0	0	1.02326	1.32355	0	1.31137	0	1.06613	0	0	1.47353	0	1.1387	0	0.958053	0.981002	0	0	0	0	0	0
NCOA1	0	0	0	0	1.23245	0	0	0	0	0	0	0	0	0	0	0.951402	0	0	0	1.52363	0	0	0	0	0	0	0	0	0	0	0	0	0	0	0	0	0	0	0	0	0	0	0	0	0	0	0	0	0
PTRHD1	1.47475	0	0	0	0	2.70539	0	0	0	0	0	0	0	0	0	0	0	0	0	0	0	0	0	0	0	0	0	0.87275	0	0	0	0	1.31137	0	0	0	0	0	0	0	0	0	0	1.02268	0	0	0	0	0
POMC	0	0	0	0	0	0	0	0	0	0	0	0	0	0	0	0	0.957024	0	0	0	0	0	0	0	0	0	0	0	0	0	0	0	0	0	0	0	0	0	0	1.1387	0	0	0	0	0	0	0	0	1.15345
DNMT3A	0	0	0	0	0	0	0	0	0	0	0	0	0	0	0	0	0	0	0	0.761813	0	0	0	0	0	0	0	0	1.22608	1.02326	0	0	0	0	0	0	0	0	0	0	0	0	0	0	0.715031	0.831311	0	0	0
ASXL2	0	0	0	0	0	0	0	0	0	0	0	0	0	0	0	0	0	0	0	0	0	0	0	0	0	0	0	0	0	0	0	0	0	0	0	0	0	0	0	0	0	0	0	0	0	0	0	0	0
RAB10	0	0	0	0	0	2.70539	0	0	0	0.95064	0	0	0	0	0	0	0	0	0	0	0	0	0	0	0	0	0	0	0	1.02326	0	0.842118	1.31137	0	0	0	0	0	0	0	0	0	0	0	0	0	0	0	0
HADHA	0	0	2.36666	1.0557	0	0	1.06231	1.06263	0	0	1.10515	0	1.49926	1.95179	0	0	0	0	0.837959	0	0	0.803563	0	2.036	0.838945	0	1.00197	0	0	0	0	0	1.31137	0	0	1.09294	0	0	0	0	0	0.958053	0	0	0.715031	1.66262	0	0	0
HADHB	1.47475	0	0	0	0	0	0	1.06263	0	0	0	0	0	0.975897	0	0	0	2.00281	0	0.761813	0	0	0	0.678667	0	0	1.00197	0.436375	0	0	0	0	0	0.978577	0	0	0	1.47353	0	0	0	0	0	0	0	0	0	0	1.15345
SLC35F6	0	0	1.18333	0	0	0	0	0	0	0	0	0	0	0	0	0	0	0	2.51388	0	0	0	0	0	0	1.7569	0	0	0	1.02326	0	0	0	0	0	0	0	0	0	0	0	0	0	0	0	0	0	0	0
TMEM214	0	0	0	0	0	0	0	0	0	0	0	0	0	0	0	0	0	0	0	0	0	0	0	0	0	0	0	0	0	0	0	0	0	0	0	1.09294	0	0	0	0	0	0	0	0	0	0	0	0	0
OST4	1.47475	2.86645	1.18333	3.16711	4.92978	8.11617	5.31157	1.06263	2.19938	1.90128	1.10515	0	2.2489	2.92769	0	2.85421	3.8281	4.00562	3.35183	1.52363	1.03335	4.82138	1.08002	1.35733	1.67789	5.27071	1.00197	0.87275	0	1.02326	1.32355	0.842118	2.62275	0	2.13226	0	0.95651	4.4206	1.19644	2.2774	3.53034	3.83221	0.981002	1.02268	1.43006	2.49393	1.84611	0	3.46034
PREB	0	0	0	0	0	0	0	0	0	0.95064	0	0	0	0	0	0	0	0	0	0.761813	0	0	0	0.678667	0	0	0	0	0	0	1.32355	0	0	0	0	0	0	0	0	0	0	0	0	0	0	0	0	0	0
SLC5A6	0	0	0	0	0	0	0	0	1.09969	0	0	0	0	0	0	0	0	0	0	0	0	0	0	0	0	0	0	0	0	0	0	0.842118	0	0	0	0	0	1.47353	0	0	0	0	0	1.02268	0	0	0	0	0
ATRAID	1.47475	0	0	0	0	0	1.06231	0	0	0	0	0	0.749632	0	0	0	0.957024	0	0	0	3.10006	0.803563	0	0	0.838945	0	0	0	0	0	1.32355	0	0	0	0	0	0	0	1.19644	0	0	0.958053	0	0	0	0	0.923057	0	0
MPV17	0	0	0	0	0	0	0	0	0	0	0	0	0.749632	0	0	0	0	0	0	0	0	0	0	0.678667	0	0	0	0	0	0	0	0	0	0	0	0	0	0	0	0	0	0	0	0	0	0	0	0	0
GTF3C2	0	0	0	0	1.23245	0	0	0	0	0	0	0	0	0	0	0	0	0	0	0	0	0	0	0	0	0	0	0	0	0	0	0	0	0	0	0	0	0	0	0	0	0	0	0	0	0	0	0	0
EIF2B4	0	0	0	0	0	0	0	0	0	0	0	0	0	0	0	0	0	0	0	0	0	0	0	0	0	0	0	0	0	0	0	0	0	0	0	0	0	0	0	0	0	0	0	0	0	0	0	0	0
SNX17	0	0.716613	0	0	2.46489	0	0	1.06263	0	0	1.10515	0	0	0.975897	0	0	0	0	1.67592	0	0	0	0	0	0.838945	0	0	0	0	0	0	0.842118	0	0	1.06613	1.09294	0	1.47353	0	0	0	0	0	1.02268	0	0	0	0	0
PPM1G	0	0.716613	0	0	1.23245	0	0	0	0	0.95064	0	0	0	0	0	0	0	0	0	1.52363	0	0.803563	0	0.678667	0	1.7569	1.00197	0.436375	0	0	1.32355	0	0	0	0	1.09294	0	0	1.19644	0	0.882586	0	0.981002	0	0.715031	0	0	0	0
NRBP1	0	0	0	0	0	0	0	0	1.09969	0	0	0	0	0	0.994696	0	0.957024	0	0	0	0	0	0	0	0	0	0	0	0	0	0	0	0	0	0	0	0	0	0	0	0	0	0	0	0	0	0	0	0
ZNF512	0	0	0	1.0557	0	0	0	0	0	0	0	0	0	0	0	0	0	0	0	0	0	0	0	0	0	0	0	0	0	0	0	0	0	0.978577	1.06613	0	0	0	0	0	0	0	0	0	0	0	0	0	0
GPN1	0	0	0	1.0557	0	0	0	0	0	0	1.10515	0	0	0	0	0	0.957024	0	0	0	0	0	0	0	0	0	0	0.436375	0	0	1.32355	0	0	0	0	0	0	0	1.19644	0	0	0	0	0	0	0	0	0	0
SUPT7L	0	0	0	0	0	0	0	0	0	0	0	0	0	0	0	0	0.957024	0	0.837959	0	0	0	0	0	0	0	0	0	0	0	0	0	0	0	0	0	0	0	0	0	0	0	0	0	0	0	0	0	0
SLC4A1AP	0	0	0	0	0	0	1.06231	0	0	0	0	0	0	0	0	0	0	0	0	0	0	0	0	0	0	0	0	0	0	1.02326	0	0	0	0	0	0	0	0	0	0	0	0	0	0	0	0	0	0	0
MRPL33	1.47475	0	0	0	1.23245	0	1.06231	1.06263	0	0.95064	0	0	0	0	0	2.85421	0	0	0.837959	0	0	0	0	0	1.67789	0	0	0	0	0	1.32355	0.842118	0	0	0	0	0	1.47353	0	0	0	0.958053	0	0	0	0	0	0	0
FOSL2	0	0	0	0	0	0	0	0	0	0	0	0	0	0	0	0	0	0	0	0	0	0	0	0	0	0	0	0	0	0	0	0	0	0	0	0	0	0	0	0	0	0	0	0	0	0	0.923057	0	0
PLB1	0	0	0	0	0	0	0	0	0	0	0	0	0	0	0	0	0	0	0	0	0	0	0	0	0	0	0	0	0	0	0	0	0	0	0	0	0	0	0	0	0	0	0	0	0	0	0	0	0
PPP1CB	1.47475	0	0	0	1.23245	0	0	0	1.09969	0	1.10515	0	1.49926	0	0	0	0.957024	0	0	0	0	0	0	1.35733	0	1.7569	0	1.30912	0	2.04652	0	0	0	0	0	0	0.95651	1.47353	0	1.1387	0	0	0.981002	1.02268	0	0.831311	0.923057	0	1.15345
TRMT61B	0	0	0	0	0	0	0	1.06263	0	0	0	0.93053	0	0	0	0	0	0	0	0	0	0	0	0	0	0	0	0	0	0	0	0	0	0	0	0	0	0	0	0	0	0	0	0	0	0	0	0	0
WDR43	0	0	0	0	0	0	0	0	1.09969	0	0	0	0	0	0	0	0	0	0	0.761813	0	0	0	0	0	0	0	0	0	0	0	0.842118	0	0	0	0	0	1.47353	0	0	0	0	0	0	0	0	0	0	0
CLIP4	0	0.716613	0	0	0	0	0	0	0	0	0	0	0	0	0	0	0	2.00281	0	0	0	0	0	0	0	0	0	0	0	0	0	0	0	0	0	1.09294	0	0	0	0	0	0	0	0	0	0	0	0	0
YPEL5	1.47475	0.716613	0	0	1.23245	2.70539	3.18694	0	0	0.95064	0	0.93053	0	0.975897	0	0	0	0	0	0	3.10006	1.60713	1.08002	0	1.67789	1.7569	2.00394	1.30912	1.22608	2.04652	2.6471	0.842118	0	0.978577	0	0	0.95651	0	2.39288	1.1387	0	0	0	1.02268	0.715031	0	0	1.66495	1.15345
LBH	1.47475	0.716613	1.18333	3.16711	0	0	0	3.18789	1.09969	0.95064	0	0	0	0.975897	0	0	0.957024	0	0	0.761813	0	2.41069	3.24007	0	0.838945	0	1.00197	1.30912	1.22608	3.06979	1.32355	0	0	2.93573	4.26451	0	1.91302	1.47353	0	0	0.882586	0	0.981002	0	0	0.831311	0.923057	1.66495	1.15345
MEMO1	0	0	0	0	0	0	0	0	0	0	0	0	0	0	0	0	0	0	0	0	0	0	0	0	0	0	0	0	0	0	0	0	0	0	0	0	0	0	0	0	0	0	0	0	0	0	0	0	0
DPY30	0	0	0	0	0	0	0	1.06263	1.09969	0	0	0	0.749632	0.975897	0	0	0	0	0	0.761813	1.03335	0.803563	0	0.678667	0.838945	0	0	0	0	1.02326	1.32355	0	0	0	0	0	0	1.47353	0	0	0	0	0	0	0	0.831311	0.923057	0	0
SPAST	0	0	0	0	0	0	0	0	0	0	0	0	0	0	0	0	0	0	0	0	0	0	0	0	0	0	0	0	0	0	0	0	0	0	0	0	0	0	0	0	0	0	0	1.02268	0	0	0	0	0
YIPF4	0	0	0	0	0	0	0	0	0	0.95064	0	0	0	0	0	0	0	0	0	0	0	0	0	0	0	0	0	0	0	0	0	0	1.31137	0	1.06613	0	0	0	1.19644	1.1387	0	0	0	2.04535	0	0	0	0	0
BIRC6	0	0	0	0	0	0	0	1.06263	1.09969	0.95064	0	0	0	0	0	0	0	0	0.837959	0	0	0	0	0	0	1.7569	0	0	0	0	0	1.68424	0	1.95715	0	0	0	0	0	0	0	0	0	0	0	0	0	0	0
RASGRP3	0	0	0	0	0	0	0	0	0	0	0	0	0	0	0	0	0	0	0	0	0	0	0	0	0	0	0	0	0	0	0	0	0	0	0	0	0	0	0	0	0	0	0	0	0	0	0	0	0
FAM98A	0	0	0	0	1.23245	0	0	0	0	0	0	0.93053	0	0	0	0	0	0	0	0	0	0	0	0	0	0	0	0	0	0	0	0	0	0	0	0	0	0	0	0	0	0	0	0	0	0	0	0	0
FEZ2	0	0	0	0	0	0	0	0	0	0	0	0	0	0	0	0	0	0	0.837959	0	0	0	0	0	0	0	0	0.436375	0	0	0	0	0	0	0	0	0	0	0	0	0	0	0	0	0	0	0	0	0
STRN	0	0	0	0	0	0	0	0	0	0	0	0	0	0	0	0	0	0	0	0	0	0	0	0	0	0	0	0	0	0	0	0	0	0	0	0	0	0	0	0	0	0	0	0	0	0	0	0	0
HEATR5B	0	0	0	0	1.23245	0	0	0	0	0	0	0	0	0	0	0	0	0	0	0	0	0	0	0	0	0	0	0	1.22608	1.02326	0	0	0	0	0	0	0	0	0	0	0	0	0	0	0	0	0	0	0
GPATCH11	0	0	0	0	0	0	0	0	0	0	0	0	0	0	0	0	0	0	0	0	0	0	0	0	0	0	0	0	0	0	0	0.842118	0	0	0	0	0	0	0	0	0	0	0	0	0	0	0	0	0
EIF2AK2	0	0	0	0	0	0	0	0	0	0	0	0	0	0	0	0	0	0	0	0.761813	0	0	0	0	0	0	0	0	0	0	0	0	1.31137	0.978577	1.06613	0	0	0	1.19644	0	0	0	0	0	0	0	0	0	0
CEBPZOS	0	0	0	0	0	0	0	0	0	0.95064	0	0	0	0	0	0.951402	0.957024	0	0	0	0	0.803563	0	0.678667	0	1.7569	0	0.436375	0	0	0	0	0	0	0	0	0	0	0	0	0	0	0	0	0	0	0	0	0
CEBPZ	0	0	0	0	0	0	0	0	0	0	0	0	0.749632	0.975897	0	0	0.957024	0	0.837959	0	0	0.803563	0	0	0.838945	1.7569	0	0	0	0	0	0	0	0	0	0	0	0	0	0	0	0	0	0	0	0	0	0	0
NDUFAF7	0	0	0	0	0	0	0	0	0	0	0	0	0	0	0	0	0	0	0	0	0	0	0	0	0	0	0	0	0	0	0	0	0	0	0	0	0	0	0	0	0	0	0	0	0	0	0	0	0
PRKD3	0	0	0	0	0	0	0	0	0	0	0	0	0	0	0	0	0	0	0	0	0	0.803563	0	0	0	0	0	0	0	0	0	0	0	0	0	0	0	0	0	0	0	0	0	0	0	0	0	0	0
QPCT	0	0	0	0	0	0	0	0	0	0	0	0	0	0	0	0	0	0	0	0	0	0	0	0	0	0	0	0	0	0	0	0	0	0	0	0	0	0	0	0	0	0	0	0	0.715031	0	0	0	0
CDC42EP3	0	0	0	0	0	0	0	0	0	0	0	0	0	0	0	0.951402	0	0	0	0	0	0	1.08002	0	0	0	0	0	0	0	0	0	0	0	0	0	0.95651	0	0	0	0	0	0	0	0.715031	0	0	0	0
CYP1B1	0	0	0	0	0	0	0	0	0	0	0	0	0	0	0	0	0	0	0	0	0	0	0	0	0	0	0	0	0	0	0	0	0	0	0	0	0	0	0	0	0	0	0	0	0	0	0	0	0
HNRNPLL	0	0	0	0	0	0	0	0	1.09969	0	0	0	0	0	0	0	0	0	0	0	0	0	0	0	0	0	0	0	0	0	0	0	0	0	0	0	0	0	0	0	0	0	0	0	0	0	0	0	0
GALM	0	0	0	0	0	0	0	0	0	0	0	0	0	0	0	0	0	0	0	0	0	0	0	0	0	0	0	0.436375	0	0	0	0.842118	2.62275	0	0	1.09294	0	0	0	0	0	0	0	0	0	0	0	0	0
SRSF7	1.47475	0.716613	0	1.0557	2.46489	0	2.12463	1.06263	0	0.95064	2.2103	1.86106	4.49779	0.975897	2.98409	0	0.957024	2.00281	0.837959	0.761813	1.03335	3.21425	1.08002	0.678667	0.838945	0	1.00197	1.7455	2.45217	2.04652	1.32355	3.36847	1.31137	0.978577	0	1.09294	4.78255	0	1.19644	0	0.882586	0.958053	0.981002	3.06803	1.43006	3.32524	0.923057	1.66495	0
GEMIN6	0	0	0	0	0	0	0	0	0	0	0	0	0	0	0	0	0.957024	2.00281	0.837959	0	0	0	0	0	0	0	0	0	0	0	0	0	0	0	0	0	0	0	0	0	0	0	0.981002	0	0	0	0	0	0
DHX57	0	0	0	0	0	0	0	0	0	0	0	0	0	0	0	0	0	0	0.837959	0	0	0	0	0	0	0	0	0	0	0	0	0	0	0	0	0	0	0	0	0	0	0	0	0	0	0	0	0	0
SOS1	0	0	0	0	0	0	0	0	0	0	0	0	0	0	0	0	0	0	0	0	1.03335	0	1.08002	0	0	0	0	0	0	0	0	0	0	0	0	0	0	0	0	0	0	0	0	0	0	0	0	0	0
THUMPD2	0	0	0	0	0	0	0	0	0	0	0	0.93053	0	0	0	0	0	0	0	0	0	0	0	0	0	0	0	0	0	0	1.32355	0	0	0	0	0	0	0	0	0	0	0	0	0	0	0	0	0	0
SLC8A1	0	0	0	0	0	0	0	0	0	0	0	0	0	0	0	0	0	0	0	0	0	0	0	0	0	0	0	0	0	0	0	0	0	0	0	0	0	0	0	0	0	0	0	0	0	0	0	0	0
EML4	0	0	0	0	0	0	0	0	0	0	0	0	0	0.975897	0	0	0	2.00281	0	0	0	0.803563	1.08002	0	0	0	0	0	0	0	0	0	0	0	0	0	0	0	1.19644	0	0	0.958053	0.981002	0	0	0	0	0	0
COX7A2L	0	1.43323	0	0	3.69734	0	0	0	1.09969	0.95064	0	0.93053	0	0.975897	0.994696	0	0	0	0	0	0	0	0	0.678667	0	1.7569	1.00197	0.87275	1.22608	2.04652	1.32355	0.842118	1.31137	0.978577	2.13226	1.09294	0	0	0	1.1387	0.882586	2.87416	0	0	0.715031	0.831311	0	0	0
HAAO	0	0	0	0	0	0	0	0	0	0	0	0	0	0	0	0	0	0	0	0	0	0	0	0	0	0	0	0	0	0	0	0	0	0	0	0	0	0	0	0	0	0	0	0	0	0	0	0	0
ZFP36L2	0	3.58307	7.09997	0	3.69734	0	5.31157	1.06263	4.39877	3.80256	7.73604	5.58318	4.49779	0.975897	1.98939	5.70841	0.957024	2.00281	3.35183	1.52363	3.10006	0.803563	5.40012	7.46533	0.838945	7.02761	3.00591	2.61825	1.22608	3.06979	3.97065	4.21059	3.93412	12.7215	8.52902	4.37178	1.91302	0	3.58932	5.69351	6.1781	2.87416	3.92401	2.04535	0.715031	2.49393	1.84611	1.66495	3.46034
THADA	0	0	0	0	0	0	0	1.06263	0	0	0	0	0	0	0	0	0	0	0	0	0	0	0	0	0	0	0	0	0	0	0	0	0	0	0	0	0	0	0	0	0	0	0	0	0	0	0	0	0
LRPPRC	0	0	0	0	0	0	1.06231	0	0	0	0	0	0	0	0	0	0.957024	0	0	0	0	0	0	0	0	0	0	0	1.22608	0	0	0	0	0	1.06613	0	0	0	0	0	0	0	0	0	0	0	0.923057	0	0
PPM1B	0	0	0	0	1.23245	0	0	0	0	0	0	1.86106	0	0	0	0.951402	0	0	0	0	0	0	1.08002	0	0	0	0	0	0	0	0	0	0	0.978577	0	0	0	0	1.19644	0	0	0.958053	0	0	0	0	0	0	0
PREPL	0	0	0	0	0	0	0	0	0	0	0	0.93053	0	0	0	0	0	0	0.837959	0	0	0.803563	0	0	0	1.7569	0	0	0	0	0	0	1.31137	0	0	0	0	0	0	0	0	0	0	0	0.715031	0.831311	0	0	0
SRBD1	0	0	0	0	0	0	0	0	0	0	0	0	0	0	0	0	0	0	0	0	0	0.803563	0	0	0	0	0	0	0	0	0	0	0	0	0	0	0	0	0	1.1387	0	0	0	0	0	0.831311	0	0	0
ATP6V1E2	0	0	0	0	0	0	0	0	0	0	0	0	0	0	0	0	0	0	0	0	0	0	0	0	0	0	0	0	0	0	0	0	0	0	0	0	0	0	0	0	0	0	0	0	0	0	0	0	0
RHOQ	0	0	0	0	0	0	0	0	0	0	0	0	0	0	0	0	0	0	0	0	0	0	1.08002	0	0	0	0	0	0	0	0	0	0	0	0	0	0	0	0	0	0	0	0	0	0	0	0	0	0
PIGF	0	0	0	0	0	0	0	0	1.09969	0	0	0	0	0	0	0	0	0	0	0	0	0	1.08002	0	0	0	0	0	0	0	0	0.842118	0	0	0	0	0	0	0	0	0	0	0	0	0	0	0	0	0
CRIPT	0	0	0	1.0557	0	0	0	1.06263	0	0	0	0.93053	0	0	0	0.951402	0	0	0	0	0	0.803563	0	0	0	0	0	0	0	0	0	0	0	1.95715	0	0	0.95651	0	0	2.2774	0	0	0	0	0.715031	0	0.923057	0	0
MCFD2	0	0	0	0	1.23245	0	0	1.06263	0	0	0	0	0	0	0	0	0	0	0	0	0	0	0	0	0	0	1.00197	0	0	0	0	0	0	0	0	0	0	1.47353	0	0	0.882586	0	0	0	0	0	0	0	0
TTC7A	0	0	0	0	0	0	0	0	0	0	0	0	0	0	0	0	0	0	0	0	0	0	0	0	0	0	0	0	0	0	0	0	0	0	0	0	0	0	0	0	0	0	0	0	0	0	0	0	0
CALM2	2.9495	2.14984	1.18333	4.22281	1.23245	0	2.12463	2.12526	0	0.95064	0	1.86106	0.749632	0.975897	1.98939	0	0.957024	0	0.837959	0.761813	0	0.803563	1.08002	0	3.35578	1.7569	0	1.30912	1.22608	0	0	0.842118	1.31137	0	0	0	0	1.47353	1.19644	0	0.882586	1.91611	1.962	1.02268	0.715031	0.831311	0.923057	3.32991	2.3069
MSH2	0	0	0	0	0	0	0	0	0	0	0	0	0	0	0	0	0	0	0	0	0	0	0	0	0	0	0	0	0	0	0	0	0	0	0	0	0	0	0	0	0	0	0	0	0	0	0	0	0
MSH6	0	0	0	0	0	0	0	0	0	0	0	0	0	0	0	0	0	0	0	0	0	0	0	0	0	0	0	0	0	0	0	0	0	0	0	0	0	0	0	0	0	0	0	0	0	0	0	0	0
FBXO11	0	0.716613	0	2.11141	1.23245	0	1.06231	0	0	0	0	0	0	0	0	0.951402	0.957024	0	0	0	0	0.803563	0	0	0	1.7569	0	0.436375	0	0	0	0	0	0.978577	0	0	0	0	0	0	0	0	0	0	0	0	0	0	0
FOXN2	0	0	0	0	0	0	0	0	2.19938	0	0	0	0	0	0	0	0	0	0	0	0	0	0	0	0	0	0	0	0	1.02326	0	0	0	0	0	0	0	0	1.19644	0	0	0	0	0	0	0	0	0	0
PPP1R21	0	0	0	0	0	0	1.06231	0	0	0	0	0	0	0	0	0.951402	0	0	0	0	0	0	0	0	0	0	0	0	0	0	0	0	0	0	0	0	0	0	0	0	0	0	0	0	0	0	0	0	0
ERLEC1	0	0	0	0	0	0	0	0	0	0	0	0	0	0	0	0	0	0	0	0	0	0	0	0	0	0	0	0	0	0	0	0	0	0.978577	0	0	0	0	0	1.1387	0	0	0	0	0.715031	0	0	0	0
PSME4	0	0	0	0	0	0	0	0	1.09969	0	0	0	0	0	0	0	0	0	0	0	0	0	0	0	0	0	0	0	0	0	0	0	0	0	0	0	0	0	0	0	0	0	0	0	0.715031	0	0	0	0
ACYP2	0	0	0	0	0	0	0	0	0	0	0	0	0	0	0	0	0	0	0.837959	0	0	0	2.16005	0	0	0	1.00197	0	0	0	0	0	0	0	0	0	0	0	0	0	0	0	0	0	0	0	0	0	0
SPTBN1	0	0	0	0	0	0	0	0	0	0	0	0	0	0.975897	0	0.951402	0.957024	0	0	0.761813	0	0.803563	0	0.678667	0	0	0	0.436375	1.22608	2.04652	0	0	0	0	0	0	0	0	0	1.1387	0.882586	0.958053	0	0	0	0	0	3.32991	1.15345
RTN4	0	0	0	0	0	0	0	0	1.09969	0.95064	0	0	0	0	0	0	0	0	0	0.761813	0	0	0	0.678667	0	1.7569	1.00197	0	0	0	3.97065	0	0	0	1.06613	0	0	0	0	1.1387	0.882586	0	0	0	0	0.831311	0	0	0
RPS27A	32.4445	43.7134	35.4998	38.0053	23.4165	24.3485	28.6825	40.38	37.3895	48.4827	40.8905	33.4991	33.7334	35.1323	25.8621	35.2019	42.1091	34.0478	20.949	47.2324	42.3675	32.1425	45.361	37.3267	41.9473	35.1381	29.0571	32.7281	35.5564	30.6979	45.0007	24.4214	23.6047	35.2288	44.7774	29.5095	30.6083	39.7854	43.0719	28.4676	38.8338	35.448	44.1451	32.7256	29.3163	39.0716	35.0762	34.964	28.8362
MTIF2	0	0	0	0	0	0	0	0	0	0	0	0	0	0	0	0	0	0	0	0	0	0	0	0	0	0	0	0	0	0	0	0	0	0	0	0	0	0	0	0	0	0	0	1.02268	0	0	0	0	0
CCDC88A	0	0	0	0	0	0	0	0	0	0	0	0	0	0	0	0	0	0	0	0	0	0	0	0	0	0	0	0	0	0	0	0	0	0	0	0	0	1.47353	0	0	0	0	0	0	0	0	0	0	0
CFAP36	0	1.43323	0	0	0	0	0	0	0	0	0	0	0	0	0	0	0	0	0	0	0	0	0	0	0	0	0	0	0	0	0	0	1.31137	0	0	0	0	0	1.19644	0	0	0	0	0	0	0	0	0	1.15345
PPP4R3B	0	0	0	0	0	0	0	0	1.09969	0.95064	0	0	0	0	0	0	0.957024	0	0	0	0	0	1.08002	0.678667	0	0	0	0	0	0	0	0	0	0	0	2.18589	0	1.47353	0	0	0	0	0.981002	0	0	0	0.923057	0	1.15345
PNPT1	0	0	0	0	0	0	0	0	0	0	0	0	0	0	0	0	0	0	0	0	0	0	0	0	0	0	0	0	0	0	0	0	0	0	0	0	0	0	0	0	0	0	0	1.02268	0	0	0	0	0
VRK2	0	0	0	0	0	0	0	0	0	0	0	0	0	0	0	0	0	0	0	0	0	0	0	0	0	0	0	0	1.22608	0	0	0	0	0	0	0	0	0	0	0	0	0	0	0	0	0	0	0	0
BCL11A	0	0	0	0	0	0	0	0	0	0	0	0	0	0	0	0	0	0	0	0	0	0	0	0	0	0	1.00197	0	0	0	0	0	0	0	0	0	0	0	0	0	0	0	0	0	0	0	0	0	0
PAPOLG	0	0	0	0	0	0	0	0	0	0	0	0	0	0	0	0	0	0	0	0	0	0	0	0	0	0	0	0	0	0	0	0	0	0	0	0	0	0	0	0	0	0.958053	0	0	0	0	0	0	0
REL	1.47475	0	0	0	0	0	0	0	0	0	0	0	0	0	0	0	0	0	0	0	0	0	0	0	0	0	0	0.436375	0	1.02326	0	0	0	0	0	0	0.95651	0	0	0	0	0	0	0	0	0	0	0	0
C2orf74	0	0	0	0	0	0	0	0	0	0	0	0	0	0	0	0	0	0	0	0	0	0	0	0	0	0	0	0	0	0	0	0	0	0	0	0	0	0	0	0	1.76517	0	0	0	0	0	0	0	0
USP34	0	0	1.18333	0	0	0	1.06231	0	0	0	0	0	0	0.975897	0	0	0	0	0	0	0	0	0	1.35733	0	0	0	0	0	0	0	0	0	0	0	0	0	0	0	1.1387	0	0.958053	0	0	0	0	0	0	0
XPO1	0	0	0	0	0	0	0	0	0	0	0	0	0	0	0.994696	0	0	0	0.837959	0	0	0	0	0	0	0	0	0	0	0	0	0	0	0	0	0	0	0	0	0	0	0.958053	0	1.02268	0	0	0	0	0
CCT4	0	0.716613	0	0	0	0	1.06231	3.18789	0	0.95064	0	0	0.749632	0	0	0.951402	1.91405	0	0.837959	0.761813	1.03335	0	0	0	0	0	0	0	1.22608	0	1.32355	0.842118	0	0	0	0	0	0	0	1.1387	0	0	0.981002	0	0	0.831311	0	0	0
COMMD1	0	0.716613	0	0	0	0	0	0	0	0	0	0	0	0	0	0	0	0	0	0	0	0	0	0	0	1.7569	0	0	0	0	0	0	0	0	0	0	0	0	1.19644	0	0	0	0.981002	0	0.715031	0.831311	0	0	0
B3GNT2	0	0	0	0	0	0	0	0	0	0	0	0	0	0	0	0	0	0	0	0	0	0	0	0	0	0	0	0	0	0	0	0	0	0	0	0	0	0	0	0	0	0	0	0	0.715031	0	0	0	0
MDH1	1.47475	1.43323	1.18333	1.0557	1.23245	0	1.06231	0	0	0	1.10515	0.93053	0	0	0	0	0	0	0	0	0	0	0	2.036	0	0	0	0	0	0	0	0	0	0	0	0	0	1.47353	2.39288	0	0	0.958053	0.981002	1.02268	0.715031	0	0	0	0
UGP2	0	0.716613	0	0	0	0	0	0	0	0.95064	0	0	0	0	0	0	0.957024	0	0.837959	0	0	0.803563	1.08002	0	0	1.7569	0	0.436375	0	0	0	0	0	0	0	0	0	1.47353	0	0	1.76517	0	0.981002	0	0	0	0.923057	0	0
PELI1	0	0	0	0	0	0	0	0	1.09969	0.95064	0	0.93053	0	0	0	0	0	0	0	0	0	0	0	0	0	0	0	0	0	0	0	0	0	0	0	0	0	0	0	0	0	0	0	0	1.43006	0	0	0	0
AFTPH	0	0	0	1.0557	0	0	0	0	0	0	0	0.93053	0	0	0	0	0	0	0	0	0	0	0	0	0	0	0	0	0	0	0	0	0	0	0	0	0	0	0	1.1387	0	0	0	0	0	0	0	0	0
SERTAD2	0	0	0	1.0557	0	0	0	0	0	0	0	0	0	0	0	0	0	0	0	0	0	0	0	0	0	0	0	0	0	0	0	0	0	0	0	0	0	0	0	0	0	0	0	0	0	0	0	0	0
CEP68	0	0	0	0	0	0	0	0	0	0	0	0	0	0	0	0	0	0	0	0	0	0	0	0	0	0	0	0	0	0	0	0	0	0	0	0	0	0	0	0	0	0	0	0	0	0.831311	0	0	0
RAB1A	0	0	0	0	0	0	0	0	0	0	0	0	0	0	0	0	0	2.00281	0	0	0	0	0	0	0	0	0	1.30912	0	0	0	0	0	0	0	0	0	0	0	0	0	0.958053	1.962	0	0	0	0.923057	0	0
ACTR2	2.9495	0.716613	0	0	1.23245	0	0	1.06263	0	0.95064	0	0	0	0	0	0	0	2.00281	0.837959	0.761813	0	0	1.08002	0.678667	0	0	0	1.30912	1.22608	1.02326	0	0.842118	0	0	1.06613	0	0	0	0	1.1387	0	0	0	3.06803	0.715031	0	0	0	2.3069
C1D	0	0	0	0	1.23245	0	0	0	0	0	0	0	0	0	0.994696	0.951402	0	0	0.837959	0	1.03335	0.803563	0	0	0.838945	0	0	0	0	1.02326	1.32355	0	1.31137	0	0	0	0.95651	0	0	0	0	0	0	0	1.43006	0	0.923057	0	0
PNO1	0	0	0	0	0	0	0	0	0	0	0	0	0	0	0	0	0	0	0	0	0	0	0	0	0	0	0	0	0	0	0	0	0	0	1.06613	0	0	0	0	2.2774	0	0	0	0	0	0	0	0	0
PPP3R1	0	0	0	0	0	0	0	0	0	0.95064	0	0	0	0	0	0	0.957024	0	0	0	0	0	0	0	0	0	0	0	0	1.02326	0	0	0	0	0	1.09294	0	0	0	0	0	0	0	0	0	0	0	0	0
PLEK	0	0	0	0	0	0	0	0	0	0	0	0	0	0	0	0	0	0	0.837959	0	0	0	0	0	0	0	0	0	0	0	0	0	0	0	0	0	0	0	0	0	0	0	0	0	0	0	0	0	0
ARHGAP25	0	0	0	0	0	0	0	1.06263	0	0	1.10515	0	0	0	0	1.9028	0	0	0.837959	0	0	0.803563	0	0	0.838945	0	1.00197	0	0	0	2.6471	0	0	0.978577	0	0	0	0	1.19644	0	0	0	0	0	0	0	2.76917	0	2.3069
NFU1	0	0	0	0	0	0	0	0	0	0	1.10515	0	0	0	0.994696	0	0.957024	0	0	0	0	0	0	0	0	0	0	0	0	0	0	0	0	0	0	1.09294	0	0	0	0	0	0	0	0	0	0	0	0	0
AAK1	0	0.716613	0	1.0557	0	0	0	2.12526	0	0.95064	1.10515	0	0.749632	0.975897	0.994696	0	1.91405	2.00281	0	0.761813	1.03335	0	2.16005	1.35733	0	0	1.00197	0	2.45217	2.04652	0	0.842118	0	1.95715	0	1.09294	0	0	1.19644	2.2774	0.882586	1.91611	0	0	0	1.66262	3.69223	0	1.15345
ANXA4	0	0	0	0	0	0	0	0	0	0	0	0	0	0	0	0	0	0	0	0	0	0	0	0	0	0	0	0	0	0	1.32355	0	0	0	0	0	0	0	0	0	0	0.958053	0	0	0	0	0	0	0
GMCL1	0	0	1.18333	0	0	0	0	0	0	0	1.10515	0	0.749632	0	0	0	0	0	0	0.761813	0	0	0	0	0	0	0	0	0	0	0	0	0	0	0	1.09294	0	0	1.19644	0	0	0	0	0	0	0	0	0	0
SNRNP27	0	0	0	0	0	0	0	0	0	0	0	0	0.749632	0	0	0	0	0	0.837959	0.761813	0	0	0	0	0.838945	0	0	0	0	0	0	0	0	0	0	0	0	0	2.39288	0	0	0	0	0	0	0	0	0	0
MXD1	0	0	0	0	0	0	0	0	0	0	0	0	0	0	0	0	0	0	0	0	0	0.803563	0	0.678667	0	0	0	0	0	0	0	0	0	0	0	0	0	0	0	0	0	0	0	0	0	0	0	0	0
PCBP1	1.47475	0.716613	0	0	0	0	2.12463	0	0	0.95064	0	0	0.749632	1.95179	0	0	0	2.00281	3.35183	0.761813	2.06671	1.60713	0	0.678667	0	1.7569	1.00197	0.436375	0	2.04652	2.6471	0.842118	2.62275	0	1.06613	0	0	0	1.19644	1.1387	0.882586	2.87416	0	2.04535	0.715031	1.66262	0.923057	0	1.15345
TIA1	0	0	0	0	0	0	0	0	0	0	0	0	0.749632	0	0	0	0	0	0	0.761813	0	0	0	0.678667	0	0	0	0	0	0	0	0	0	0	0	1.09294	0	0	0	0	0.882586	0.958053	0	0	0	0	0	0	0
SNRPG	1.47475	0.716613	0	0	0	0	0	0	1.09969	0	0	0.93053	0	0	0.994696	0	0.957024	0	0.837959	0.761813	0	2.41069	0	0.678667	0	1.7569	0	0.436375	0	0	2.6471	1.68424	0	0	0	0	0	1.47353	0	0	0	0	0.981002	0	0	0	0	0	0
FAM136A	0	0	0	0	0	0	0	0	0	0	0	0	0	0	0	0	0	0	0	0	0	0	0	0	0	0	0	0	0	0	0	0	0	0	0	0	0	0	0	0	0	0	0	0	0	0	0	0	0
TEX261	0	0	0	0	0	0	0	0	0	0	0	0	0	0	0.994696	0	0	0	0	0	0	0	0	0	0	0	0	0	0	0	0	0	0	0	0	0	0	0	0	0	0	0	0	0	0	0	0	0	0
NAGK	0	0	0	0	0	0	0	0	0	0	0	0	0	0	0.994696	0	0.957024	0	0	0	0	0	0	0	0	0	0	0	0	0	0	0	0	0	0	1.09294	0	0	1.19644	0	0.882586	0	0	0	0	0	0	1.66495	0
MPHOSPH10	0	0	0	0	0	0	0	0	0	0	0	0	0	0	0	0.951402	0	0	0.837959	0	0	0	1.08002	0	0	0	0	0	0	0	0	0	0	0	0	0	0	0	0	0	0	0	0	0	0	0	0.923057	0	0
PAIP2B	0	0	0	0	0	0	0	0	0	0	0	0	0	0	0	0	0	0	0	0	0	0	0	0	0	0	0	0	0	0	0	0	0	1.95715	0	0	0	0	0	0	0	0	0	0	0	0	0	0	0
ZNF638	1.47475	0	0	0	0	0	0	0	0	0	0	0	0	0	0	0	0	0	0	0.761813	1.03335	0	0	1.35733	0	1.7569	0	0	0	0	0	0	0	0.978577	1.06613	0	0	0	0	1.1387	0	0	0	1.02268	0	0	0	0	0
SFXN5	0	0	0	0	0	0	0	0	0	0	0	0	0	0	0	0	0	0	0	0	0	0	0	0	0	0	0	0	0	0	0	0	0	0	0	0	0	0	0	0	0	0.958053	0	0	0	0	0	0	0
PRADC1	0	0	0	0	0	0	1.06231	0	0	0	0	0	0	0	0	0	0	0	0	0	0	0	0	0	0	0	0	0	0	1.02326	0	0	0	0	0	0	0	0	0	0	0	0	0	0	0	0	0	0	0
CCT7	0	0.716613	0	1.0557	1.23245	0	2.12463	0	0	0	0	0	0	0	0	0	0.957024	0	0.837959	0.761813	1.03335	0	0	1.35733	0.838945	0	0	0.436375	0	0	2.6471	0.842118	0	0	0	1.09294	0	0	0	1.1387	0	0	0	0	0	0	0	0	0
TPRKB	0	0	0	0	0	2.70539	0	0	0	0	1.10515	0	0	0	0	0.951402	0	0	0.837959	0	0	0	0	0	0	0	0	0.436375	0	2.04652	0	0	0	0.978577	0	0	0	0	0	0	0	0	0	0	0.715031	0.831311	0.923057	0	0
DUSP11	0	0	0	1.0557	0	0	0	0	0	0	0	0	0	0	0	0	0	0	0	0	0	0	0	0	0	0	0	0	0	0	0	0	0	0.978577	0	0	0	0	0	0	0.882586	1.91611	0	0	0	0	0	0	0
STAMBP	0	0	0	0	0	0	0	0	0	0	0	0	0	0	0	0	0	0	0	0	0	0	0	0	0.838945	0	0	0	0	0	0	0	0	0	0	0	0	0	0	0	0	0	0	0	0	0	0	0	0
DGUOK	0	0	0	0	0	0	0	0	1.09969	0	1.10515	0	0.749632	0.975897	0	0	0	2.00281	0	0	1.03335	0	0	0	0.838945	0	0	0.436375	0	0	0	0.842118	0	0.978577	0	0	0	0	0	0	0	0	0	0	0.715031	0.831311	0.923057	0	1.15345
TET3	0	0	0	0	0	0	0	0	0	0	0	0	0	0	0	0	0	0	0	0.761813	0	0	0	0	0	0	0	0	0	0	0	0	0	0	0	0	0	0	0	0	0	0	0	0	0	0.831311	0	0	0
BOLA3	0	0	0	0	1.23245	0	1.06231	0	0	0.95064	0	0	0	0	0	0	0	0	0	0	1.03335	0	1.08002	0	0	0	0	0.436375	0	0	0	0	0	0	0	0	0	0	0	0	0	0.958053	0	0	0	0	0	0	0
MOB1A	0	0.716613	0	1.0557	0	0	0	0	0	0	0	0	0	0	0	0	0	0	0	1.52363	0	0	0	0	0	0	0	0.87275	0	0	1.32355	0	0	0	0	0	0	0	0	0	0	0	0	0	0	0	0	0	1.15345
MTHFD2	0	0	0	0	0	0	0	0	0	0	0	0	0	0.975897	0	0	0	0	0	0	0	0	0	0	0.838945	0	0	0	0	0	0	0	0	0	0	0	0	0	0	0	0	0	0	0	0	0	0	0	0
DCTN1	0	0	0	0	0	0	0	0	0	0	0	0.93053	0	0	0	0	0	0	0.837959	0	0	0	1.08002	0	0	0	1.00197	0.436375	1.22608	0	0	0	1.31137	0	0	0	0	0	0	0	0	0	0	0	0	0	0	0	0
WDR54	0	0	0	0	0	0	0	0	0	0	0	0	0.749632	0	0	0	0	0	0	0	0	0	0	0	0	0	2.00394	0	0	0	0	0	0	0	0	0	0	0	0	0	0	0	0	0	0.715031	0	0.923057	0	0
MOGS	0	0	0	0	0	0	0	0	0	0	0	0	0	0	0.994696	0	0	0	0	0	0	0	0	0	0.838945	0	1.00197	0.436375	0	0	0	0	0	0	0	0	0	0	0	0	0	0	0	0	0	0	0	0	0
MRPL53	1.47475	0	0	0	0	0	0	0	0	0	0	0	0	0	0	0	0	0	0.837959	0	0	0	1.08002	0	0	0	0	0	0	0	0	0.842118	0	0	0	0	0	0	0	0	0	0	0	0	0	0	0	0	0
TTC31	0	0	0	0	0	0	0	0	0	0	0	0	0	0.975897	0	0	0	0	0	0	0	0	0	0	0	0	0	0	0	0	0	0	0	0	0	0	0	0	0	0	0	0	0	1.02268	0	0	0	0	0
PCGF1	0	0	0	0	0	0	0	0	0	0	0	0	0	0	0	0	0.957024	0	0.837959	0	0	0	0	0	0	0	0	0	0	0	0	0	0	0	0	1.09294	0	0	0	0	0	0	0	0	0	0	0	0	0
AUP1	1.47475	0	0	0	0	2.70539	0	0	1.09969	1.90128	1.10515	0	0	0	0.994696	0	0	0	0	0	0	0	0	0	0.838945	0	0	0	0	0	0	0	0	0	0	0	0	0	1.19644	0	0	0	0.981002	0	0	0	1.84611	0	0
HTRA2	0	0	0	0	0	0	0	0	0	0	0	0	0	0	0	0.951402	0	0	0	0.761813	0	0	0	0	0	0	0	0	0	0	0	0	1.31137	0.978577	0	0	0	0	0	0	0	0	0.981002	0	0	0	0	0	0
DOK1	0	0	0	0	0	0	0	0	0	0	0	0	0	0.975897	0	0	0	0	0.837959	0	0	0	0	0	0	0	0	0	0	0	0	0	0	0	0	0	0	0	0	0	0.882586	0	0	0	0.715031	0	0	0	0
HK2	0	0	0	0	0	0	0	0	0	0	0	0	0	0	0	0	0	0	0	0	0	0	0	0	0	0	0	0	0	0	0	0	0	0	0	0	0	0	0	0	0	0	0	0	0	0	0	0	0
POLE4	1.47475	0	0	0	1.23245	0	1.06231	1.06263	0	0	0	0	1.49926	0	0	0	0	0	0	0	1.03335	0	0	0	0	0	0	0	0	0	0	0.842118	0	0	0	0	0	0	0	0	0.882586	0	0.981002	0	0	1.66262	0.923057	0	0
MRPL19	0	0	0	0	0	0	0	0	0	0	0	0	0	0	0	0	0	0	0	0	0	0.803563	0	0	0	0	0	0	0	0	0	0	0	0.978577	0	0	0	0	0	0	0	0	0	0	0	0	0	0	0
GCFC2	0	0	0	0	0	0	0	0	0	0	0	0	0	0	0	0	0	0	0	0	0	0	0	0	0	0	0	0	0	0	0	0	0	0	0	0	0	0	0	0	0	0	0	0	0	0	0	0	0
SUCLG1	0	0	0	0	0	0	0	0	0	0	0	0	0.749632	0	0	0	0	0	0	0.761813	0	0	1.08002	0	0	0	1.00197	0.436375	0	0	0	0	0	0	0	0	0	0	0	0	0	0	0	1.02268	0	0	0	0	0
TRABD2A	0	0	0	1.0557	0	0	0	0	0	0	0	0	0	1.95179	0	0	1.91405	0	0	0	0	1.60713	1.08002	2.036	0	0	0	0.87275	0	1.02326	0	1.68424	0	0	0	1.09294	0	0	1.19644	1.1387	0	0.958053	0	1.02268	0	0	0	0	0
TMSB10	16.2223	32.2476	26.0332	31.6711	22.184	27.0539	18.0593	23.3779	19.7944	17.1115	9.94634	27.9159	20.9897	39.0359	17.9045	21.8822	35.4099	12.0169	31.0045	28.9489	20.6671	16.0713	11.8803	32.576	18.4568	15.8121	14.0276	24.437	24.5217	19.442	41.0301	29.4741	13.1137	20.5501	33.05	14.2083	17.2172	47.153	43.0719	7.97092	16.7691	20.1191	25.5061	24.5442	25.7411	17.4575	25.8456	23.3093	28.8362
KCMF1	0	0	0	0	0	0	0	0	0	0	0	0	0	0	0	0	1.91405	0	0	0	0	0	0	0	0	0	1.00197	0.436375	0	1.02326	0	0	0	0	0	0	0	0	0	0	0	0	0.981002	0	0	0	0	0	0
TGOLN2	0	0.716613	0	0	0	0	0	0	0	0	0	0	0.749632	0	0	0	0.957024	0	0	0	0	0	0	0.678667	0	0	0	0.436375	0	0	1.32355	0	0	0	1.06613	0	0	0	1.19644	1.1387	0.882586	0	0	1.02268	0	0	0	1.66495	0
ELMOD3	1.47475	0	0	0	0	0	0	0	0	0	0	0	0	0	0	0	0	0	0.837959	0	0	0	1.08002	0	0	0	0	0	0	0	0	0	0	0	0	0	0	0	0	0	0	0	0	0	0	0	0	0	0
CAPG	0	0	0	0	0	0	0	0	0	0	0	0	0	0	0	0	0	0	0	0	0	0	0	0	0	0	0	0.436375	0	0	0	0	0	0	0	0	0	0	0	0	0	0	0	0	0	0	0	0	0
MAT2A	0	0.716613	0	0	0	0	1.06231	0	0	0	0	0	0	0	0	0	0	0	0	0	0	0	0	0	0	0	0	0.436375	0	1.02326	0	0	0	0	0	0	0	0	0	0	0	0	0	1.02268	0	0.831311	0	0	0
GGCX	0	0.716613	0	0	0	0	0	0	0	0	0	0	0	0	0	0	0	0	0	0	0	0	0	0	0	0	0	0	0	0	0	0	0	0	0	0	0.95651	0	0	0	0	0	0	0	0	0	0	0	0
VAMP8	0	0	1.18333	3.16711	0	0	0	0	2.19938	0.95064	0	1.86106	1.49926	0.975897	0.994696	1.9028	0	0	0.837959	3.04725	1.03335	0.803563	2.16005	0	0	0	0	0.87275	1.22608	1.02326	0	2.52635	0	0	0	1.09294	0	0	0	0	0.882586	0	0	1.02268	0	0	0.923057	0	0
VAMP5	0	0.716613	0	0	0	2.70539	0	0	0	0.95064	0	0.93053	0	0	0	0	0	0	0	0.761813	0	0	1.08002	0.678667	0	0	0	0	0	1.02326	0	0.842118	0	0	0	0	0	0	0	0	0	0	0	0	0	0.831311	0.923057	0	0
RNF181	0	0	0	0	0	0	0	0	0	0	0	2.79159	0.749632	0	0	0	0.957024	0	1.67592	0.761813	0	0	1.08002	0	0	0	1.00197	0	0	0	0	0	1.31137	0	0	0	0	0	0	0	0	0	0	0	0	0	0	0	0
USP39	0	0	1.18333	0	0	0	0	0	0	0.95064	0	0	0	0	0	0.951402	0	0	0	0	0	0	0	0.678667	0	0	1.00197	0	0	0	0	0.842118	1.31137	0	0	0	0	0	0	0	0.882586	0	0	0	0	0.831311	0	0	0
C2orf68	0	0	0	0	0	0	0	0	0	0	0	0	0	0	0	0	0	0	0	0	0	0	0	0.678667	0	0	0	0	0	0	0	0	0	0	0	0	0	0	0	0	0	0	0	0	0	0	0	0	0
GNLY	1.47475	0.716613	0	1.0557	0	0	0	0	0	0	0	0.93053	0	0	0	0	0	0	0	0.761813	0	0	0	0	0	0	0	0.436375	0	0	0	0	0	0	0	0	0	2.94706	0	0	0	0	0	0	0	0	0	0	0
ST3GAL5	0	0	0	0	0	0	0	0	0	0	0	0	0	0	0	0	0	0	0	0	0	0	0	0	0	0	0	0	0	0	0	0	0	0	0	0	0	0	0	0	0	0	0	0	0	0	0	0	0
PTCD3	0	0	0	0	0	0	0	0	0	0.95064	0	0	0	0	0	0	0	0	0	0	0	0	0	0	0	0	0	0	0	0	0	0	0	0	0	0	0	0	0	1.1387	0.882586	0	0	0	0	0.831311	0	0	0
IMMT	0	0.716613	0	1.0557	0	0	0	0	0	0.95064	1.10515	0	0	0	0	0.951402	0	0	0	0.761813	0	0.803563	0	0	0	0	0	0.436375	1.22608	0	0	0	0	0	0	0	0	0	0	0	0	0	0	0	0.715031	0	1.84611	0	0
MRPL35	0	0	0	0	0	0	0	0	0	0	0	0	0	0.975897	0	0	0	0	0.837959	0	0	0	0	0	0	0	0	0	0	0	0	0	0	0	0	1.09294	0	0	1.19644	0	0	0.958053	0.981002	0	0	0	0	0	0
KDM3A	0	0	0	0	0	0	0	0	0	0.95064	0	0	0	0	0	0	0	0	0	0.761813	0	0	0	0	0	1.7569	0	0	0	0	0	0	0	0	0	0	0	0	0	0	0	0	0	0	0	0	0	0	0
CHMP3	0	0	0	0	0	2.70539	1.06231	0	0	0	0	0.93053	0.749632	0	0	0	0	0	0	0	1.03335	0	0	0	0	0	1.00197	0.436375	1.22608	0	1.32355	0.842118	0	0	0	0	0	1.47353	0	1.1387	0	0	0	1.02268	0.715031	0	0	0	1.15345
RMND5A	0	0	0	0	0	0	0	0	0	0	0	0	0	0	0	0	0	0	0	0	0	0	0	0	0	0	0	0	0	0	0	0	0	0	0	0	0	0	0	0	0.882586	0	0	0	0	0	0	0	0
CD8A	0	0	0	0	0	0	0	0	0	0	0	0	0.749632	0	0	0	0	2.00281	0	0	0	0	0	0	0	0	0	0.87275	0	0	0	0	0	0	0	0	0	0	0	0	0	0	0	0	0	0	0	0	0
CD8B	0	0	0	0	0	0	0	0	0	0	0	0	0	0	0	0	0	4.00562	0	0	0	0	0	0.678667	0	0	0	1.7455	0	0	0	0	0	0	1.06613	0	0	0	0	0	0	0	0	0	0	0	0	0	0
KRCC1	0	0	0	1.0557	0	0	0	0	0	0	0	0	0	0	0	0	0	0	0	0.761813	0	0	0	0	0	0	0	0	0	2.04652	0	0.842118	0	0.978577	0	1.09294	0	0	1.19644	1.1387	0	0	0	0	0	0	0	1.66495	0
RPIA	0	0	0	0	0	0	0	0	0	0	0	0.93053	0	0	0.994696	0	0	0	1.67592	0	0	0	0	0	0	0	0	0	0	1.02326	0	0	0	0	0	0	0	0	0	0	0.882586	0	0	1.02268	0.715031	0	0	0	0
MAL	0	1.43323	3.54998	1.0557	1.23245	0	0	0	0	0.95064	0	0	0.749632	0.975897	0.994696	0	0	2.00281	0.837959	0	1.03335	0.803563	0	0.678667	0	0	0	1.30912	2.45217	0	2.6471	1.68424	0	0	1.06613	0	0	2.94706	1.19644	0	0	0.958053	0.981002	0	0.715031	0	0.923057	1.66495	0
MRPS5	0	0	0	0	0	0	0	0	0	0	1.10515	0	0	0.975897	0	0	0	2.00281	0	0.761813	0	0	0	0	0	0	1.00197	0	0	0	0	0	0	0.978577	0	0	0	0	0	0	0	0.958053	0.981002	0	0	0	0	0	0
FAHD2A	0	0.716613	0	0	0	0	0	0	0	0	0	0	0	0	0	0	0	0	0.837959	0	0	0	0	0	0	0	0	0	0	0	0	0	0	0	0	0	0	0	0	0	0	0	0	0	0	0	0	0	0
ANKRD36C	0	0	0	0	0	0	0	0	0	0	0	0	0	0	0	0	0	0	0	0	0	0	0	0	0.838945	0	0	0	0	0	0	0	0	0	0	0	0	0	0	0	0	0	0	0	0	0	1.84611	0	0
DUSP2	0	0	0	0	2.46489	0	1.06231	4.25052	1.09969	0	3.31545	0	0	0	1.98939	0.951402	0	4.00562	1.67592	0	0	1.60713	0	0.678667	1.67789	0	0	0.436375	1.22608	3.06979	0	0	0	0	1.06613	1.09294	0	0	0	0	1.76517	0	0	0	0.715031	0	0	1.66495	0
STARD7	0	0	0	0	0	0	0	0	0	0.95064	0	0	0	0	0	0	0	0	0.837959	0	0	0	0	0	0	0	0	0	0	1.02326	0	0.842118	1.31137	0	0	0	0	0	0	1.1387	0	0.958053	0	0	0	0	0	0	0
TMEM127	0	0	0	0	0	0	0	0	0	0	0	0	0	0	0	0	0	0	0	0	0	0	0	0	0	0	0	0	0	0	0	0	0	0	0	0	0	0	0	0	0	0	0	0	0	0	0	0	0
CIAO1	0	0	0	0	0	0	0	0	0	0	0	0	0	0	0	0	0	0	0	0	0	0	0	0	0	0	0	0	0	0	0	0	0	0.978577	0	0	0	0	0	0	0	0	0	0	0	0	0	0	0
SNRNP200	0	0	0	0	0	0	0	0	0	0	0	0	0.749632	0.975897	0	0	0	2.00281	0	0	0	0	0	0.678667	0	0	0	0	2.45217	0	0	0	0	0.978577	0	0	0.95651	0	0	0	0	0	0	0	0	0	0	0	0
ARID5A	0	0	0	0	1.23245	0	1.06231	0	0	0	0	0.93053	0	0	0.994696	0	0	0	0	0	0	0	0	0.678667	0.838945	0	1.00197	0	0	0	0	0.842118	0	0	0	0	0	0	0	1.1387	0.882586	0	0	0	0	0	0	0	1.15345
ANKRD39	0	0	0	0	0	0	0	0	0	0	0	0	0	0	0	0	0	0	0	0	0	0	0	0	0.838945	0	0	0	0	1.02326	0	0	0	0	0	0	0	0	0	0	0	0	0.981002	0	0	0	0	0	0
ANKRD36	0	0	0	0	0	0	0	0	0	0	0	0	0	0	0	0	0	0	0	0	0	0	0	0	0	0	0	0	0	0	0	0.842118	0	0	0	0	0.95651	0	0	0	0	0	0	0	0	0	0	0	0
ANKRD36B	0	0	0	0	0	0	0	0	0	0	0	0.93053	0	0	0	0	0	0	0	0	0	0	0	0	0	0	0	0	0	0	0	0	0	0	0	0	0	0	0	0	0	0	0	0	0	0	0	0	0
COX5B	1.47475	1.43323	1.18333	0	4.92978	2.70539	1.06231	0	1.09969	0.95064	0	1.86106	1.49926	0	1.98939	1.9028	3.8281	0	0	0.761813	1.03335	0	0	1.35733	0.838945	1.7569	0	1.7455	0	2.04652	0	0.842118	1.31137	0	0	0	0	1.47353	0	1.1387	1.76517	0.958053	1.962	2.04535	0.715031	0	0.923057	1.66495	0
ACTR1B	0	0	0	1.0557	0	0	0	0	0	0	0	0	0	0	0	0	0	0	0	0	1.03335	1.60713	0	0.678667	0	1.7569	0	0	0	0	0	0	0	0.978577	0	0	0	0	0	0	0	0	0	0	0	0	0	0	0
ZAP70	0	0.716613	0	0	1.23245	0	1.06231	0	0	0	0	0	0	0	0	0.951402	0	0	0	0	1.03335	0	1.08002	0	0	0	0	0	0	0	0	0	0	0	1.06613	0	0	0	0	1.1387	0	0.958053	0	0	0.715031	0	0.923057	0	0
TMEM131	0	0	0	0	0	0	0	0	0	0	0	0	0	0	0	0	0	0	0	0	0	0	0	0.678667	0	0	0	0	0	0	0	0	0	0	0	0	0	0	0	0	0	0	0	0	0	0	0	0	0
INPP4A	0	0	0	0	0	0	0	0	0	0	0	0.93053	0	0	0	0	0.957024	0	0	0.761813	0	0	0	0	0	0	0	0.436375	0	0	0	0.842118	1.31137	0	0	0	0	0	0	0	0	0	0.981002	0	0	0	0	1.66495	0
COA5	0	0	0	0	0	0	0	0	0	0	0	0	0	0	0	0	0	2.00281	0	0.761813	0	0	0	0	0	0	0	0	0	0	0	0	0	0	0	0	0	0	0	0	0	0	0	0	0	0	0	0	0
UNC50	0	0	0	0	0	0	0	1.06263	0	0	0	0	0	0	0.994696	0	0	0	0	0	0	0	0	0	0	1.7569	0	0	0	0	0	0	1.31137	0	0	0	0.95651	0	0	0	0	0	0	0	0	0	0	0	0
MGAT4A	0	0	0	1.0557	0	0	1.06231	0	0	0	2.2103	0	0	0	0	0.951402	0.957024	0	0.837959	0	3.10006	0	1.08002	0	0	1.7569	1.00197	1.30912	0	1.02326	0	0	0	0	1.06613	0	0	0	0	0	0.882586	0	0	1.02268	0	0	2.76917	0	0
TSGA10	0	0	0	0	0	0	0	0	0	0	0	0	0	0	0	0.951402	0	2.00281	0	0	0	0	0	0	0	0	0	0	0	0	0	0	0	0.978577	0	1.09294	0	0	0	0	0	0	0	0	0	0	0	0	0
LIPT1	0	0	0	0	0	0	0	0	0	0	0	0	0	0	0	0	0	0	0	0	0	0	0	0	0	0	0	0.436375	0	0	0	0	0	0	0	0	0	0	0	0	0	0	0	0	0	0	0.923057	0	0
MITD1	1.47475	0	0	0	0	0	0	0	0	0	0	0	0	0.975897	0	0	2.87107	0	0.837959	0.761813	1.03335	0	0	0	0	0	0	0.436375	0	1.02326	1.32355	0	0	0	0	0	0	0	0	0	0	0	0	1.02268	0	0	0	1.66495	0
MRPL30	1.47475	0	0	0	0	0	0	0	0	0	0	0	0	0	0	0	0	0	0	0	0	0	0	0	0	0	0	0	1.22608	0	0	0	0	0	0	0	0	0	0	0	0	0	0	0	0	0	0	0	0
TXNDC9	0	0.716613	0	0	0	0	0	0	0	0	0	0.93053	0	0	0.994696	0	0	0	0.837959	0	1.03335	0	0	0	0	0	0	0	0	0	1.32355	0	1.31137	0	0	0	0	0	1.19644	0	0	0	0	0	0	0	0	0	0
EIF5B	0	0	0	0	0	0	2.12463	0	0	0	0	0	0	0	0	0.951402	0.957024	0	2.51388	0	1.03335	0.803563	0	0.678667	1.67789	0	0	0	0	1.02326	0	0.842118	0	0	1.06613	0	0	0	0	0	0	1.91611	0	0	0	0	0.923057	0	1.15345
REV1	0	0	0	0	0	0	0	0	0	0	0	0	0	0	0	0	0	0	0	0	0	0	0	0	0	0	0	0	1.22608	0	0	0	0	0	0	0	0	0	0	0	0	0	0	0	0	0	0	0	0
AFF3	0	0	0	0	0	0	0	0	0	0	0	0	0	0	0	0	0	0	0	0	0	0	0	0	0	0	0	0	0	0	0	0	0	0	0	0	0	0	0	0	0	0	0	0	0	0	0	0	0
PDCL3	0	0	0	0	0	0	0	0	0	0	0	0.93053	0.749632	0	0	0	0	0	0	0	0	0	0	0	0	0	0	0.87275	0	0	0	0	0	0	0	0	1.91302	0	0	1.1387	0	0	0	0	0	0	0	0	1.15345
RPL31	25.0708	19.3486	37.8665	20.0584	19.7191	27.0539	20.184	14.8768	42.888	20.9141	34.2596	27.9159	25.4875	23.4215	17.9045	19.9794	27.7537	18.0253	30.1665	38.8525	21.7004	27.3212	25.9206	23.7533	24.3294	35.1381	26.0512	17.8914	25.7478	27.6281	23.8239	19.3687	15.7365	19.5715	22.3887	17.4871	25.8258	35.3648	15.5537	28.4676	29.1253	23.9513	31.3921	20.4535	30.7463	29.0959	26.7687	18.3145	33.45
CNOT11	0	0	0	0	0	0	0	0	0	0	0	0	0	0	0	0	0	0	0	0	1.03335	0.803563	0	0	0	0	0	0	0	0	0	0	0	0	0	0	0	0	0	0	0	0	0	0	0	0	0	0	0
RNF149	0	0	0	0	0	0	0	0	0	0.95064	0	0	0	0	0.994696	0	0	0	0	0	0	0	0	0.678667	0.838945	0	0	0.436375	0	0	0	0	0	0	0	0	0	1.47353	0	0	0	0	0	0	0	0	0	1.66495	0
MAP4K4	0	0	1.18333	0	0	0	0	0	0	0	0	0	0	0	0	0	0	0	0	0	0	0	0	0	0	0	1.00197	0.436375	0	0	0	0	0	0	0	0	0	0	0	0	0	0	0.981002	1.02268	0	0	0.923057	0	0
IL1R2	0	0	0	0	0	0	0	0	0	0	0	0	0	0	0	0	0	0	0	0	0	0	0	0	0	0	0	0	0	0	0	0	0	0	0	0	0	0	0	0	0	0	0	0	0	0	0	0	0
IL18RAP	0	0	0	0	0	0	0	0	0	0	0	0	0	0	0	0	0	0	0	0	0	0	0	0	0	0	0	0	0	0	0	0	0	0	0	0	0	0	0	0	0	0	0	0	0	0	0	0	0
MRPS9	0	0	0	0	0	0	0	1.06263	0	0	0	0.93053	0	0	0	0	0	0	0	0	0	0	0	0	0	0	0	0	2.45217	0	0	0	0	0.978577	0	0	0	0	1.19644	1.1387	0.882586	0	0	0	0	0	0	0	0
C2orf49	0	0	0	0	0	0	0	0	0	0	0	0	0	0.975897	0	0	0	0	0	0.761813	0	0	0	0	0	0	0	0	0	0	0	0.842118	0	0	0	0	0	0	0	0	0.882586	0	0	0	0	0.831311	0	0	0
NCK2	0	0	0	0	0	0	0	0	0	0	0	0	0.749632	0	0	0	0	0	0	0	0	0	0	0	0	0	0	0	0	0	0	0.842118	0	0	0	0	0	0	1.19644	0	0	0.958053	0	0	0	0	0	0	0
UXS1	0	0	0	0	0	0	0	1.06263	0	0	1.10515	0	0	0	0	0	0	0	0	0	0	0	0	0	0.838945	1.7569	0	0.436375	0	0	0	0	0	0	0	0	0	0	1.19644	2.2774	0	0	0.981002	0	0.715031	0	0	1.66495	0
GCC2	0	0	0	1.0557	1.23245	0	0	0	0	0.95064	1.10515	0	1.49926	2.92769	1.98939	0	0	0	0.837959	0	0	0.803563	0	0.678667	0	0	0	0.436375	0	1.02326	0	0.842118	1.31137	0	0	1.09294	0	0	0	1.1387	0	0.958053	0.981002	0	0	0	0	0	0
LIMS1	0	0	0	0	0	0	0	0	0	0	0	0	0.749632	0	0	0	0	0	0	0	1.03335	0	1.08002	0	0	0	1.00197	0	0	0	0	0	0	0.978577	0	0	0	0	0	0	0	0	0	0	0	0	0	1.66495	1.15345
RANBP2	0	0	0	0	0	0	0	0	0	0	0	0.93053	0	0	0	0.951402	0	0	0	0	0	0	0	0	0	0	0	0	0	0	0	0	0	0	0	1.09294	0	0	0	0	0	0.958053	0	0	0	0	0	0	0
RGPD5	0	0	0	0	0	0	1.06231	0	0	0	0	0	0	0	0	0	0	0	0	0	0	0	0	0	0	0	0	0	0	1.02326	0	0	0	0	0	0	0	0	0	0	0	0	0	0	0	0	0	0	0
BCL2L11	0	0	0	0	0	0	0	0	0	0	0	0	0	0	0	0	0	0	0	0	0	0	0	0	0	0	0	0	0	0	0	0	0	0	0	0	0	0	0	0	0	0	0	0	0	0	0	0	0
ANAPC1	0	0	0	0	0	0	0	0	0	0	0	0	0	0	0	0	0	0	0	0	0	0	1.08002	0	0	0	0	0	0	0	2.6471	0	0	0	0	0	0	0	1.19644	0	0	0	0	0	0	0	0	0	0
TMEM87B	0	0	0	0	0	0	0	0	0	0	0	0	0	0	0	0.951402	0	0	0	0	0	0	0	0	0	0	0	0	0	0	0	0	0	0	0	0	0	0	0	0	0	0	0	0	0	0	0	0	0
ZC3H8	0	0	0	0	1.23245	0	0	0	0	0	0	0.93053	0	0	0	0	0.957024	0	0	0	0	0	1.08002	0	0	0	1.00197	0.436375	0	0	1.32355	0	0	0	0	0	0	0	0	0	0	0	0	0	0	0	0.923057	1.66495	0
ZC3H6	0	0	0	0	0	0	0	0	1.09969	0	0	0	0	0.975897	0	0	0	0	0	0	0	0	0	1.35733	0	0	0	0.436375	0	0	0	0.842118	0	0	0	0	0	0	0	0	0	0	0	0	0	0	0	0	0
TTL	0	0	0	0	0	0	0	0	0	0.95064	0	0	0	0	0	0	0	0	0	0	0	0	0	0	0	0	0	0	0	0	0	0	0	0	0	0	0	0	0	0	0	0	0	0	0	0.831311	0.923057	0	0
CHCHD5	0	0	0	0	0	0	0	0	0	0.95064	0	0	0	0.975897	0	0	0	0	0	0	0	0	0	0.678667	0	0	1.00197	0.436375	0	1.02326	0	0	0	0	0	0	0	0	1.19644	0	0	0.958053	0	1.02268	0	0	0	0	0
SLC20A1	0	0	0	0	0	0	0	0	0	0	0	0	0	0	0	0	0	0	0	0	0	0	0	0	0	0	0	0	1.22608	0	0	0	0	0	0	0	0	0	1.19644	0	0	0	0	0	0	0	0	0	0
IL1B	1.47475	0	0	0	0	0	0	0	0	0	0	0	0	0	0	0	0	0	0	0	0	0	0	0	0	0	0	0	0	0	0	0	0	0	0	0	0	0	0	0	0.882586	0	0	0	0	0	0	0	0
IL1RN	0	0	0	0	0	0	0	0	0	0	0	0	0	0	0	0	0	0	0	0	0	0	0	0	0	0	0	0	0	0	0	0	0	0	0	0	0	0	0	0	0	0	0	0	0	0	0	0	0
PSD4	0	0	0	0	0	0	0	0	0	0	0	0	0	0	0	0	0	0	0	0	0	0	0	0	0	0	0	0	0	0	1.32355	0	0	0	0	0	0	1.47353	0	0	0	0	0	1.02268	0	0	0	0	0
CBWD2	0	0	0	0	0	0	0	0	0	0	1.10515	0	0	0	0	0	0	0	0	0	0	0	0	0	0	0	0	0	0	0	0	0	0	0	0	0	0	0	0	0	0	0	0	0	0	0	0	0	0
RABL2A	0	0	0	0	0	0	0	0	0	0	0	0	0	0	0	0	0	0	0	0	0	0	0	0	0	0	0	0	0	0	0	0	0	0	0	0	0	0	0	0	0	0	0	0	0	0.831311	0	0	0
ACTR3	0	0	1.18333	3.16711	0	2.70539	1.06231	2.12526	3.29907	1.90128	2.2103	0	0.749632	1.95179	1.98939	1.9028	0	4.00562	1.67592	0.761813	0	0.803563	0	1.35733	2.51684	0	2.00394	1.30912	1.22608	0	1.32355	2.52635	1.31137	0.978577	0	0	0	0	1.19644	0	2.64776	1.91611	0	0	1.43006	0	0.923057	1.66495	0
DDX18	0	0.716613	0	0	0	0	0	0	0	0	0	0	0.749632	0.975897	1.98939	0.951402	0	0	2.51388	1.52363	0	1.60713	0	0	0.838945	1.7569	0	0.436375	1.22608	0	1.32355	0	0	0	0	1.09294	0	0	1.19644	0	0	0.958053	0	1.02268	0	0	0	0	0
CCDC93	0	0.716613	0	0	0	0	0	0	0	0	1.10515	0	0	0	0	0	0	0	0	0	2.06671	0	0	0	0	0	0	0	0	0	0	0	1.31137	0	2.13226	0	0	0	0	0	0	0	0	0	0	0	0	0	0
INSIG2	0	0	0	0	0	0	0	0	0	0	0	0	0	0	0	0	0	0	0	0	0	0	0	0	0	0	0	0	0	0	0	0	0	0	0	0	0	0	0	0	0	0	0	0	0.715031	0	0	0	0
MARCO	0	0	0	0	0	0	0	0	0	0	0	0	0	0	0	0	0	0	0.837959	0	0	0	0	0	0	0	0	0	0	0	0	0	0	0	0	0	0	0	0	0	0	0	0	0	0	0	0	0	0
C2orf76	0	0	0	0	0	0	0	0	0	0	0	0	0	0	0	0	0.957024	0	0	0	0	0	0	0	0	0	0	0	0	0	0	0	0	0	0	1.09294	0	0	0	0	0	0	0	0	0	0	0	0	0
DBI	0	0.716613	0	1.0557	0	0	1.06231	1.06263	0	0.95064	0	0.93053	0	0.975897	0	0	0.957024	0	0	0.761813	0	0.803563	0	0	0	0	0	0.436375	1.22608	0	2.6471	0.842118	1.31137	0	1.06613	0	0.95651	1.47353	0	1.1387	0.882586	0.958053	0	1.02268	0	0	0.923057	0	1.15345
PTPN4	1.47475	0	0	0	0	2.70539	0	0	0	0	1.10515	0	0	0.975897	0	0	0.957024	0	0	0	0	0.803563	0	0	0	0	0	0.436375	1.22608	1.02326	1.32355	0	0	0	0	2.18589	0.95651	0	1.19644	0	0	0	0	0	0	0	0.923057	1.66495	1.15345
RALB	0	0	0	0	0	0	0	0	0	0	0	0	0	0	0	0	0	0	0	0	0	0	0	0.678667	0	0	1.00197	0	0	0	0	0	0	0	0	0	0	0	0	0	0	0	0	1.02268	0	0	0	0	0
NIFK	0	0.716613	0	0	0	0	1.06231	1.06263	0	0	0	0.93053	0	0	0	0	0	0	0	0	0	0	0	0.678667	0	0	0	0	1.22608	0	0	0	0	0	0	0	0	1.47353	0	0	0	0	0	0	0	0	0	0	1.15345
TSN	0	0.716613	0	0	0	0	0	0	0	0	2.2103	0.93053	0	0	0	0	0	0	0.837959	0	1.03335	0	1.08002	0	0	0	0	0	0	0	0	0	1.31137	0	0	1.09294	0	0	1.19644	0	1.76517	0	0	0	0	0.831311	0	0	0
GYPC	1.47475	2.14984	1.18333	1.0557	0	0	3.18694	2.12526	4.39877	0.95064	1.10515	1.86106	2.2489	0	0.994696	0	0	2.00281	1.67592	1.52363	2.06671	0.803563	2.16005	2.036	2.51684	1.7569	0	1.7455	0	1.02326	0	0.842118	0	1.95715	0	1.09294	0.95651	1.47353	0	1.1387	0.882586	0	0	1.02268	0.715031	0.831311	0.923057	0	3.46034
BIN1	1.47475	0	1.18333	0	2.46489	0	1.06231	0	0	0	0	1.86106	1.49926	0	0	0	0	0	0.837959	1.52363	0	0.803563	0	0.678667	0	0	0	0.436375	0	0	0	0	0	0.978577	1.06613	1.09294	0	1.47353	0	1.1387	0	0	0	0	1.43006	0.831311	0	0	0
ERCC3	0	0	0	0	0	0	0	0	0	0.95064	0	0	0	0	0	0	0	0	0	0	0	0	0	0	0	0	0	0	0	0	0	0	0	0	0	0	0	2.94706	0	0	0	0	0	0	0	0	0	0	0
MAP3K2	1.47475	0	0	0	0	0	0	0	0	0	0	0	0	0	0	0.951402	0	0	1.67592	0	0	0	0	0	0	0	0	0	0	0	0	0	0	0	0	0	0	1.47353	0	0	0	0	0	0	0	0	0	0	0
PROC	0	0	0	0	0	0	0	0	0	0	0	0	0	0	0	0	0	0	0	0	0	0	0	0	0	0	0	0	0	0	0	0	0	0	0	0	0	0	0	0	0	0	0	0	0	0	0	0	0
IWS1	0	0	0	0	0	0	0	0	0	0	0	0.93053	0.749632	0	0	0	0	0	0	0	1.03335	0	0	0	1.67789	0	0	0	0	0	0	0	0	0	0	0	0	0	0	0	0	0	0	0	0	0	0	0	0
LIMS2	0	0	0	1.0557	0	0	0	0	0	0	0	0	0	0	0	0	0	0	0	0	0	0	0	0	0	0	0	0	0	0	0	0	0	0	0	0	0.95651	0	0	0	0	0	0	0	0	0	0	0	0
WDR33	0	0.716613	0	0	1.23245	0	0	0	0	0	0	0	0.749632	1.95179	0.994696	0	0	0	0	0	0	0	0	0	0	0	0	0	0	0	0	0.842118	0	0	0	0	0	0	1.19644	0	0	0	0	0	0	0	0	0	1.15345
POLR2D	0	0	0	0	0	0	0	0	0	0	0	0	0	0	0	0	0	0	0	0	0	0	0	0	0	0	0	0	0	0	0	0	0	0	0	0	0	0	0	0	0	0	0	0	0	0	0	0	0
UGGT1	0	0.716613	0	0	0	0	0	0	0	0	0	0	0	0	0	0	0	0	0	0	0	0	0	0	0	0	0	0	0	0	0	0	0	0	0	0	0	0	0	0	0	0	0	0	0.715031	0	0	0	0
MZT2B	0	1.43323	0	2.11141	1.23245	0	0	2.12526	0	0.95064	1.10515	0.93053	0.749632	1.95179	0	1.9028	0	0	0.837959	0	0	1.60713	1.08002	3.39333	0	1.7569	1.00197	0.87275	0	0	0	0	0	0	2.13226	1.09294	0.95651	2.94706	4.78576	2.2774	0.882586	0.958053	0.981002	1.02268	0	0.831311	0.923057	0	1.15345
CCDC115	0	0	0	1.0557	0	0	1.06231	0	1.09969	0	0	0	0	0.975897	0	0	0	0	0	0	1.03335	0	0	0	0	0	0	0.436375	0	0	0	0	0	0	0	1.09294	0	0	0	0	0	0	0	0	0.715031	0	0	0	0
IMP4	0	0	0	0	0	0	0	0	0	0	0	0	0	0	0	0	0	0	0	0	0	0	0	0	0	0	0	0	1.22608	0	0	0	0	0	1.06613	2.18589	0	0	0	0	0	0	0	0	0	0.831311	0	0	0
PTPN18	0	0	0	0	1.23245	0	0	0	1.09969	0	0	0	0	0	0	0	0	0	0	0	0	0	0	0	0	0	0	0	0	0	0	0	0	0.978577	0	0	0	0	0	0	0	0.958053	0.981002	0	0	1.66262	0.923057	0	0
FAM168B	0	0	0	0	0	0	0	0	0	0	0	0	0.749632	0	0	0	0	0	0	0	0	0	0	0	0	0	0	0	0	0	0	0	0	0	0	0	0	1.47353	0	0	0	0	0	0	0	0	0	0	0
PLEKHB2	0	0	0	0	0	0	1.06231	0	1.09969	0	1.10515	0	0	0	0	0	0	0	0	0	0	0	0	0	0	0	0	0	0	0	0	0	0	0	1.06613	0	0	0	0	0	0	0	0.981002	1.02268	0	0.831311	0	0	0
MZT2A	1.47475	0	0	0	1.23245	0	1.06231	1.06263	1.09969	0	1.10515	0.93053	0.749632	0.975897	0	0	0.957024	0	0.837959	0	2.06671	0	0	1.35733	0	0	0	0.436375	1.22608	1.02326	0	0	1.31137	0	2.13226	1.09294	1.91302	0	0	0	0	0	0	0	0	0	0.923057	1.66495	1.15345
CCNT2	0	0	0	0	0	0	0	0	0	0	0	0	0	0	0	0	0	0	0	0	0	0	0	0	0	0	0	0	0	0	0	0	0	0	0	0	0	0	0	0	0	0.958053	0	1.02268	0	0	0	0	0
RAB3GAP1	0	0	0	0	0	0	1.06231	0	0	0.95064	0	0	0	0.975897	0	0	0	0	0	0	0	0	0	0	0	0	0	0	0	1.02326	0	0	0	0	0	0	0	0	0	0	0.882586	0	0	1.02268	0	0	0	0	0
R3HDM1	0	0	0	0	0	0	0	0	1.09969	0	0	0	0	0.975897	0	0	0	0	0	0	1.03335	0	0	0	0.838945	0	0	0	0	0	0	0	0	0	1.06613	0	0	0	0	0	0	0	0	0	0.715031	0	0	0	0
UBXN4	0	0.716613	1.18333	0	1.23245	0	0	0	1.09969	0.95064	0	0	0	1.95179	0	0.951402	0.957024	2.00281	0	0	0	0	0	0	0	0	0	0	0	1.02326	0	0	0	0	0	0	0	0	1.19644	1.1387	0	0	0	0	1.43006	0	0	0	0
DARS	1.47475	0	0	0	0	0	0	0	0	0.95064	1.10515	0	0.749632	0	0	0	0.957024	0	0	0	0	0	0	0	0	0	0	0	0	0	0	0.842118	0	0.978577	0	0	0	0	1.19644	0	0.882586	0	0	1.02268	0.715031	0	0.923057	0	0
CXCR4	4.42425	2.86645	4.73331	0	1.23245	5.41078	1.06231	5.31315	1.09969	2.85192	6.63089	4.65265	5.24742	0	0.994696	3.80561	3.8281	4.00562	1.67592	2.28544	3.10006	2.41069	2.16005	6.78667	2.51684	7.02761	4.00787	1.7455	0	4.09305	1.32355	2.52635	3.93412	6.85004	6.39677	4.37178	5.73906	0	4.78576	2.2774	2.64776	0	2.94301	3.06803	0	3.32524	0.923057	4.99486	0
HNMT	0	0	0	0	0	0	0	0	0	0	0	0	0	0	0	0	0	0	0	0	0	0	0	0	0	0	0	0	0	0	0	0	0	0	0	0	0	0	0	0	0	0	0	0	0	0	0	0	0
SPOPL	0	0	0	0	0	0	0	0	0	0	0	0	0	0	0	0	0	0	0	0	0	0	0	0	0	0	0	0	0	0	0	0	0	0	1.06613	0	0	0	0	0	0	0	0	0	0	0	0	0	0
KYNU	0	0	0	0	0	0	0	0	0	0	0	0	0	0	0	0	0	0	0	0	0	0	0	0	0	0	0	0	0	0	0	0	0	0	0	0	0	0	0	0	0	0	0	0	0	0	0	0	0
ARHGAP15	0	0.716613	1.18333	1.0557	0	0	0	0	1.09969	0	0	2.79159	0.749632	0.975897	1.98939	0.951402	1.91405	0	0.837959	0	0	0	0	0.678667	2.51684	0	0	0.436375	1.22608	0	0	2.52635	0	0	1.06613	1.09294	0.95651	0	1.19644	0	0.882586	1.91611	0	0	0	0.831311	0.923057	3.32991	1.15345
GTDC1	0	0	0	0	0	0	0	0	0	0	0	0	0	0	0	0	0	0	0	0	0	0	0	0	0	0	0	0	0	0	0	0	0	0	0	0	0	0	0	0	0	0	0	0	0	0	0	0	0
ZEB2	0	0	0	0	0	0	0	0	0	0	0	0	0	0	0	0	0	0	0	0	0	0	0	0	0	0	0	0	0	0	0	0.842118	1.31137	0	0	0	0	0	0	0	0	0	0	0	0	0	0	0	0
ORC4	0	0	0	0	0	0	0	0	0	0	0	0	0	0	0	0	0	0	0	0	0	0	0	0	0	0	1.00197	0	0	0	0	0	0	0	0	2.18589	0	0	1.19644	0	1.76517	0	0	0	0	0	0	1.66495	0
MBD5	0	0	0	0	0	0	0	0	0	0	0	0	0.749632	0	0	0	0	0	0	0	0	0	0	0	0.838945	1.7569	0	0	0	0	1.32355	0	0	0.978577	0	1.09294	0	0	0	0	0	0	0	1.02268	0	0	0	0	0
EPC2	0	0	0	0	0	0	0	0	0	0	0	0	0	0	0	0	0	0	0	0	0	0	0	0	0	0	0	0	0	0	0	0	0	0	0	0	0	0	0	0	0	0	0	0	0	0	0	0	1.15345
MMADHC	0	0	1.18333	0	0	0	0	1.06263	0	0	1.10515	0	0	0	0	0	0.957024	0	0	0	1.03335	1.60713	0	0	0	0	0	0.436375	0	0	0	0	0	0	1.06613	0	0	0	0	0	0.882586	0	0	0	0	0.831311	0.923057	0	0
RBM43	0	0	0	0	0	0	0	1.06263	0	0.95064	0	0	0	0	0	0	0.957024	0	0	0.761813	0	0	0	0	0	0	0	0	0	0	0	0	0	0	0	0	0	0	0	0	0	0	0	0	0	0	0	0	0
NMI	1.47475	0	0	0	0	0	0	0	0	0	0	0	0	0	0	0.951402	0	0	0	0	0	0.803563	0	0	0	0	0	0	0	0	0	0.842118	0	0	0	0	0	0	0	0	0.882586	0	0	0	0	0	0	0	0
TNFAIP6	0	0	0	0	0	0	0	0	0	0	0	0	0	0	0	0	0	0	0	0	0	0	0	0	0	0	0	0	0	0	0	0	0	0	0	0	0	0	0	0	0	0	0	0	0	0	0	0	0
RIF1	0	0	1.18333	0	0	0	0	0	0	0	0	0	0.749632	0	0	0	0	0	0	0	0	0	0	0.678667	0	0	0	0	0	0	0	0	0	0.978577	0	0	0	0	0	0	0	0	0.981002	1.02268	0	0	0	0	0
ARL5A	0	0	0	0	0	2.70539	0	2.12526	0	0	1.10515	0	0	2.92769	0	0.951402	0	2.00281	0	0.761813	0	0	0	0	0.838945	0	0	0	0	0	0	0	1.31137	0	0	0	0	0	1.19644	1.1387	0.882586	0.958053	0	1.02268	0.715031	0.831311	0	0	0
PRPF40A	0	0	0	0	0	0	0	0	0	0	0	0	0	0	0	0	0	0	0	0	0	0	0	0	0	0	0	0.87275	0	3.06979	0	0	0	0	1.06613	0	0	0	0	0	0	0	0	0	0	0	0	0	1.15345
ARL6IP6	0	0.716613	0	0	0	0	0	0	0	0	0	0	0	0	1.98939	0	0.957024	0	0	0	0	0	0	0	0.838945	0	0	0.87275	0	0	0	0.842118	0	0.978577	0	0	0	0	0	0	0	0	0	1.02268	0	0	0	0	0
NR4A2	0	0.716613	0	0	0	0	1.06231	0	0	0.95064	1.10515	0	1.49926	0	0.994696	0	0.957024	6.00843	0	0	0	0.803563	0	0.678667	0.838945	0	0	0.87275	1.22608	2.04652	1.32355	4.21059	0	0	1.06613	0	0	0	1.19644	0	0	0	0	0	0	0.831311	0	0	0
CYTIP	0	1.43323	0	2.11141	1.23245	0	3.18694	1.06263	1.09969	1.90128	0	0.93053	0	0.975897	1.98939	1.9028	0	0	0	0	0	0	0	0.678667	0	1.7569	2.00394	0	0	1.02326	0	0.842118	0	0.978577	1.06613	1.09294	1.91302	0	1.19644	1.1387	2.64776	0	0.981002	1.02268	0	0	0.923057	0	0
BAZ2B	0	0	0	0	0	0	1.06231	0	0	0	0	0	0	0	0	0	0	0	0	0	0	0	0	0	0	0	0	0	0	0	0	0	0	0	0	0	0	0	0	0	0	0	0	0	0	0	0	0	0
2020-03-07	1.47475	0.716613	1.18333	1.0557	0	0	1.06231	0	1.09969	0	1.10515	0	0	0.975897	0	0	0.957024	0	0.837959	0.761813	0	0	0	0	0	0	1.00197	0.436375	0	0	0	0.842118	0	0.978577	0	0	0	0	0	0	0	0.958053	0	2.04535	0.715031	0	0	0	0
CD302	0	0	0	0	0	0	0	0	0	0	0	0	0.749632	0	0	0	0	0	0	0	0	0	0	0	0	0	0	0	0	0	0	0	0	0	0	0	0	0	0	0	0	0	0	0	0	0	0	0	0
LY75	0	0	0	0	1.23245	0	0	0	0	0	0	0	0	0	0	0	0	0	0	0	0	0	0	0	0	0	0	0	0	0	0	0	0	0	0	0	0	0	0	0	0	0	0	0	0	0	0	0	0
RBMS1	0	0	1.18333	0	1.23245	2.70539	0	0	0	0	0	0	0	0	0	0	0	0	0	0	2.06671	0	0	0.678667	0	0	0	0.436375	0	0	0	0	0	0	1.06613	0	0.95651	0	1.19644	0	0	1.91611	0	0	0	0	0	0	0
TANK	0	0	0	0	0	0	0	0	0	0	0	0	0	0	0	0	0	0	0.837959	0.761813	0	0	0	0	0	0	1.00197	0.87275	0	0	0	0	0	0	0	0	1.91302	0	0	0	0	0	0.981002	0	0	0	0.923057	0	0
PSMD14	0	0	0	0	0	0	1.06231	0	0	0	0	0	0	0	0	0.951402	0	0	0	0	0	0	0	0.678667	0	0	0	0	0	0	0	0	0	0.978577	0	0	0	0	0	1.1387	0.882586	0	0	0	0.715031	0	0	0	0
SLC4A10	0	0	0	0	0	0	0	0	0	0	0	0	0	0	0	0	0	0	0	0	0	0	0	0	0	0	0	0	0	0	0	0	0	0	0	0	0	0	0	0	0	0	0	0	0	0	0	0	0
DPP4	0	0	0	0	1.23245	0	2.12463	0	0	0	0	0	0	0	0	0	0	0	0.837959	0	0	0	0	0	0	0	0	0	0	0	0	0	0	0	0	0	0	0	0	0	0	0	0	0	0	0	0	0	0
IFIH1	0	0	0	0	0	0	0	0	0	0	0	0	0	0	0	0	0	0	0	0	0	0	0	0	0	0	0	0	0	0	0	0	0	0	0	0	0	0	0	0	0	0	0	0	0	0	0	0	0
GCA	0	0	1.18333	0	0	0	0	0	0	0	0	0	0	0	0	0	0	0	0	0	0	0	0	0	0	0	0	0	0	0	0	0	0	0	0	0	0.95651	0	0	0	0	0	0	0	0	0	0	0	0
COBLL1	0	0	0	0	0	0	0	0	0	0	0	0	0	0	0	0	0	0	0	0	0	0	0	0	0	0	0	0	0	0	0	0	0	0	1.06613	0	0	0	0	0	0	0	0	0	0	0	0	0	0
SCN9A	0	0	0	0	0	0	0	0	0	0	0	0	0	0	0	0	0	0	0	0	0	0	0	0	0	0	0	0	0	0	0	0	0	0	0	0	0	0	0	0	0	0	0	0	0	0	0	0	0
STK39	0	0	0	0	0	0	0	0	0	0	0	0	0	0	0	0	0	0	0	0	0	0	0	0	0	0	0	0	0	0	0	0	0	0	0	0	0	0	0	0	0	0	0	0	0	0	0	0	0
CERS6	0	0	0	0	0	0	0	0	0	0	0	0	0	0	0	0	0	0	0	0	0	0	1.08002	0	0	0	0	0	0	0	0	0	0	0	0	0	0	0	1.19644	0	0	0	0	0	0	0	0	0	0
DHRS9	0	0	0	0	0	0	0	0	0	0	0	0	0	0	0	0	0	0	0	0	0	0	0	0	0	0	0	0	0	0	0	0	0	0	1.06613	0	0	0	0	0	0	0	0	0	0	0	0	0	0
FASTKD1	0	0	0	0	0	0	0	0	0	0	0	0	0	0	0	0	0	0	0	0	0	0	0	0	0	0	0	0.436375	0	0	0	0	0	0	0	0	0	0	0	0	0	0	0	0	0	0	0	0	0
PPIG	1.47475	0.716613	0	0	2.46489	0	1.06231	0	0	0	0	0	0	0	0	0.951402	0	0	0	0	0	0.803563	0	0	0	0	0	0.436375	0	2.04652	0	0	0	0	1.06613	1.09294	2.86953	1.47353	0	0	0.882586	0	0	0	0	0	0	1.66495	1.15345
SSB	0	0.716613	0	1.0557	0	2.70539	0	1.06263	0	0	0	0	0.749632	0	0	0	0	0	0.837959	0.761813	1.03335	0	0	2.036	0.838945	1.7569	0	0.436375	0	0	0	0	1.31137	0.978577	2.13226	0	0.95651	0	0	1.1387	0	0	0	1.02268	0	0	0	0	0
METTL5	0	0	0	0	0	2.70539	0	0	0	0	0	0	0	0	0	0	0.957024	0	0.837959	0	0	0	0	0	0.838945	0	1.00197	0	0	0	0	0	0	0	0	0	0.95651	0	0	0	0	0	1.962	0	0	0	0	0	0
UBR3	0	0	0	0	0	0	0	0	0	0.95064	0	0	0.749632	0	0	0	0	0	0	0	0	0	0	0	0	0	0	0	0	0	0	0	0	0	0	0	0	0	0	0	0	0	0	0	0.715031	0	0	0	0
GORASP2	0	0	0	0	0	0	0	0	0	0	1.10515	0	0	0	0	0	0	2.00281	0	0	0	0	0	0.678667	0	0	0	0	0	0	1.32355	0	0	0	0	0	0	1.47353	0	0	0	0	0	1.02268	0	0	0	0	0
TLK1	0	0	0	0	0	0	1.06231	0	1.09969	0	0	0	0	0	0	0	0	0	0	0	0	0	2.16005	0	0	0	1.00197	0	0	0	0	0.842118	0	0	0	1.09294	0	0	0	0	0	0	0	0	0.715031	0	0.923057	0	1.15345
METTL8	0	0	0	0	0	0	0	0	0	0	0	0	0	0	0	0	0	0	0	0	0	0	1.08002	0	0	0	0	0	0	0	0	0	0	0	0	0	0	0	0	0	0	0	0	0	0	0	0	0	0
CYBRD1	0	0	0	0	0	0	0	0	0	0	0	0	0	0	0	0	0	0	0	0	0	0	0	0	0	0	0	0	0	0	0	0	0	0	0	0	0	0	0	0	0	0	0	1.02268	0	0	0	0	0
DYNC1I2	0	0	0	0	0	0	0	0	0	0	0	0.93053	0	0.975897	0	0	0	4.00562	0.837959	0.761813	2.06671	0	1.08002	0	0	0	1.00197	0.436375	0	2.04652	0	0	0	0	0	0	0	0	0	0	0	0	0.981002	1.02268	0	0	0	0	0
HAT1	0	0	0	1.0557	0	0	0	0	0	0	0	0	0	0	0	0	0	0	0	0.761813	0	0	0	0	0	0	0	0	0	0	1.32355	0	0	0	0	0	0	1.47353	0	0	0	0	0	0	0	0	0	0	0
METAP1D	0	0	0	0	0	0	0	0	0	0	0	0	0	0	0	0	0	0	0.837959	0	0	0	0	0	0	0	0	0	0	0	0	0	0	0	0	0	0	0	0	0	0	0	0	0	0	0	0	0	0
ITGA6	0	0	0	0	1.23245	0	0	0	0	0.95064	0	0	0	0	0	0	0	0	0	0	0	0.803563	0	0	0	0	1.00197	0	0	0	1.32355	0	0	0	0	0	0	0	0	0	0.882586	0.958053	0	0	1.43006	0	0	0	0
PDK1	1.47475	0	0	0	0	0	0	0	1.09969	0.95064	1.10515	0.93053	0	0	0	0	0	0	0	0	0	0	0	0	0	0	0	0	0	0	1.32355	0	1.31137	0.978577	0	0	0	1.47353	0	0	0	0.958053	0	0	0.715031	0	0	0	0
SP3	0	0	1.18333	0	0	0	0	0	0	0.95064	0	0	0	0	0	0	0	0	0	0	0	0	0	0	0	0	0	0	1.22608	0	0	0	0	0	0	1.09294	0.95651	1.47353	0	0	0	0	0	0	0	0	0	0	0
OLA1	0	0	0	0	0	0	0	1.06263	0	0.95064	0	0	0	0	0	0	0.957024	0	0	1.52363	0	0	0	0	0	0	0	0	0	0	0	0	0	0	0	0	0	0	1.19644	0	0	0	0	0	0	0.831311	0	0	1.15345
CIR1	0	0	2.36666	0	0	0	0	1.06263	0	0.95064	0	0	0.749632	0	0.994696	0	0	0	0	0	0	0	0	0	0	0	1.00197	0.436375	0	0	1.32355	0	0	0	1.06613	0	0	0	0	2.2774	0	0	0.981002	0	0.715031	0	0	0	1.15345
GPR155	0	2.14984	0	0	0	0	0	0	0	0	0	0.93053	0	0	0	0.951402	0	0	0	0	0	0	2.16005	0	0	0	0	0.436375	1.22608	0	0	0	0	0	0	0	0	0	0	1.1387	0	0	0	0	0	0	0	0	0
WIPF1	0	0	1.18333	0	2.46489	0	0	0	1.09969	0.95064	0	0.93053	1.49926	0	0.994696	0	0.957024	0	0	0	2.06671	0.803563	1.08002	0	0.838945	1.7569	2.00394	0	0	0	0	0.842118	0	0	0	0	0.95651	1.47353	1.19644	1.1387	0.882586	0	0	0	1.43006	0	0	0	0
ATF2	0	0	0	0	0	0	0	0	0	0	1.10515	0	0	0	0	0	0	0	0	0	0	0	0	0.678667	0	0	1.00197	0	0	0	0	0	0	0	0	0	0	0	0	0	0	0	0	0	0	0	0	0	0
MTX2	0	0	0	0	0	0	0	0	0	0	0	0	0	0	0	0	0	0	0	0	0	0	0	0	0	0	0	0	0	0	0	0	0	0	0	1.09294	0	0	0	0	0	0.958053	0.981002	0	0	0	0	0	0
HNRNPA3	0	1.43323	0	1.0557	1.23245	0	0	0	1.09969	0.95064	1.10515	1.86106	0	0.975897	0.994696	0	0	2.00281	0	0	1.03335	1.60713	1.08002	2.036	0	0	1.00197	0	0	1.02326	1.32355	2.52635	1.31137	0	0	1.09294	0.95651	1.47353	1.19644	0	0.882586	1.91611	0.981002	1.02268	0.715031	0	0.923057	0	1.15345
NFE2L2	0	0	0	0	0	0	0	1.06263	0	0.95064	1.10515	0	0	0.975897	0	0	0.957024	0	0	0	0	0	0	0	0	0	0	0	0	0	0	0	0	0	0	0	0	0	1.19644	1.1387	0	0	0.981002	0	0	0.831311	0	0	0
AGPS	0	0	0	0	0	0	0	0	0	0	0	0	0	0	0	0	0	0	0.837959	0	0	0	0	0	0	0	0	0	0	0	0	0	0	0	0	0	0	0	0	0	0	0	0	0	0	0	0	0	0
RBM45	0	0	0	0	0	0	0	0	0	0	0	0	0	0	0	0	0	0	0	0	0	0	0	0	0	0	0	0	0	0	0	0	0	0	0	0	0	0	0	0	0	0	0	0	0	0	0	0	0
PRKRA	1.47475	0.716613	1.18333	1.0557	0	0	0	1.06263	0	0	0	0	0	0	0	0	0	0	0	0	0	0	0	0	0.838945	0	0	0	0	0	0	0	0	0	1.06613	0	0	1.47353	0	0	1.76517	0	0.981002	0	0	0	0	0	0
PLEKHA3	0	0	0	0	0	0	0	0	0	0.95064	0	0	0.749632	0	0.994696	0	0	0	0	0	0	0	0	0	0	0	0	0	0	0	0	0	0	0	0	0	0	0	1.19644	0	0	0	0	0	0	0.831311	0.923057	0	0
TTN	0	0	0	0	0	0	0	0	0	0	0	0	0	0	0	0	0	0	0	0	0	0	0	0	0	0	0	0	0	0	0	0	0	0	0	0	0	0	0	1.1387	0	0	0	0	0	0	0.923057	0	0
CCDC141	0	0	0	0	0	0	0	0	0	0	0	0	0	0	0	0	0	0	0	0	0	0	0	0.678667	0	1.7569	0	0	0	0	1.32355	0	0	0	1.06613	0	0.95651	0	0	0	0	0.958053	0	0	0	0	0	0	0
SESTD1	0	0	0	0	0	0	0	0	0	0	0	0	0	0	0	0	0	0	0	0	0	0	0	0	0	0	0	0	0	0	0	0	0	0	0	0	0	0	0	0	0	0	0	0	0	0	0	0	0
CWC22	0	0	0	0	0	0	0	0	0	0	0	0	0	0.975897	0	0	0	0	0	0	0	0	0	0	0.838945	0	0	0	0	0	0	0	0	0	0	0	0	0	0	0	0.882586	0	0	0	0	0	0.923057	0	0
UBE2E3	0	0	1.18333	0	0	0	0	0	0	0	0	0	0	0	0	0	0.957024	0	0.837959	0	0	0	0	0	0	0	0	0	0	0	0	0	0	0.978577	0	0	0	0	1.19644	0	0	0	0	0	0	0	0.923057	0	0
ITGA4	0	0	0	0	0	0	0	0	0	0	0	0	0	0	0	0	0	0	0	0	0	0	0	0	0.838945	0	0	0.87275	0	0	0	0	0	0	0	0	0	0	0	0	0	0	0	0	0	0	0	0	1.15345
SSFA2	0	0	0	0	0	0	0	0	0	0	0	0	0	0	0	0	0	2.00281	0	0	0	0	0	0	0	0	0	0	0	0	0	0	0	0	0	0	0	0	0	0	0	0	0	0	0	0	0	0	0
DNAJC10	0	0	0	0	0	0	0	0	0	0	0	0	0	0.975897	0	0	0	0	0.837959	0	0	0	0	0	0	0	0	0	0	0	0	0	0	0	0	0	0	0	0	0	0	0	0.981002	0	0	0	0	0	0
ZC3H15	0	0.716613	0	0	0	0	0	0	1.09969	0	0	0.93053	0	0	0.994696	0.951402	0	0	0	0	1.03335	0	0	0	0	0	0	0.436375	0	1.02326	0	0.842118	1.31137	0	0	0	0	0	1.19644	0	0	0	0	0	1.43006	0.831311	0	0	1.15345
SLC40A1	0	0	0	0	0	0	0	0	0	0	0	0	0	0.975897	0	0	1.91405	0	0	0	0	0	0	0	0	0	0	0	0	0	0	0	0	0	1.06613	0	0	0	0	0	0	0.958053	0	0	0	0	0	0	0
ASNSD1	0	0	0	0	0	0	0	0	0	0	0	0	0	0	0	0	0.957024	0	0	0	0	0	0	0	0.838945	0	0	0	0	1.02326	1.32355	0	0	0	0	0	0.95651	0	0	0	0	0	0	0	0	0	0	0	0
ANKAR	0	0	0	0	0	0	0	0	0	0	1.10515	0	0	0	0	0	0	0	0	0	0	0	0	0	0	0	0	0	0	0	0	0	0	0	0	0	0	0	0	0	0	0	0	0	0	0	0	0	0
ORMDL1	0	0	1.18333	0	0	0	1.06231	1.06263	0	0	1.10515	0	0	0.975897	0.994696	0	0.957024	0	0.837959	0	0	0.803563	0	0	0	0	0	0.436375	1.22608	0	0	0	1.31137	0	0	0	0	0	1.19644	1.1387	0.882586	0	0	0	0	0.831311	0	0	1.15345
PMS1	0	0	0	0	0	0	0	0	0	0	1.10515	0	0	0	0	0	0	0	0	0	0	0	0	0	0	0	0	0	0	0	0	0	0	0	0	0	0	0	0	0	0.882586	0	0	0	0	0	0	0	0
C2orf88	0	0	0	0	0	0	0	0	0	0	0	0	0	0	0	0	0	0	0	0	0	0	0	0	0	0	0	0	0	0	0	0	0	0	0	0	0	0	0	0	0	0	0	0	0	0	0	0	0
HIBCH	0	0	0	0	0	0	0	0	0	0	0	0	0.749632	0	0	0	0	0	0	0	0	0	0	0	0	0	0	0	0	0	0	0	0	0.978577	0	1.09294	0	0	0	0	0.882586	0	0	0	0	0	0	0	0
GLS	0	0	0	3.16711	1.23245	0	0	0	0	0	0	0	0	0.975897	0	0	0	2.00281	0	0	0	0	0	0	0	0	0	0.436375	0	0	0	0.842118	0	0	0	0	0	0	0	1.1387	0	0	0	1.02268	0	0	0	0	0
STAT1	0	0	0	0	0	0	0	0	2.19938	0	1.10515	0	0	0.975897	0	0	0	0	0	0	0	0	0	1.35733	0	0	0	0.436375	0	0	0	0	0	0.978577	0	0	0.95651	0	0	2.2774	0	0.958053	0.981002	0	0	0	0	0	1.15345
STAT4	0	0	0	0	0	0	0	0	0	0	0	0	0	0	0	0	0.957024	0	0.837959	0	0	0.803563	0	0	0	0	0	0	0	0	0	0	0	0	0	0	0	0	0	0	0	0	0	0	0	0	0	0	0
NABP1	0	0	0	0	0	0	0	0	0	0	0	0.93053	0	0	0	0	0	0	0	0	0	0	0	0.678667	0	0	0	0	0	0	0	0	0	0	0	0	0	0	0	0	0	0	0	0	0	0	0	0	0
SLC39A10	0	0	0	0	0	0	0	0	0	0	0	0	0	0	0	0	0	0	0.837959	0	1.03335	0	0	0	0	0	0	0	0	0	0	0	0	0	0	0	0	0	0	0	0	0	0	0	0	0	0	0	0
STK17B	1.47475	0	1.18333	1.0557	1.23245	2.70539	4.24925	2.12526	0	0	1.10515	0.93053	2.99853	0	0	0	0	2.00281	0	0.761813	1.03335	0	1.08002	1.35733	0	1.7569	0	1.30912	1.22608	1.02326	1.32355	1.68424	1.31137	0.978577	2.13226	3.27883	0.95651	1.47353	1.19644	1.1387	0	1.91611	0	0	0.715031	0	1.84611	0	3.46034
ANKRD44	0	0	0	1.0557	0	0	2.12463	2.12526	1.09969	0	0	0.93053	0	0.975897	0	0.951402	1.91405	0	0	0	1.03335	1.60713	1.08002	1.35733	1.67789	0	0	1.30912	0	0	2.6471	0.842118	0	0	2.13226	0	0	0	0	0	0	0.958053	0.981002	0	0	0	0	0	0
SF3B1	0	0	1.18333	0	0	0	2.12463	2.12526	1.09969	0	0	0	0	0	0	0	0.957024	0	3.35183	0	1.03335	0.803563	1.08002	0.678667	0	0	0	0.87275	0	0	0	0.842118	0	0	0	1.09294	0.95651	0	0	0	0.882586	0	0.981002	2.04535	0.715031	0.831311	0.923057	1.66495	0
COQ10B	0	0.716613	0	1.0557	0	0	0	0	0	0	0	0	0	0	0	0	0	0	0	0	0	0	0	0	0	0	0	0	0	0	0	0	0	0	0	0	0	0	1.19644	0	0	0	0	0	0	0	0.923057	0	0
HSPD1	0	0	0	0	0	0	0	0	0	0.95064	0	1.86106	0	0.975897	0	0.951402	0	0	0.837959	0	0	0.803563	0	3.39333	0	0	0	0	0	0	0	0.842118	0	0	0	1.09294	0.95651	0	0	0	0	0	0	1.02268	0	0	0	0	1.15345
HSPE1	0	0.716613	0	0	2.46489	0	0	4.25052	0	1.90128	1.10515	1.86106	0	0	1.98939	0	1.91405	0	0	0.761813	0	0	0	0	0	1.7569	0	1.30912	0	0	0	0.842118	0	0	1.06613	0	0	0	1.19644	1.1387	0	2.87416	1.962	1.02268	0	0	0.923057	0	0
MOB4	0	0.716613	0	1.0557	0	0	0	0	0	0	0	0	0	0	0.994696	0	0	0	0	0	0	0	0	0	0	0	1.00197	0	0	0	0	0.842118	0	0	0	0	0	0	0	0	0.882586	0	0.981002	0	0	1.66262	0	0	0
C2orf69	0	0	0	0	0	0	0	0	0	0	0	0	0.749632	0	0.994696	0	0	0	0.837959	0	0	0	0	0	0	0	0	0	0	0	0	0	0	0	0	0	0	0	0	0	0	0	0	0	0	0	0	0	0
SPATS2L	0	0	0	0	0	0	0	0	0	0	0	0	0	0	0	0	0	0	0	0	1.03335	0	0	0	0	0	0	0	0	0	0	0	0	0	0	0	0	0	0	0	0	0	0	0	0	0	0	0	0
KCTD18	1.47475	0	0	0	0	0	0	0	0	0	0	0	0	0	0	0	0	0	0.837959	0	0	0	0	0	0	0	0	0	0	0	0	0	0	0	0	0	0	0	0	1.1387	0	0	0	0	0	0	0	0	0
BZW1	0	0	1.18333	1.0557	0	0	1.06231	2.12526	0	0.95064	0	0	0	0	0	0	0	0	0	0	0	0	0	0	0	1.7569	0	0	0	0	0	0.842118	0	0	3.19838	0	0	0	0	2.2774	0.882586	1.91611	1.962	1.02268	0	0	0	0	0
CLK1	0	0.716613	0	0	0	0	0	0	0	0	0	0	0.749632	0	0	0.951402	0.957024	0	0	0	0	0	0	0.678667	0	1.7569	0	0.87275	0	2.04652	0	1.68424	0	0	0	0	0.95651	0	1.19644	0	0	0	0	0	0	0	0	1.66495	1.15345
PPIL3	0	0	1.18333	0	0	2.70539	0	0	0	0.95064	0	0	0	0	0	0	0	0	0	0	0	0	0	0.678667	0	0	0	0	0	0	0	0	0	0	1.06613	0	0	0	0	0	0	0	0	0	0	0	0.923057	0	0
FAM126B	0	0	0	0	0	0	0	0	0	0	0	0	0	0	0	0	0.957024	2.00281	0	0	0	0	0	0	0	0	0	0	1.22608	0	0	0	0	0.978577	0	0	0	0	0	0	0	0	0	0	0	0	0	0	0
NDUFB3	0	0	0	1.0557	0	0	0	1.06263	0	1.90128	0	0	0	0	0	0	0.957024	0	0.837959	0	0	0	2.16005	0	0	0	0	0	0	0	0	0	0	0	0	0	0	0	0	1.1387	0	0	0	0	0.715031	0.831311	0	0	1.15345
CFLAR	0	0.716613	1.18333	0	0	0	0	1.06263	0	0	1.10515	0.93053	0.749632	0	0	0	0	0	0	0	0	0.803563	1.08002	0	0.838945	0	0	0	0	0	2.6471	0.842118	0	0	0	0	0	0	0	0	0	0	0	0	0	0	0	1.66495	2.3069
CASP10	0	0	0	0	0	0	0	0	0	0	0	0	0	0	0	0.951402	0	0	0	0	0	0	0	0	0	0	0	0	0	0	1.32355	0	0	0	1.06613	0	0	0	0	0	0	0	0	0	0	0	0.923057	0	0
CASP8	0	0	0	0	0	0	0	1.06263	0	0.95064	0	0	0	0	0	0	1.91405	0	0	0	0	0	0	0	0	0	0	0.436375	0	1.02326	0	0	0	0	0	0	0	0	0	1.1387	0	0.958053	0	0	0	0	0	0	0
TRAK2	0	0	0	0	0	0	0	1.06263	0	0	0	0	0	0.975897	0	0	0	0	0	0	0	0	0	0	0	0	0	0	1.22608	0	0	0	0	0	0	0	0.95651	0	0	0	0	0	0	0	0	0	0	0	0
STRADB	0	0	0	0	0	0	0	0	0	0	0	0	0	0	0	0	0	0	0	0	0	0	0	0	0	0	0	0	0	0	1.32355	0	0	0	0	0	0	0	0	0	0	0	0	0	0	0	0	0	0
SUMO1	1.47475	0	0	0	1.23245	0	2.12463	0	0	0	0	0.93053	0.749632	0	1.98939	0.951402	0	0	0	0.761813	0	0.803563	1.08002	0	0	0	0	0	0	0	0	0.842118	0	0.978577	1.06613	0	0	1.47353	1.19644	0	0.882586	0	0.981002	0	0.715031	0.831311	0	3.32991	2.3069
NOP58	1.47475	0	0	0	0	2.70539	0	1.06263	0	0	0	0	1.49926	0	0	0	0.957024	0	0	0	0	0	1.08002	0	0	0	0	0	0	0	0	0	0	0	0	0	0	1.47353	0	0	0.882586	0	0	1.02268	0	0	0.923057	0	0
BMPR2	0	0	0	0	0	0	0	0	0	0	0	0	0	0	0	0	0	2.00281	0	0	0	0	0	0	0	0	0	0	0	0	0	0	0	0	0	0	0	0	0	0	0	0	0	0	0	0	0	0	0
ICA1L	0	0.716613	0	0	0	0	0	0	0	0	0	0	0	0	0	0	0	0	0.837959	0	0	0	0	0	0	0	0	0	0	0	0	0	0	0.978577	0	0	0	0	0	0	0	0	0	0	0	0	0	0	0
WDR12	0	0	0	0	0	0	0	0	0	0	0	0	0	0	0	0	0	0	0	0	0	0	0	0	0	0	0	0	0	0	0	1.68424	0	0	0	0	0	0	0	0	0	0	0	0	0	0	0	0	0
CARF	0	0	0	0	0	0	0	0	0	0	0	0	0	0	0	0	0	0	0	0	0	0	0	0	0	0	0	0	0	0	0	0	0	0	1.06613	0	0	0	0	0	0	0	0	0	0	0	0	0	0
NBEAL1	2.9495	2.14984	4.73331	1.0557	1.23245	5.41078	1.06231	1.06263	2.19938	0.95064	3.31545	1.86106	2.2489	2.92769	5.96817	0.951402	0.957024	2.00281	5.02775	2.28544	2.06671	4.01782	4.3201	1.35733	5.03367	1.7569	1.00197	2.18187	2.45217	1.02326	3.97065	2.52635	6.55686	2.93573	2.13226	1.09294	4.78255	1.47353	1.19644	3.41611	2.64776	1.91611	3.92401	2.04535	5.72025	3.32524	2.76917	4.99486	1.15345
CYP20A1	0	0.716613	0	1.0557	0	2.70539	1.06231	0	1.09969	0.95064	0	0.93053	0	0	0	0.951402	0	2.00281	0	0	0	0	0	0	0	0	1.00197	0.436375	0	0	0	0	0	0.978577	1.06613	1.09294	0	0	0	0	0	0	0	0	0	0	0	0	0
ABI2	0	0.716613	0	0	0	0	1.06231	0	0	0	0	0	0	0	0	0	0	0	0	0	0	0	0	0	0	0	0	0	0	0	0	0	0	0	0	0	0	0	0	0	0	0	0	0	0.715031	0.831311	0	0	0
CD28	0	0	0	0	0	0	0	0	1.09969	0	1.10515	0.93053	0.749632	0	0	0	0	0	0	0.761813	0	0	1.08002	0	0.838945	0	0	0.436375	0	0	0	0.842118	0	0	1.06613	0	0	0	0	0	0	0	0	0	0	0	0	0	0
CTLA4	0	0	0	1.0557	0	0	0	0	0	0	0	0	0	0	0	0	0	0	0	0	0	0	0	0	0	0	0	0	0	0	0	0	0	0	0	0	0	0	0	0	0	0	0	0	0	0	0	1.66495	0
ICOS	0	0	0	0	0	0	0	0	0	0	0	1.86106	0	0.975897	0	0	0	0	0	0	0	0	0	0	0	0	0	0.436375	1.22608	0	0	0	0	0	0	0	0.95651	0	0	1.1387	0	0	0.981002	0	0	0	0	0	0
INO80D	0	0	0	0	0	0	0	0	1.09969	0	0	0	0	0	0	0	0	0	0.837959	0	0	0	0	0	0	0	0	0	0	0	2.6471	0	0	0	0	0	0	0	0	0	0	0	0	0	0	0	0	0	0
NDUFS1	0	0	0	0	0	0	0	0	0	0	1.10515	0	0	0	0	0	0	0	0	0	0	0	0	0	0	0	0	0	0	0	0	0	0	0	0	0	0	0	0	0	0	0	0	0	0	0	0	0	0
EEF1B2	1.47475	7.88274	5.91664	5.27852	1.23245	21.6431	8.49851	8.50104	10.9969	5.70384	7.73604	8.37477	3.74816	6.83128	3.97878	5.70841	7.65619	6.00843	7.54163	4.57088	8.26682	4.01782	4.3201	8.144	9.2284	1.7569	5.00984	7.41837	8.58259	7.16284	6.61776	3.36847	2.62275	7.82862	6.39677	9.8365	6.69557	5.89413	4.78576	3.41611	4.41293	7.66443	10.791	4.0907	7.15031	14.1323	6.4614	3.32991	4.61379
FASTKD2	0	0	0	0	0	0	0	0	0	0	0	0.93053	0	0.975897	0	0	0	0	0	0	0	0	0	0	0	0	0	0	0	0	0	0	0	0	0	0	0	0	0	0	0.882586	0	0	0	0	0	0	0	0
KLF7	0	0	0	0	0	0	0	0	0	0	1.10515	0	0	0	0	0	0	0	0	0	0	0	0	0	0	0	0	0.436375	0	0	0	0	0	0	0	0	0	0	0	0	0	0.958053	0	0	0	0.831311	0	0	0
CREB1	0	0	1.18333	0	0	0	0	1.06263	0	0	0	0	0	0	0	0	0	0	0	0	0	0	0	0	0	0	0	0	0	0	0	0	0	0	0	0	1.91302	0	0	0	0	0	0	0	0	0	0	0	0
METTL21A	0	0.716613	0	0	0	0	0	0	0	0	0	0	0	0	0	0	0	0	0	0	0	0	0	0	0.838945	0	0	0	0	0	0	0	0	0	0	0	0	0	0	0	0	0	0	0	0	0	0	0	0
IDH1	0	0	0	0	0	0	0	0	0	0	0	0	0	0	0	0	0	0	0	0	0	0	0	0	0	0	0	0	0	0	0	0	0	0	0	0	0	0	0	0	0	0	0	0	0	0	0	0	0
PIKFYVE	0	0	0	0	0	0	0	0	0	0	0	0	0	0	0	0	0	0	0	0	0	0	0	0	0	0	0	0	0	0	0	0	0	0	0	0	0	0	0	0	0	0.958053	0	0	0	0	0	0	0
RPE	0	0.716613	0	0	0	0	0	0	0	0	0	0	0	0	0	0	0	0	0	0	0	0	0	0	0	0	0	0	0	0	0	0	0	0	0	0	0	0	0	0	0	0	0	1.02268	0	0	0	1.66495	0
IKZF2	0	0	0	0	0	0	0	2.12526	0	0	0	0	0	0	0	0	0	0	0	0	0	0	0	0	0	0	0	0	0	0	0	0	0	0	0	0	0	0	0	0	0	0	0	0	0	0	0	0	0
SPAG16	0	0	0	0	0	0	0	0	0	0	0	0	0	0	0	0	0	0	0	0	0	0	0	0	0	0	0	0	0	0	0	0	0	0	0	0	0	0	0	0	0	0	0	0	0	0	0	0	0
BARD1	0	0	0	0	1.23245	0	0	0	0	0	0	0	0	0	0	0	0	0	0	0	0	0.803563	0	0	0	0	0	0	0	0	0	0	0	0	0	0	0	0	0	0	0	0	0	0	0	0	0	0	0
ATIC	0	0	0	1.0557	0	0	0	0	0	0	0	0	0	0	0.994696	0	0	0	0	0.761813	1.03335	0	0	0	0	0	0	0	0	1.02326	0	0.842118	0	0	0	0	0	0	0	1.1387	0	0	0	0	0	0	0	0	0
PECR	0	0	0	0	0	0	0	0	0	0	0	0	0	0	0	0	0	0	0.837959	0	0	0	0	0	0	0	0	0.436375	0	0	0	0	0	0	0	0	0	0	0	0	0	0	0	0	0	0	0	0	0
XRCC5	0	0	0	0	1.23245	0	1.06231	0	0	0	0	0	0.749632	0	0	0	0	0	1.67592	0.761813	0	0.803563	0	2.036	0.838945	0	2.00394	0.87275	0	1.02326	0	0.842118	0	0	1.06613	1.09294	0.95651	0	1.19644	1.1387	0	0	0	0	0.715031	0	0.923057	0	0
SMARCAL1	0	0	0	0	0	0	0	0	0	0	0	0	0	0	0	0	0	0	0	0	0	0	0	0	0	0	0	0	0	0	0	0	0	0	0	0	0	0	0	0	0	0	0	0	0	0	0	0	0
RPL37A	13.2728	22.215	11.8333	15.8356	18.4867	16.2323	13.8101	12.7516	18.6948	19.9634	15.4721	18.6106	20.9897	19.5179	20.8886	24.7364	10.5273	30.0422	18.4351	19.0453	15.5003	12.857	15.1203	16.288	17.6178	15.8121	17.0335	14.8367	17.1652	12.2791	15.8826	18.5266	13.1137	13.7001	12.7935	15.3012	14.3477	14.7353	11.9644	9.10962	15.8865	16.2869	12.753	16.3628	14.3006	20.7828	16.615	23.3093	13.8414
ARPC2	0	2.14984	2.36666	2.11141	0	0	2.12463	2.12526	3.29907	1.90128	0	1.86106	0.749632	1.95179	1.98939	2.85421	0.957024	0	0.837959	3.04725	2.06671	2.41069	4.3201	1.35733	2.51684	0	2.00394	0.436375	2.45217	2.04652	0	2.52635	2.62275	0.978577	3.19838	0	0.95651	1.47353	1.19644	2.2774	0.882586	0	1.962	4.0907	2.86012	0.831311	0	1.66495	2.3069
GPBAR1	0	0	0	0	0	0	0	0	0	0	0	0	0	0	0	0	0	0	0	0	0	0	0	0	0	0	0	0	0	0	0	0	0	0	0	0	0	0	0	0	0	0	0	0	0	0	0	0	0
AAMP	0	0	0	0	0	0	0	1.06263	0	0	0	0	0.749632	0.975897	0	0	0.957024	0	0	0.761813	0	0	2.16005	0.678667	0.838945	0	0	0.436375	0	0	0	0	0	0	0	0	0	0	0	0	0	0	0	0	0	0	0	1.66495	0
PNKD	0	0	0	0	1.23245	0	0	0	2.19938	0	0	0	0	0	0	0	0	2.00281	0	0.761813	0	0.803563	1.08002	0	0	0	0	0	1.22608	0	0	1.68424	0	0	0	0	0	0	0	0	0	0	0	1.02268	0	0	0.923057	0	0
TMBIM1	0	0	0	0	0	0	0	0	0	0	0	0	0	0	0	0	0	0	0	0	0	0	0	0.678667	0.838945	0	0	0	0	0	0	0	0	0	0	0	0	0	0	0	0	0	0	0	0	0	0	0	0
SLC11A1	0	0	0	0	0	0	0	0	0	0	0	0	0	0	0	0	0	0	0	0	0	0	0	0	0	0	0	0	0	0	0	0	0	0	0	0	0	0	0	0	0	0	0	0	0	0.831311	0	0	0
CTDSP1	0	0	0	1.0557	0	0	0	0	0	0	1.10515	0	0	0	0	0	0	0	0	0	0	0	0	0.678667	0	0	0	0	0	0	0	0	1.31137	0	0	0	0	0	0	1.1387	0	0	0	0	0	0.831311	0	0	1.15345
CYP27A1	0	0	0	0	0	0	0	0	0	0	0	0	0	0	0	0	0	0	0	0	0	0	0	0	0	0	0	0	0	0	0	0	0	0	0	0	0	0	0	0	0	0	0	0	0	0	0	0	0
CNPPD1	0	0.716613	0	0	0	0	0	0	0	0	0	0.93053	0	0	0	0	0	0	0	0	0	0	0	0	0	1.7569	0	0	0	0	0	0	0	0	0	0	0	0	0	0	0	0	0	0	0	0	0	1.66495	1.15345
ZFAND2B	0	0	0	1.0557	0	0	0	0	0	0	0	0	0	0	0	0	0	2.00281	0	0	0	0.803563	0	0	0	0	0	0	0	0	0	0	1.31137	0	0	0	0	0	0	1.1387	0	0	0	1.02268	0	0.831311	0	0	0
ATG9A	0	0	0	0	0	0	0	0	0	0	0	0	0	0	0	0	0	0	0	0	0	0.803563	0	0	0	0	0	0	0	0	0	0	0	0	0	0	0	0	0	0	0	0	0	0	0	0	0	0	0
ANKZF1	0	0	0	0	0	0	0	0	0	0	1.10515	0.93053	0	0	0	0	0	0	0	0	0	0	0	0.678667	0	0	0	0	0	0	0	0	0	0	0	0	0	0	0	1.1387	0.882586	0	0	0	0	0	0	0	0
STK16	0	0	0	0	0	0	0	0	0	0	0	0	0	0	0	0	0	0	0	0	0	0	0	0	0	0	0	0.436375	1.22608	0	0	0	1.31137	0	0	0	0	0	0	0	0	0	0	0	0	0	0	0	1.15345
TUBA4A	0	0	0	1.0557	0	0	1.06231	1.06263	0	0.95064	0	0.93053	0.749632	0.975897	0	0	1.91405	2.00281	0.837959	1.52363	0	0.803563	0	1.35733	0	0	0	0.436375	0	0	0	0	1.31137	0	0	0	0	1.47353	1.19644	1.1387	0	0.958053	0.981002	1.02268	0	1.66262	0.923057	0	0
DNAJB2	0	0	0	0	0	0	0	0	0	0	0	0	0	0	0	0	0	0	0	0	0	0	0	0	0	0	0	0.436375	0	0	0	0	0	0	0	0	0.95651	0	0	0	0	0	0	0	0	0	0	0	0
DNPEP	0	0	0	0	0	0	0	0	0	0	1.10515	0	0	0	0.994696	0	0	0	0.837959	1.52363	0	0	0	0	0.838945	0	0	0	0	0	0	0.842118	0	0	0	0	0	0	0	0	0.882586	0	0	0	0	0	0	0	0
GMPPA	0	0	0	0	0	0	0	0	0	0	0	0	0	0	0	0	0	0	0	0	0	0	0	0	0	0	0	0	0	0	0	0	0	0	0	0	0	0	0	0	0	0	0	0	0	0	0	0	0
CHPF	0	0	0	0	0	0	0	0	0	0	0	0	0	0	0	0	0	0	0	0	0	0	0	0	0	0	0	0	0	0	0	0.842118	0	0	0	0	0	0	0	0	0	0	0	0	0	0	0	0	0
STK11IP	0	0	0	0	0	0	0	0	0	0	0	0	0	0	0	0	0	0	0	0	0	0	0	0.678667	0	0	0	0	0	0	0	0	0	0	0	0	0	0	0	0	0	0	0	0	0	0	0	0	0
FARSB	1.47475	0	0	0	0	0	0	0	0	0	0	0	0	0	0	0	0	2.00281	0	0	0	0	0	0	0	0	0	0.436375	0	0	0	0	0	0	0	0	0	0	0	0	0	0	0	0	0	0	0	0	0
ACSL3	0	0	0	0	0	0	0	0	0	0	0	0	0	0	0	0	0	0	0	0	0	0	0	0	0	0	0	0	0	0	0	0	1.31137	0	0	0	0	0	0	0	0	0	0	0	0	0	0	0	0
WDFY1	0	0	0	0	0	0	0	0	0	0	0	0	0	0	0	0	0	0	0	0	0	0	0	0	0	0	0	0	0	0	0	0	0	0	0	0	0	0	0	0	0	0	0	0	0	0	0	0	0
MRPL44	1.47475	0	0	0	0	0	0	0	0	0	0	0	0	0	0	0.951402	0.957024	0	0	0	0	0	0	0	0	0	0	0	0	0	0	0	0	0	1.06613	0	0	0	0	0	0	0	0	1.02268	0	0	0	0	0
CUL3	0	0	1.18333	0	0	0	0	0	0	0	0	0	0	0	0	0.951402	0	0	0	0.761813	1.03335	0	0	0	0	0	0	0	0	0	0	0	0	0	0	0	0	1.47353	0	0	0	0	0	0	0	0	0	0	0
DOCK10	0	0	0	0	0	0	0	0	0	0	0	0	0	0	0	0	0	0	0	0	0	0	0	0	0.838945	0	0	0	0	0	0	0	1.31137	0	0	0	0.95651	1.47353	1.19644	0	0	0.958053	0	0	0	0	0	0	0
RHBDD1	0	0	0	0	0	0	0	0	0	0	0	0	0	0	0	0	0	0	0	0	0	0	0	0.678667	0	0	0	0	0	0	0	0	0	0	0	0	0	0	0	0	0	0	0	0	0	0.831311	0	0	0
MFF	0	0	0	1.0557	0	0	0	0	1.09969	0	0	0	0	0	0	0	0	0	0	0	0	0	2.16005	0	0	0	0	0.436375	0	0	0	0	1.31137	0	0	0	0.95651	0	1.19644	0	0	0.958053	0	0	0	0	0	0	0
AGFG1	0	0	0	0	1.23245	0	0	0	0	0	0	0	0	0	0	0	0	0	0	0	0	0	0	0	0	0	0	0	0	1.02326	0	0	0	0	0	0	0	0	0	0	0	0.958053	0	0	0	0	0	0	0
PID1	0	0	0	0	0	0	0	0	0	0	0	0	0	0	0	0	0	0	0	0	0	0	0	0	0	0	0	0	0	0	0	0	0	0	0	0	0	0	0	0	0	0	0	0	0	0	0	0	0
TRIP12	0	0.716613	0	0	0	0	0	0	0	0	1.10515	0	0	0	0	0	0	0	0	0	0	0	0	0.678667	0	0	0	0.436375	0	0	1.32355	0	0	0	1.06613	0	0	0	1.19644	0	0.882586	0	0	0	0	0	0	0	0
SP110	0	0	0	0	0	0	1.06231	0	0	0	0	0	0	0	0.994696	0	0	0	0	0	0	0	0	0	0	0	0	0.436375	0	1.02326	0	0	0	0	0	1.09294	0.95651	0	1.19644	0	0	0	0	0	0	0	0	0	0
SP140	0	0	0	0	0	2.70539	0	0	0	0	0	0	0.749632	0	0	0	0	0	0	0	0	0	0	0	0	0	0	0	0	0	0	0	1.31137	0	0	0	0.95651	0	1.19644	0	0	0	0	0	0	0	0.923057	0	0
SP140L	0	0	0	0	1.23245	0	0	0	0	0	0	0	0	0	0	0	0	0	0.837959	0.761813	0	0	0	0	0	0	0	0.436375	0	0	0	0	0	0	0	0	0	0	0	0	0	0	0	0	0	0	0	1.66495	0
SP100	0	0	0	0	0	0	2.12463	0	0	0	1.10515	0	0	0	0	0	0	2.00281	0	0.761813	0	0.803563	0	0	0	1.7569	1.00197	0.436375	0	1.02326	1.32355	0	0	0.978577	2.13226	0	0	0	0	1.1387	0	0.958053	0.981002	0	0	0	0	0	0
CAB39	0	0	0	0	0	0	0	0	0	0	0	0	0	0	0	0.951402	0	0	0	0.761813	0	0	0	0	0.838945	0	0	0	0	0	0	0	0	0	0	0	0	0	0	0	0	0	0	0	0	0	0	0	0
ITM2C	0	0	0	0	0	0	0	0	0	0	0	0	0	0	0	0	0	0	0	0	0	0	1.08002	0	0	0	1.00197	0	0	0	0	0	0	0.978577	1.06613	0	0	0	0	0	0.882586	0.958053	0	0	0	0	0	0	0
PSMD1	0	1.43323	0	0	0	0	0	0	0	0	0	0	0	0	0.994696	0	0	0	0.837959	0	0	0	0	0	0	0	0	0	0	0	0	0	0	0	0	0	0	0	0	0	0	0	0	0	0	0	0	0	0
NCL	0	0	1.18333	0	0	0	0	0	2.19938	0.95064	0	0	0	0	0	0	1.91405	0	1.67592	0.761813	0	0.803563	1.08002	0	2.51684	0	0	0.436375	1.22608	2.04652	1.32355	1.68424	0	1.95715	0	1.09294	0	0	0	2.2774	0	1.91611	0.981002	0	1.43006	0.831311	0.923057	0	1.15345
PTMA	16.2223	10.0326	14.1999	11.6127	14.7893	10.8216	20.184	8.50104	18.6948	13.309	24.3133	10.2358	4.49779	9.75897	20.8886	21.8822	14.3554	24.0337	8.37959	12.9508	15.5003	22.4998	11.8803	17.6453	16.7789	14.0552	12.0236	12.6549	11.0348	16.3722	11.912	18.5266	9.17961	15.6572	22.3887	18.5801	16.2607	4.4206	15.5537	12.5257	5.29552	10.5386	19.62	9.20408	14.3006	11.6384	22.1534	9.98972	19.6086
PDE6D	0	0	0	0	0	0	0	1.06263	0	0	0	0	0	0	0	0	0	0	0	0	0	0	0	0	0	0	0	0	0	0	0	0	0	0	0	0	0	0	0	0	0	0	0	1.02268	0	0	0	0	0
COPS7B	0	0	0	0	0	0	0	0	1.09969	0	0	0.93053	0	0	0	0	0	0	0	0	1.03335	0	0	0	0.838945	0	0	0	0	1.02326	0	0	0	0	0	0	0	0	0	0	0	0	0	0	0	0.831311	0	0	0
DIS3L2	0	0.716613	0	0	0	0	0	0	0	0	0	0	0	0	0	0	0	0	0	0	0	0	0	0	0	1.7569	0	0	0	1.02326	0	0.842118	0	0.978577	0	0	0	0	0	0	0	0	0.981002	0	0	0	0	0	0
EIF4E2	1.47475	0	0	0	0	0	0	0	0	0	1.10515	0	0	0	0	0	0	0	0	0	0	0	0	0	0.838945	0	0	0	0	1.02326	0	0	0	0	0	0	0.95651	0	0	0	0	0	0	0	0	0	0	0	0
GIGYF2	0	0	0	0	0	0	0	0	0	0	0	0	0	0	0	0	0.957024	0	0	0	0	0	0	0	0	0	0	0	1.22608	0	0	0	0	0	0	0	0	0	0	0	0	0	0	0	0	0	0	0	0
INPP5D	0	0	0	0	0	2.70539	0	0	0	0	0	0.93053	0	0	0	0	0.957024	0	0	0	0	0.803563	0	0	0	1.7569	0	0	0	0	0	0	0	0	0	0	0	0	0	0	0	0	0	0	0.715031	0	1.84611	0	0
DGKD	0	0	0	0	0	0	0	0	0	0	0	0.93053	0	0	0	0	0.957024	0	0.837959	0	0	0	0	0	0	0	0	0	0	0	0	0	0	0	0	2.18589	0	0	0	0	0	0	0	0	0	0	0	0	0
ARL4C	0	0	0	0	1.23245	0	0	0	0	0	0	0	0	0.975897	0	3.80561	0	0	0	0.761813	0	0	0	0.678667	1.67789	1.7569	0	0.87275	0	2.04652	0	2.52635	0	0	0	0	0.95651	1.47353	0	0	0	0.958053	0.981002	3.06803	0.715031	0	0.923057	0	0
COPS8	1.47475	0	0	0	0	0	0	0	0	0	0	0	0	0.975897	0	0	0	0	0.837959	0	0	0	0	1.35733	0.838945	0	0	0	0	0	0	0	0	0	0	0	0	0	0	0	0	0	0	0	0	0	0	0	0
LRRFIP1	0	0	0	0	2.46489	0	0	1.06263	1.09969	0	1.10515	0	0	0	0	0	0.957024	0	0	0	0	2.41069	1.08002	0	1.67789	0	0	0	0	0	0	0	0	0	1.06613	0	0	0	0	0	0	0	0	0	0	0	0.923057	0	2.3069
UBE2F	0	0	0	0	0	0	0	0	0	0	0	0	0	0	0	0	0	0	0	0	0	0	1.08002	0.678667	0	0	1.00197	0	0	1.02326	0	0	0	0.978577	0	0	0	0	0	0	0	0	0	0	0	0	0	0	0
ILKAP	0	0	0	0	0	0	0	0	0	0	0	0	0	0	0	0	0	0	0	0	0	0	0	0	0	0	0	0	0	0	0	0	0	0	0	0	0	0	0	0	0	0	0	0	0	0	0	0	0
ASB1	0	0	0	0	0	0	0	0	0	0	0	0	0	0	0	0	0	0	0	0.761813	0	0	0	0	0	0	0	0	0	0	0	0	0	0	0	0	0.95651	0	0	0	0	0	0	0	0	0	0	0	0
NDUFA10	0	0	0	1.0557	1.23245	0	0	0	0	0	0	0	0.749632	0	0	0	0	0	0	0	1.03335	0	1.08002	0	0.838945	0	0	0	0	0	1.32355	0	0	0	0	0	0.95651	0	0	0	0.882586	0	0	1.02268	0	0.831311	0	0	1.15345
DUSP28	0	0	0	0	0	0	0	0	0	0	0	0	0	0	0	0	0	0	0	0	0	0	0	0	0	0	0	0	0	0	0	0	0	0	0	0	0	0	0	0	0	0	0	0	0	0	0	0	0
RNPEPL1	0	0	0	1.0557	0	0	0	0	0	0	1.10515	0	0	1.95179	0	0.951402	0.957024	0	0.837959	0	1.03335	1.60713	1.08002	0	0	0	0	0	0	0	0	0	0	0	0	0	0	0	0	0	0.882586	0	0	0	0	0	0	0	0
MTERF4	1.47475	0	0	0	0	2.70539	0	0	1.09969	0	0	0.93053	0	0	0	0	0	0	0	0	0	0	1.08002	0	0	0	0	0	0	0	1.32355	0	0	0	0	0	0	0	0	0	0	0	0.981002	0	0	0	0	0	0
PASK	0	0	0	0	0	0	0	0	0	0	0	0	0	0	0	0	0	0	0	0	0	0	0	0	0	0	0	0	1.22608	0	0	0	0	0	0	0	0	0	0	0	0	0	0	0	0	0	0	0	0
PPP1R7	0	0.716613	0	0	0	0	0	0	0	0	0	0	0	0	0	0	0	0	0.837959	0	1.03335	0.803563	0	0	0	0	0	0.436375	0	0	0	0	1.31137	0.978577	0	1.09294	1.91302	0	0	0	0	0.958053	0	0	0	0	0	0	0
HDLBP	0	0	0	0	0	0	0	0	0	0	0	0	0	0	0	0.951402	0	0	0	0	0	0	0	0	0	1.7569	0	0.436375	0	0	0	0	0	0	0	0	0	0	0	0	0	0	0	1.02268	0	0	0	0	1.15345
2020-09-02	0	0	0	0	0	2.70539	0	0	0	0	0	0	0.749632	1.95179	0	0.951402	0	0	0	0	0	0	1.08002	0	0	0	0	0.436375	0	0	0	0	0	0	0	0	0	0	0	0	0	0	0	0	0.715031	0	0	0	2.3069
STK25	0	0	0	0	0	0	0	0	0	0	0	0	0	0	0	0	0	0	0	0	0	0	0	0	0	0	0	0	0	0	0	0	0	0	0	0	0	0	1.19644	0	0	0	0	0	0	0	0	0	0
THAP4	0	0.716613	0	0	0	0	0	0	1.09969	0	0	0	0	0	0	0	0	0	0	0	0	0	0	0	0	0	0	0.436375	0	0	0	0	0	0	0	0	0	0	0	0	0	0	0	0	0	0	0	0	0
ATG4B	0	0	0	0	0	0	0	0	0	0	0	0	0	0	0	0	0	0	0.837959	0	0	0	0	0	0	0	0	0	0	0	0	0	0	0	0	1.09294	0	0	0	0	0	0	0	0	0	0	0.923057	0	0
DTYMK	0	0	0	0	0	0	0	0	0	0	0	0	0	0.975897	0	0	0	0	0	0	0	0	0	0	0	0	0	0	0	0	0	0	0	0	0	1.09294	0	0	0	0	0	0	0	0	0	0	0	0	0
ING5	0	0	0	0	0	0	0	0	0	0	0	0	0	0	0	0	0	0	0	0	0	0	0	0	0	0	0	0.436375	0	0	0	0	0	0	0	0	0.95651	0	0	0	0	0	0	0	0	0	0.923057	0	0
TRNT1	0	0.716613	0	0	0	0	0	0	0	0	0	0	0	0.975897	0	0	0	2.00281	0	0	1.03335	0	0	0	0	0	0	0.436375	1.22608	0	0	0	0	0	0	1.09294	0	1.47353	0	0	0	0	0	1.02268	0	0	0	0	0
CRBN	0	2.14984	1.18333	0	0	0	1.06231	0	0	0.95064	0	0	0	0	0	0	0.957024	0	0	0	0	0	1.08002	0	0	1.7569	1.00197	0.436375	0	0	0	0.842118	0	0	1.06613	0	0	0	0	0	0.882586	0	0	1.02268	0	0.831311	0	0	0
SUMF1	0	0	0	1.0557	0	0	0	0	0	0	0	0	0	0	0	0	0	0	0	0	0	0	0	0	0	0	0	0	0	0	0	0	0	0	0	0	0	0	0	0	0	0	0	0	0	0	0	0	0
ITPR1	0	0	0	0	0	0	0	0	0	0	0	0.93053	0	0	0	0	0	0	0	0	0	0	1.08002	0	0	0	0	0	0	0	0	0	0	0	0	0	0	0	0	0	0	0	0	0	0	0	0	0	0
BHLHE40	0	0	0	0	0	0	0	0	0	0	0	0	0	0	0	0	0	0	0	0	0	0	0	0	0	0	0	0	0	0	0	0	0	0	0	0	0	0	0	0	0	0	0	0	0	0	0.923057	0	0
ARL8B	0	0	0	0	0	0	0	0	0	0	0	0	0.749632	0	0	0	0	0	0	0	0	0	0	0	0	0	0	0	0	0	0	0	0	0	0	0	0	0	0	0	0.882586	0	0	0	0	0	0	0	0
EDEM1	0	0	0	0	0	0	0	0	0	0	0	0.93053	0	0	0	0	0	0	0	0	0	0	0	0	0	0	0	0	0	0	0	0	0	0	0	0	0	0	0	0	0.882586	0	0	0	0	0	0	0	0
THUMPD3	0	0	0	1.0557	0	0	0	0	0	0	0	0	0	0	0	0	0	0	0	0	0	0.803563	0	0	0	0	0	0	1.22608	0	0	0.842118	0	0	0	0	0	0	0	0	0	0	0	0	0	0	0	0	0
SETD5	1.47475	0	0	1.0557	0	0	0	0	1.09969	0	0	0	0	0	0	0	0	2.00281	0.837959	0	0	0	0	0	0	0	0	0.436375	0	0	1.32355	0	1.31137	0.978577	0	0	0.95651	0	0	0	0	0	0	0	0	0	0	0	0
MTMR14	0	0.716613	1.18333	0	0	0	0	0	0	0	0	0.93053	0	0	0	0	0	0	0.837959	0	0	0	0	0	0	1.7569	0	0	0	0	0	0	0	0	0	0	0	0	0	0	0	0	0	0	0	0	0	0	0
BRPF1	0	0	0	0	0	0	1.06231	0	0	0	0	0	0	0	0	0	0	0	0	0	0	0	0	0	0	0	0	0	0	0	0	0	0	0	0	0	0	0	0	0	0	0	0	0	0	0	0	0	0
OGG1	0	0	0	0	0	0	0	0	0	0	0	0	0	0	0	0	0	0	0	0	0	0	0	0	0	0	0	0	0	0	0	0	0	0	0	0	0	1.47353	0	0	0	0	0	0	0	0	0	0	0
CAMK1	0	0	0	0	0	0	0	0	0	0	0	0	0	0	0	0	0	0	0	0	0	0	0	0	0	0	0	0	0	0	0	0	0	0	0	0	0	0	0	1.1387	0	0	0	0	0	0	0	0	0
TADA3	0	0	0	0	0	2.70539	2.12463	0	0	0	0	0	0	0	0	0	0.957024	0	0	0	0	0	0	0	0	0	0	0	0	0	0	0	0	0	1.06613	0	0	1.47353	1.19644	0	0.882586	0	0	0	0.715031	0	0	0	0
ARPC4	0	0	1.18333	3.16711	0	2.70539	0	0	1.09969	0	0	0	0	1.95179	0	0.951402	0.957024	0	1.67592	1.52363	0	0	1.08002	0	0.838945	0	0	0.87275	0	0	1.32355	0.842118	0	0	0	0	0	0	0	2.2774	0	1.91611	2.94301	1.02268	1.43006	1.66262	0	0	0
RPUSD3	0	0	0	0	0	0	0	0	0	0	0	0	0	0	0	0	0	0	0	0.761813	0	0	0	0	0	0	0	0.436375	0	1.02326	0	0	0	0	0	0	0	1.47353	0	0	0.882586	0	0	0	0	0	0	0	0
JAGN1	0	0	0	0	0	0	0	0	0	0	1.10515	0	0	0	0.994696	0	0.957024	0	0	0.761813	0	0.803563	0	0	0	0	0	0	0	0	1.32355	0	0	0	0	0	0	0	0	0	0	0.958053	0	0	0	0	0	0	0
CRELD1	0	0	0	0	0	0	0	0	0	0	0	0	0	0	0	0	0	0	0	0	0	0	0	0	0	0	0	0	0	0	0	0	0	0	0	0	0	0	0	0	0	0	0	0	0	0	0	0	0
EMC3	0	0	0	0	0	0	0	0	1.09969	0.95064	0	0	0	0	0	0	0.957024	0	0.837959	0	0	0	0	0	0	0	1.00197	0	1.22608	0	0	0	0	0.978577	0	0	0	0	0	1.1387	0	0	0.981002	0	0	0.831311	0.923057	0	0
BRK1	0	0.716613	0	1.0557	1.23245	0	0	2.12526	0	0.95064	0	0.93053	0.749632	0.975897	0.994696	0	1.91405	0	0.837959	0	0	0.803563	2.16005	0	1.67789	1.7569	1.00197	0.436375	1.22608	0	0	0.842118	1.31137	0	0	0	0	1.47353	0	2.2774	0.882586	1.91611	0	0	0	0.831311	0.923057	0	0
VHL	0	0	0	0	2.46489	0	0	0	0	0	0	0	0	0	0	0	0	0	0	0	0	0	0	0.678667	0	0	0	0	0	0	0	0	0	0.978577	0	0	0	0	0	0	0	0	0	0	0	0	0	0	0
GHRL	0	0	0	0	0	0	0	0	0	0	0	0	0	0	0	0	0	0	0	0	0	0	0	0	0	0	1.00197	0	0	0	0	0	0	0	1.06613	0	0	0	0	0	0	0	0	0	0	0	0	0	1.15345
SEC13	0	0	0	0	0	0	0	0	0	0	0	0	0	0	0	0	0	0	0	0.761813	0	0	0	0	0	0	0	0.436375	0	1.02326	0	0	0	0	1.06613	0	0	0	1.19644	0	0	0	0	0	0	0	0	0	0
ATG7	0	0	0	0	0	0	0	0	0	0	0	0	0	0	0	0	0	0	0	0	0	0	0	0	0	0	0	0	0	0	0	0	0	0	0	0	0	0	0	0	0	0	0	0	0	0	0.923057	0	0
VGLL4	0	0	0	0	0	0	0	0	0	0	0	0	0	0	0	0	0	0	0	0	0	0.803563	0	0	0	0	0	0	0	0	1.32355	0	0	0	0	0	0	1.47353	0	0	0	0	0	0	0	0	0	0	0
TAMM41	0	0	0	0	0	0	0	0	0	0	0	0	0	0	0	0	0.957024	0	0	0	0	0	0	0	0	0	0	0	0	0	0	0	0	0	0	0	0	0	0	0	0	0	0	0	0	0	0	0	0
MKRN2	0	0	0	0	1.23245	0	0	1.06263	0	0	0	0	0	0	0	0	0	0	0	0	0	0	0	0	0	0	0	0	0	0	0	0	0	0	0	0	0	1.47353	0	0	0	0	0	0	0	0	0	0	0
RAF1	0	0.716613	0	0	0	0	0	1.06263	1.09969	0	0	0.93053	0	0.975897	0	0.951402	0	0	0	0	0	0	0	0.678667	0	0	0	0	0	1.02326	0	0.842118	0	0	0	0	0	0	0	0	0	0	0	0	0.715031	0	0	0	0
TMEM40	0	0	0	0	0	0	0	0	0	0	0	0	0	0	0	0	0	0	0	0	0	0	0	0	0	0	0	0	0	0	0	0	0	0	0	0	0	0	0	0	0	0	0	0	0	0	0	0	0
RPL32	38.3435	35.8307	54.4331	41.1724	49.2978	37.8755	33.994	39.3173	47.2867	44.6801	36.4699	39.0823	38.9809	45.8672	39.7878	50.4243	38.281	30.0422	28.4906	44.1852	58.9011	30.5354	48.6011	35.2907	35.2357	45.6795	43.0846	39.7101	45.3651	33.7677	39.7065	42.948	44.5867	29.3573	41.579	44.8107	50.695	39.7854	29.911	34.1611	39.7164	46.9446	30.4111	33.7483	28.6012	40.7343	49.8451	58.2734	33.45
IQSEC1	0	0	0	0	0	0	0	0	0	0	0	0	0	0	0	0	0	0	0	0	0	0	0	0	0	0	0	0	0	0	0	0	0	0.978577	0	0	0	0	0	0	0	0	0	0	0	0	0	0	0
NUP210	0	0.716613	0	0	0	0	2.12463	0	0	0	0	0	1.49926	0	0	0.951402	0	0	0	0.761813	0	0	0	0	0	0	0	0.436375	1.22608	0	1.32355	0	0	0	0	0	0	0	0	0	0	0	0	0	0.715031	0	0	0	1.15345
FBLN2	0	0	0	0	0	0	0	0	0	0	0	0	0	0	0	0	0	0	0	0	0	0	0	0	0	0	0	0	0	0	0	0	0	0	0	0	0	0	0	0	0	0	0	0	0	0	0	0	0
TMEM43	0	0	0	0	0	0	0	0	0	0	0	0	0	0	0	0	0	0	0	0	0	0	0	0	0	1.7569	0	0	0	0	0	0	0	0	0	0	0	0	0	0	0	0	0	0	0	0	0	0	0
XPC	0	0	1.18333	1.0557	0	0	0	0	0	0	0	0	0	0.975897	0	0	0	0	0	0	0	0	0	0	0	0	0	0.436375	1.22608	0	0	0	1.31137	0	0	0	0	0	0	0	0	0	0	1.02268	0	0	0	0	0
LSM3	1.47475	0	1.18333	1.0557	0	0	1.06231	0	0	0	0	0	0	0	0	0	0.957024	0	0.837959	0	0	0	1.08002	0	0	0	0	0	2.45217	2.04652	0	0	0	0.978577	0	0	0.95651	1.47353	0	0	0.882586	0	0	0	0	0.831311	0.923057	0	1.15345
SLC6A6	0	0	0	0	0	0	0	0	0	0	0	0	0	0	0	0	0	0	0	0	0	0	0	0	0	0	0	0	0	0	0	0	0	0	0	0	0	0	0	0	0	0	0	0	0	0	0	0	0
CCDC174	1.47475	0	0	0	0	0	0	0	0	0	0	0	0	0	0.994696	0	0	0	0	0	0	0	0	0	0	0	0	0	0	0	0	0	0	0	0	0	0	0	0	0	0	0	0	0	0	0	0	1.66495	0
NR2C2	0	0	0	0	0	0	0	0	0	0	0	0	0	0	0	0	0	0	0	0	0	0	0	0	0	0	0	0	0	0	0	0	0	0	0	0	0	0	0	0	0	0	0	0	0	0	0	0	0
MRPS25	0	0	0	1.0557	0	0	0	0	0	0	0	0	0	0	0	0	0	0	0	0	0	0	0	0	0	0	0	0.436375	0	0	0	0	0	0	1.06613	0	0	1.47353	0	0	0	0	0	0	0.715031	0.831311	0	0	0
CAPN7	0	0	0	0	0	0	0	0	0	0	0	0	0	0	0	0	0	0	0	0	0	0	0	0.678667	0	0	0	0	0	0	1.32355	0	0	0	0	0	0	0	0	0	0	0	0	0	0	0	0	0	0
SH3BP5	0	0	0	0	0	0	0	1.06263	0	1.90128	0	0	0	0	0	0	0	0	0.837959	0	0	0.803563	0	0	0	0	0	0	0	0	0	0	0	0	0	0	0.95651	0	0	0	0.882586	0	0	0	0	0	0	0	0
EAF1	0	0	0	0	0	0	0	0	0	0	0	0	0	0	0	0	0	0	0	0	0	0	0	0	0	0	0	0	0	0	0	0	0	0	1.06613	0	0	0	0	0	0	0	0	0	0	0	0	0	0
HACL1	0	0	0	0	0	0	0	0	0	0	0	0	0	0	0	0	0	0	0	0	0	0	0	0	0	0	0	0	0	0	0	0	0	0	0	0	0	0	0	0	0	0	0	0	0	0	0	0	0
BTD	0	0	0	0	0	0	0	0	0	0	0	0	0	0	0	0	0	0	0	0	0	0	0	0	0	0	0	0	0	0	0	0	0	0	0	0	0	0	0	0	0	0	0	0	0	0	0	0	0
ANKRD28	0	0	0	0	0	0	0	0	0	0	0	0	0	0	0	0	0	0	0	0	0	0	0	0	0	0	0	0	0	0	0	0	0	0	0	0	0	0	0	0	0	0	0	0	0	0	0	0	0
DPH3	0	0	0	0	0	0	0	0	0	0	0	0	0	0	0	0	0	0	0	0	0	0	0	0	0	0	0	0	0	1.02326	0	0	0	0	0	0	0	0	0	0	0	0.958053	0	0	0	0	0	0	0
OXNAD1	0	2.14984	0	1.0557	1.23245	0	0	0	0	0	0	0	1.49926	0	0	0	0	0	0	0.761813	0	0	0	0	0.838945	1.7569	0	0	0	0	1.32355	0	1.31137	0	3.19838	0	0	0	0	1.1387	0	0	0	0	0	0.831311	0	0	1.15345
RFTN1	0	0	0	0	0	0	1.06231	0	0	0	0	0	0	0	0	0	0	0	0	0	0	0	0	0	0	0	0	0	0	1.02326	0	0	0	0	0	0	0	0	0	0	0	0	0	0	0	0	0	0	0
PLCL2	0	0.716613	0	0	0	0	1.06231	0	0	0	0	0	0	0	0	0	0	0	0	0	0	0	0	0	0	0	0	0.436375	0	0	0	0	0	0.978577	0	0	0	0	0	0	0	0	0	0	0	0	0	0	0
TBC1D5	0	0	0	0	0	0	0	0	0	0	0	0	0	0	0	0	0	0	0	0.761813	0	0	0	0	0	0	0	0.436375	0	0	0	0	0	0	0	0	0	0	0	0	0	0	0	0	0	0	0	0	0
SATB1	0	0.716613	0	0	1.23245	0	0	0	0	0	2.2103	0	0.749632	0.975897	0	0	0	2.00281	0	0.761813	1.03335	1.60713	1.08002	0	0.838945	0	0	0.436375	0	0	2.6471	0	0	1.95715	0	0	0.95651	1.47353	2.39288	0	0	0	0	2.04535	0	0	0	0	1.15345
RAB5A	0	0	0	0	0	0	0	0	0	0	0	0	0	0.975897	0	0	0	0	0	0	0	0	0	0.678667	0	0	0	0	0	0	1.32355	0	0	0	0	0	0	0	0	0	0	0	0	0	0	0.831311	0	0	0
UBE2E2	0	0	0	0	0	0	0	0	0	0	0	0	0	0	0.994696	0	0	0	0	0	0	0	0	0	0	1.7569	0	0	0	0	0	0	0	0	0	0	0	0	0	0	0.882586	0	0	0	0	0	0	0	0
UBE2E1	0	0	0	0	0	0	0	1.06263	0	0.95064	1.10515	0	0	0	0	0	0	0	0	0.761813	0	0	0	0	0	0	0	0.436375	0	0	0	0	0	0	0	0	0	0	0	0	0	0	0	1.02268	0	0	0	0	0
RPL15	16.2223	13.6156	11.8333	20.0584	20.9516	24.3485	9.56082	17.0021	12.0966	20.9141	22.103	12.0969	21.7393	24.3974	20.8886	18.0766	10.5273	18.0253	13.4073	22.0926	16.5336	20.0891	5.40012	8.144	14.2621	12.2983	21.0413	19.2005	19.6173	12.2791	11.912	23.5793	11.8024	10.7644	22.3887	22.9518	17.2172	10.3147	15.5537	13.6644	18.5343	14.3708	23.5441	18.4082	21.4509	19.1202	16.615	24.9743	16.1483
NR1D2	0	0	0	0	0	0	0	0	0	0	1.10515	0	0	0	0	0	0	0	0	0	1.03335	0	0	0	0	0	0	0	0	0	0	0	0	0	0	0	0	0	0	0	0	0	0	0	0	0	0	0	0
TOP2B	0	0.716613	0	0	0	0	0	0	0	0	0	0	0	0	0	0	0.957024	0	0	0	0	0	0	0	0	0	0	0	0	0	0	0	0	0	0	0	0	1.47353	0	0	0	0	0	0	0	0	0.923057	0	0
NGLY1	0	0	0	0	0	0	0	0	0	0	0	0	0	0	0.994696	0	0	0	0	0	0	0	0	0.678667	0.838945	0	0	0	0	0	0	0	0	0	0	0	0	0	0	0	0	0	0	1.02268	0	0	0	0	0
SLC4A7	0	0.716613	0	0	0	0	0	0	0	0	0	0	0	0	0.994696	0	0	0	0	0	0	0	0	0	0	0	0	0	0	0	0	0	0	0	0	0	0	0	0	0	0	0.958053	0	0	0	0	0	0	0
EOMES	0	0	0	0	0	0	0	0	0	0	0	0	0	0	0	0	0	0	0	0	0	0	0	0	0	0	0	0	0	0	0	0	0	0	0	0	0	0	0	0	0.882586	0	0	0	0	0	0	0	0
CMC1	0	0	0	0	0	0	0	0	0	0	0	0	0	0	0	0	0	0	0	0	0	0	0	0	0	0	0	0	0	0	0	0	0	0	0	0	0	0	0	0	0	0	0	0	0	0	0	0	0
AZI2	0	0	0	0	0	0	0	0	0	0	0	0	0	0	0	0	0	0	0	0	0	0.803563	0	0	0	0	0	0	0	0	1.32355	0	0	0	0	0	0	0	0	0	0	0	0	0	0	0	0	0	0
TGFBR2	0	0	0	0	0	0	0	0	0	0	0	0	0	0	0	0	0	0	0	0.761813	0	0	1.08002	0	0	0	0	0	0	0	1.32355	0	0	0	1.06613	0	0	0	0	0	0	0.958053	0	0	0.715031	0	0.923057	0	2.3069
STT3B	0	0	0	0	1.23245	0	0	0	0	0	0	0	0	0	0	0.951402	0	0	0	0.761813	0	0.803563	0	0.678667	0	0	1.00197	0.436375	0	0	0	0	0	0.978577	0	1.09294	0	0	0	0	0	0	0	0	0	0	1.84611	0	0
OSBPL10	0	0	0	0	0	0	0	0	0	0	0	0	0	0	0	0	0	0	0	0	0	0	0	0	0	0	1.00197	0	0	0	0	0	0	0	0	0	0	0	0	0	0	0	0	0	0	0	0	0	0
CMTM8	0	0	0	0	0	0	0	0	0	0	1.10515	1.86106	0	0	0	0	0	0	0	0	0	0	0	0.678667	0	0	1.00197	0	0	0	0	0	0	0	0	0	0	0	0	0	0	0	0	0	0	0.831311	0	0	0
CMTM7	0	0	1.18333	1.0557	0	0	0	0	0	1.90128	0	0	0	0.975897	0	0	0	0	0.837959	0	0	0.803563	0	1.35733	0	0	0	0	1.22608	0	1.32355	0	1.31137	0	0	0	0	0	0	1.1387	0	0	0	0	0.715031	1.66262	0.923057	3.32991	0
CMTM6	0	0	1.18333	0	0	0	0	1.06263	0	0	0	0	0.749632	0	1.98939	0	0	0	0	0	0	0.803563	1.08002	0	0	0	0	0	0	0	0	0	0	0	0	0	0	0	0	1.1387	0	0	0.981002	1.02268	0	0	0	0	0
DYNC1LI1	0	0	0	1.0557	0	0	0	0	0	0	0	0	0	0	0	0	0	0	0	0	0	0.803563	1.08002	0	0	0	0	0	0	1.02326	0	0	0	0	0	0	0	0	0	1.1387	0	0	0	0	0	0	0	0	0
CNOT10	0	0	0	1.0557	0	0	0	0	1.09969	0.95064	0	0	0	0	0	0	0	0	0	0	0	0	0	0	0	0	0	0	0	0	0	0	0	0	0	0	0	1.47353	0	1.1387	0	0	0	0	0	0	0	0	0
GLB1	0	0	0	0	0	0	0	0	0	0	0	0	0	0	0.994696	0	0	0	0	0	0	0	0	0	0	0	0	0	0	0	0	0	0	0	0	0	0	0	0	0	0	0	0	0	0	0	0	0	0
CRTAP	0	0	0	0	0	0	0	0	0	0	0	0	0	0	0	0	0	0	0.837959	0	0	0	0	0	0	0	0	0	0	0	0	0	0	0	0	0	0	0	0	1.1387	0	0	0	0	0	0	0	0	0
UBP1	0	0	0	0	0	0	0	0	0	0	0	0	0	0	0	0	0	0	0	0	0	0	0	0	0	0	0	0	0	0	0	0	0	0	0	0	0	0	0	0	0	0	0	0	0	0	0	0	0
CLASP2	0	0.716613	0	0	0	0	0	0	0	0	0	0	0	0	0	0	0	0	0.837959	0	0	0	0	0.678667	0	0	1.00197	0	0	0	0	0	0	0	0	0	0	0	0	0	0	0	0	0	0	0	0	0	0
PDCD6IP	0	0	0	1.0557	1.23245	0	1.06231	0	0	0	0	0	0	0	0	0	0	0	0	0	0	0	0	1.35733	0	0	0	0	0	0	0	0	0	0	0	0	0	0	0	0	0	0	0	0	0.715031	0	0	0	0
TRANK1	0	0	0	0	0	0	0	1.06263	0	0	0	0	0	0	0	0	0	0	0	0	0	0	0	0	0	0	1.00197	0	0	0	0	0.842118	0	0	0	0	0	0	0	0	0	0.958053	0	0	0	0.831311	0	0	0
EPM2AIP1	0	0.716613	0	0	0	0	0	0	0	0	0	0	0	0	0	0	0	0	0	0	0	0	1.08002	0.678667	0	0	0	0	0	0	0	0	0	0.978577	0	0	0	0	0	0	0	0	0	1.02268	0	0	0	0	0
MLH1	0	0	0	0	0	0	0	0	0	0	0	0	0	0.975897	0	0	0	0	0	0	0	0	0	0	0	0	0	0	0	0	0	0	0	0	0	0	0	0	0	0	0	0	0	0	0	0.831311	0	0	0
LRRFIP2	0	0	0	0	0	0	0	0	0	0	0	0	0	0	0	0	0	0	0	0	0	0	0	0	0	0	0	0	0	0	0	0	0	0	0	0	0	0	0	0	0	0	0	0	0	0	0	0	0
GOLGA4	0	0	0	0	0	0	0	0	0	0	1.10515	0	0.749632	0	0	0	0	0	0	0	0	0	0	0.678667	0	0	0	0.436375	0	1.02326	0	0	0	0	0	0	0.95651	0	0	1.1387	0	0	0	0	0	0	0	0	0
VILL	0	0	0	0	0	0	0	0	0	0	0	0.93053	0	0	0	0	0	0	0	0	0	0	0	0	0	0	0	0	0	0	0	0	0	0	0	0	0	0	1.19644	0	0.882586	0	0	0	0	0	0	0	0
PLCD1	0	0	0	0	0	0	0	0	0	0	0	0	0	0	0	0	0	0	0	0	0	0	0	0	0	0	0	0	0	0	0	0	0	0	0	0	0	0	0	0	0	0	0	0	0	0	0	0	0
ACAA1	0	0.716613	0	0	0	0	0	0	0	0	0	0	0	0	0	0	0	0	0.837959	0.761813	0	0	0	0	0	1.7569	0	0	0	0	1.32355	0	0	0	0	0	0	0	0	0	0	0	0	0	0	0.831311	0	0	0
MYD88	0	0	0	0	0	0	0	0	0	0	1.10515	0	0	0	0	0	0	0	0	0	0	0	1.08002	0	0	0	0	0	0	0	0	0	0	0	0	0	0	0	0	0	0	0	0	0	0	0	0	0	0
OXSR1	0	0	0	0	0	0	0	0	0	0	0	0	0	0	0	0	0	0	0	0	0	0	0	0	0	0	0	0	0	0	0	0	0	0	0	0	0	0	0	0	0	0	0	0	0	0	0	1.66495	0
EXOG	0	0	0	0	0	0	0	0	1.09969	0	0	0	0	0	0	0	0	0	0	0	0	0	0	0	0	1.7569	0	0	0	0	0	0	0	0	0	1.09294	0	0	0	0	0.882586	0	0	0	0	0	0	0	0
WDR48	0	0	0	0	0	0	0	0	0	0	0	0	0	0	0	0	0	0	0	0.761813	0	0	0	0	0	0	0	0	0	0	0	0	0	0	0	1.09294	0	0	0	0	0	0	0	0	0	0	0	0	0
CSRNP1	0	0	0	0	0	0	0	0	0	0.95064	0	0	0	0	0	0	0.957024	0	0	0	0	0.803563	0	0	0	0	0	0	0	1.02326	0	0.842118	0	0	0	0	0	0	0	0	0	0	0.981002	0	0	0.831311	0	0	0
CX3CR1	0	0	0	0	0	0	0	0	0	0	0	0	0	0	0	0	0	0	0	0	0	0	0	0	0	0	0	0	0	0	0	0	0	0	0	0	0	0	0	0	0	0	0	0	0	0	0	0	0
SLC25A38	0	0	0	0	0	0	1.06231	0	2.19938	0.95064	0	0	0	0	0.994696	0.951402	0	0	0	0	0	0	0	0	0	0	0	0	0	0	0	0	0	0	0	0	0	0	0	0	0	0.958053	0	1.02268	0	0.831311	0	0	0
RPSA	10.3233	14.3323	9.46662	13.7241	8.62712	8.11617	10.6231	9.56367	5.49846	11.4077	14.3669	10.2358	12.7437	15.6144	10.9417	9.51402	4.78512	8.01124	12.5694	14.4744	6.20012	11.2499	11.8803	10.8587	10.0673	5.27071	13.0256	10.0366	11.0348	11.2559	2.6471	10.1054	15.7365	14.6787	14.9258	8.74356	12.4346	4.4206	20.3395	13.6644	10.591	11.4966	6.86702	3.06803	7.86534	8.31311	4.61528	6.65981	8.07413
EIF1B	2.9495	0	0	0	0	0	1.06231	0	0	0	0	0.93053	0	0	0	0.951402	0	0	0.837959	0	1.03335	0	0	0	0	1.7569	0	0	0	0	0	0.842118	0	0	0	2.18589	0	0	0	0	0	0	0.981002	0	0	0	0	0	0
RPL14	13.2728	10.7492	21.2999	14.7799	18.4867	13.527	16.997	11.6889	4.39877	13.309	17.6824	22.3327	13.4934	23.4215	15.9151	15.2224	15.3124	10.0141	10.0555	14.4744	13.4336	16.0713	15.1203	19.0027	15.94	10.5414	8.01575	8.29112	12.2608	14.3257	9.26486	12.6318	14.4251	13.7001	12.7935	17.4871	14.3477	23.5765	17.9466	14.8031	11.4736	16.2869	17.658	12.2721	18.5908	18.2888	10.1536	11.6547	24.2224
CTNNB1	0	0.716613	0	0	0	0	0	0	1.09969	0	0	0	0	0	0	0	0	0	1.67592	0	0	0	0	0	0	0	1.00197	0.87275	1.22608	0	1.32355	0	0	0	0	1.09294	0	0	0	0	0	0.958053	0	0	0	0	0	0	1.15345
TRAK1	0	0	0	0	0	0	0	0	0	0	0	0	0	0	0	0	0	0	0	0	0	0	0	0	0	0	0	0	0	0	0	0	0	0	0	0	0	0	0	0	0	0	0	1.02268	0	0	0	0	0
SEC22C	0	0	0	0	0	0	0	0	0	0	0	0	0	0	0	0.951402	0	0	0	0.761813	0	0	0	0	0	0	0	0	0	0	0	0	0	0	0	0	0	0	0	0	0	0	0	0	0	0	0	1.66495	1.15345
SS18L2	0	0.716613	0	0	0	0	0	0	0	0	0	0	0.749632	0	0	0	0	0	0	0.761813	0	0	1.08002	0	0	0	1.00197	0	0	0	0	0	0	0	0	1.09294	0	0	0	0	0	1.91611	0	0	0	0	0	0	0
NKTR	0	0	0	1.0557	1.23245	0	0	1.06263	0	0	0	0	0	0	0	0	0	0	0	0	0	1.60713	1.08002	1.35733	0	0	0	0.87275	0	0	1.32355	0	0	0	0	0	0	0	0	0	0	0	0	0	0.715031	0	0.923057	0	0
HIGD1A	0	0	0	0	0	0	0	0	0	0	0	0	0	0	0	0	0	0	0	0	0	0	0	0	0	0	0	0.436375	0	0	0	0	0	0	0	0	0	0	0	0	0	1.91611	0	0	0	0	0	0	0
SNRK	0	0	2.36666	0	0	0	0	0	0	0.95064	1.10515	0	0	0	0.994696	0	0	0	0	0	0	0	0	1.35733	0	0	1.00197	0.436375	1.22608	0	0	0	0	0.978577	0	0	0	0	0	0	0	0	0	0	0	0	0	0	0
ABHD5	0	0	0	0	0	0	0	0	0	0	0	0	0	0	0	0	0	0	0	0	0	0	0	0	0	0	0	0	0	0	0	0	0	0	0	0	0	0	0	1.1387	0.882586	0	0	0	0	0	0	0	0
TCAIM	0	0	0	0	0	0	0	0	0	0	0	0	0	0	0	0	0	0	0	0	0	0	0	0	0	0	0	0	0	0	0	0	0	0	0	0	0	0	0	0	0	0	0	1.02268	0	0	0	0	0
ZNF445	0	0	0	0	0	0	0	0	0	0	0	0	0	0	0	0	0	0	0	0	0	0	0	0.678667	0	0	0	0	0	0	0	0	0	0	0	0	0	0	0	0	0	0	0	0	0	0	0	0	1.15345
KIAA1143	0	0	0	0	0	0	0	0	0	0	1.10515	0	0	0	0	0	0	0	0	0	0	0	0	0	0	0	0	0	0	0	0	0	0	0	0	0	0	0	0	0	0	0.958053	0	0	0	0	0	0	0
TMEM42	0	0	0	0	0	0	0	0	0	0.95064	0	0	0.749632	0	0	0	0	0	0	0	0	0	0	0	0	0	0	0	0	0	0	0	1.31137	0	0	0	0	0	0	0	0	0	0	0	0	0.831311	0	0	0
ZDHHC3	0	0	1.18333	0	0	0	0	0	0	0	0	0	0	0	0	0	0.957024	0	0	0	0	0	0	0	0	0	0	0	0	0	0	0	0	0	0	0	0	0	0	0	0	0	0	0	0	0	0	0	0
EXOSC7	0	0.716613	0	0	0	0	0	0	0	0	0	0	0	0	0	0	0	0	0.837959	0.761813	0	0	0	0	0	0	0	0	0	0	0	0	1.31137	0	0	0	0	0	0	0	0	0	0	0	0	0	0	0	0
SACM1L	0	0	0	0	0	0	0	0	0	0	0	0	0	0	0	0	0	0	0	0	0	0	0	0	0	0	0	0	0	0	0	0	0	0	0	0	0	0	0	0	0.882586	0	0	0	0	0	0	0	0
LZTFL1	0	0	0	0	1.23245	0	0	0	0	0	0	0	0	0	0	0	0	0	0	0	0	0	0	0	0	0	0	0	0	0	0	0	0	0	0	0	0	0	0	0	0	0	0	0	0	0	0	1.66495	0
CCR1	0	0	0	0	0	0	0	0	0	0	0	0	0	0	0	0	0	0	0	0	0	0	0	0	0	0	0	0	0	0	0	0	0	0	0	0	0	0	0	0	0	0	0	0	0	0	0	0	0
CCR2	0	0	0	0	0	0	0	0	0	0	0	0	0	0	0	0	0	0	0	0	0	0	0	0	0	0	0	0	0	0	0	0	0	0	0	0	0	0	0	1.1387	0	0	0	0	0	0	0	0	0
CCDC12	0	0.716613	1.18333	0	1.23245	0	0	0	0	0	0	0.93053	0	0	0	0	0	0	1.67592	0	0	0	0	0.678667	0	0	0	0	0	0	0	0.842118	0	0.978577	0	1.09294	0	0	0	0	0	0.958053	0	1.02268	0	0	0	0	0
NBEAL2	0	0	0	0	0	0	0	0	0	0	0	0	0	0	0	0	0	0	0	0	0	0	0	0	0	0	0	0	0	0	0	0	0	0	0	0	0	0	0	0	0	0	0	0	0	0	0.923057	0	0
SETD2	0	0	0	0	0	0	0	1.06263	0	0	0	0	0	0	0	0	0	0	0	0	0	0	0	0	0	0	0	0	0	0	0	0	0	0	0	0	0.95651	0	0	0	0	0	0	0	0	0	0	0	0
KLHL18	0	0	0	0	0	0	0	0	0	0	0	0	0	0	0	0	0	0	0	0	0	0	0	0	0	0	0	0	0	0	0	0	1.31137	0	0	0	0	0	0	0	0	0	0	0	0	0.831311	0	0	0
SCAP	0	0	0	0	0	0	0	0	0	0	0	0	0	0	0	0	0	0	0	0	0	0	0	0	0	0	0	0	0	0	0	0	0	0	0	0	0	0	0	0	0	0	0	0	0	0	0	0	1.15345
ELP6	0	0	0	0	0	0	0	0	0	0	1.10515	0	0	0	0	0	0.957024	0	0	0	0	0	0	0	0	0	0	0	0	0	0	0	0	0	0	1.09294	0	0	0	1.1387	0	0	0	1.02268	0	0	0	0	0
SMARCC1	0	0	0	0	0	0	0	0	0	0.95064	0	0	0	0	0.994696	0	0	0	0	0	0	0	0	0	0	0	0	0.436375	0	0	0	0.842118	0	0.978577	0	0	0	1.47353	0	0	0	0	0	0	0	0	0	0	0
DHX30	0	0	0	0	0	0	0	0	0	0	0	0	0	0	0	0	0.957024	0	0	0	0	0	0	1.35733	0	0	0	0	1.22608	0	0	0	0	0	0	0	0	0	0	0	0	0	0.981002	0	0	0	0	0	0
MAP4	0	0	0	0	0	0	0	0	0	0	0	0	0	0	0	0	0.957024	0	0	0	0	0	0	0	0	0	1.00197	0	0	0	0	0	0	0	0	0	0	0	0	0	0.882586	0	0	0	0	0	0	0	0
NME6	0	0	0	0	0	0	0	0	0	0	0	0	0	0	0	0	0	0	0	0	0	0	0	0	0	0	0	0.436375	0	0	0	0	0	0	0	0	0	0	0	0	0	0	0	0	0	0	0	0	0
TMA7	1.47475	2.86645	5.91664	4.22281	3.69734	2.70539	3.18694	2.12526	4.39877	3.80256	2.2103	1.86106	1.49926	1.95179	0	4.75701	0.957024	6.00843	4.18979	0.761813	4.13341	0.803563	3.24007	2.71467	5.03367	5.27071	2.00394	3.491	1.22608	4.09305	3.97065	2.52635	2.62275	2.93573	3.19838	4.37178	0.95651	0	2.39288	2.2774	2.64776	3.83221	0.981002	2.04535	3.57516	2.49393	1.84611	6.65981	3.46034
SHISA5	0	0	1.18333	0	0	0	0	1.06263	0	0	0	0	0	0	0	0	0	0	0.837959	0	0	0.803563	1.08002	0	0.838945	0	0	0	0	0	0	0	0	0	1.06613	0	0	0	0	0	0	0	0	1.02268	0	0	0	0	0
UQCRC1	0	0.716613	0	0	1.23245	0	0	0	0	0	0	0	0	0	0	0.951402	0	0	0.837959	0	0	0	0	1.35733	0	0	0	0	0	0	0	0	0	0	0	0	0.95651	1.47353	0	0	0	0	0	1.02268	0	0	0.923057	0	0
IP6K2	0	0	0	0	0	0	0	0	0	0	1.10515	0	0	0	0	0	0	0	0	0	0	0.803563	0	0	0	0	1.00197	0	0	1.02326	0	0	0	0	0	0	0	0	0	0	0	0	0	0	0	0.831311	0	0	0
PRKAR2A	0	0.716613	0	0	0	0	0	0	0	0.95064	0	0	0	0	0	0	0	0	0	0	0	0	0	0.678667	0	0	0	0	0	0	0	0	0	0	0	0	0	0	0	0	0	0	0	1.02268	0.715031	0	0.923057	0	0
ARIH2OS	0	0	0	0	0	0	0	0	0	0	0	0	0	0	0	0	0	0	0	0	0	0	1.08002	0	0	0	0	0	0	0	0	0	0	0	0	0	0	0	0	0	0	0	0	0	0	0	0	0	0
ARIH2	0	0	0	0	0	0	0	0	0	0	0	0	0	0	0	0	0	0	0	0	1.03335	0	0	0	0	0	0	0	0	0	0	0	0	0	1.06613	0	0	0	0	0	0	0	0.981002	0	0	0	0	0	0
P4HTM	0	0	0	0	0	0	0	0	0	0	0	0	0.749632	0	0	0	0	2.00281	0	0	0	0	0	0	0.838945	0	0	0	0	0	0	0	0	0.978577	0	0	0	0	0	0	0	0	0	0	0	0	0	0	0
WDR6	0	0	0	0	0	0	0	0	0	0	0	0	0	0	0	0	0	0	0	0	0	0	0	0	0	0	0	0	0	1.02326	0	0	0	0	0	0	0	0	1.19644	0	0	0.958053	0.981002	0	0	0	0.923057	0	0
DALRD3	0	0	0	0	0	0	0	0	0	0	0	0	0	0	0	0	0.957024	0	0	0	0	0.803563	0	0	0	0	0	0	1.22608	0	0	0	0	0	0	0	0	1.47353	0	0	0	0	0	0	0.715031	0	0	0	0
NDUFAF3	0	0	0	0	0	0	1.06231	0	0	0	0	0.93053	0	0	0	0.951402	0.957024	0	0	0.761813	0	0.803563	0	0.678667	0	1.7569	0	0.436375	0	1.02326	1.32355	0.842118	0	0	0	1.09294	0	0	2.39288	0	0	1.91611	0	1.02268	0	0.831311	0	0	0
IMPDH2	0	0.716613	0	0	1.23245	0	1.06231	0	0	0	0	0	0	0	0	0	0	0	0.837959	0	0	0	0	0.678667	0.838945	0	1.00197	0.436375	1.22608	0	0	0	0	0	0	0	0	0	0	0	0	0	0.981002	0	0.715031	0	0	0	3.46034
QRICH1	0	0	0	0	0	0	0	0	0	0	0	0	0	0	0	0	0	0	0	0	0	0	0	0	0	0	0	0.436375	0	0	0	0	0	0	0	1.09294	0	0	0	0	0	0	0	0	0	0	0	0	0
QARS	0	0	0	1.0557	0	0	0	0	0	0	0	0	0	0	0	0.951402	0	0	0.837959	0	0	0	0	0.678667	0	0	0	0	0	0	1.32355	0	0	0	0	0	0	0	0	0	0	0	0	0	0.715031	0.831311	0	0	0
USP19	0	0	0	0	0	0	1.06231	0	0	0	0	0	0	0	0	0	0	0	0	0	1.03335	0	0	0	0	0	0	0	0	0	0	0	0	0	0	0	0	0	0	0	0	0	0	0	0	0	0	0	0
CCDC71	0	0	0	0	0	0	0	0	0	0	0	0	0	0	0	0	0	0	0	0.761813	0	0	0	0	0	0	0	0	0	0	0	0	0	0	0	0	0	0	0	0	0	0	0	1.02268	0	0	0	0	0
USP4	0	0	0	0	0	0	0	0	1.09969	0	0	0	0	0	0.994696	0	0	0	0.837959	0	0	0	0	0	0	0	0	0	0	0	0	0	0	0	0	0	0	0	0	0	0	0	0	0	0	0	0	0	0
RHOA	0	0	1.18333	2.11141	0	0	1.06231	0	0	1.90128	0	0.93053	2.2489	0	0	0	1.91405	0	0.837959	1.52363	0	2.41069	1.08002	1.35733	1.67789	1.7569	0	1.30912	1.22608	1.02326	0	0	0	0.978577	1.06613	0	0	0	1.19644	1.1387	0.882586	0	0	2.04535	0.715031	0.831311	0	0	1.15345
TCTA	0	0	1.18333	0	0	0	0	0	0	0	0	0	0	0	0	0	0	0	0	0	0	0	0	0	0	0	0	0	0	0	0	0	0	0	0	0	0	0	0	0	0	0	0	0	0	0	0	0	0
APEH	0	0	0	0	0	0	0	0	0	0	0	0	0	0	0	0	0	0	1.67592	0	0	0	0	0	0	0	0	0	1.22608	0	0	0	0	0	0	0	0	0	0	0	0	0	0	1.02268	0	0	0	0	0
GMPPB	0	0	0	0	0	0	0	0	0	0	0	0	0	0	0	0	0	0	0	0	0	0	0	0	0.838945	0	0	0	0	0	0	0	0	0	0	0	0	0	0	0	0	0	0	0	0	0	0	0	0
IP6K1	0	0	0	0	1.23245	0	0	0	1.09969	0	0	0	0	0	0	0	0	0	0	0	0	0	0	0.678667	0	0	0	0	0	0	0	0	0	0	1.06613	0	0	0	0	0	0	0	0.981002	0	0	0	0	0	0
UBA7	0	0	0	0	0	0	0	0	0	0	0	0	0	0	0	0	0	0	1.67592	0	0	0	0	0	0.838945	0	0	0	0	0	1.32355	0	0	0	0	0	0	0	0	0	0	0	0	0	0	0	0	0	0
RBM6	0	0	0	1.0557	1.23245	2.70539	0	0	0	0	0	0	0	0	0	0.951402	0	2.00281	0	0	0	0	0	0	0	0	0	0	0	0	0	0	0	0	0	0	0	0	0	0	0	0	0	0	0	0	0	0	0
RBM5	0	0.716613	0	0	0	0	0	0	0	0	0	0	0	0	0	0	0	0	0	0	0	0	0	0.678667	0	0	0	0	0	0	0	0	0	0	0	0	0	0	0	0	0	0	0	0	0	0	0	0	0
GNAI2	0	0	0	1.0557	0	0	2.12463	0	0	0	0	0.93053	0	0	0	0	0	0	0	0	1.03335	0	0	0.678667	0.838945	0	0	0	0	1.02326	0	0.842118	0	0	2.13226	0	0	1.47353	0	0	0	0.958053	0	0	0	0	0.923057	0	0
IFRD2	0	0	0	0	0	0	0	0	0	0	1.10515	0	0	0	0	0	0	0	0	0	0	0.803563	0	0	0.838945	0	0	0	0	0	0	0	0	0	0	0	0	0	0	0	0.882586	0	0	0	0	0	0	0	0
TUSC2	0	0	0	0	0	0	0	0	0	0	0	0.93053	0	0	0	0	0	0	0	0	0	0	1.08002	0	0.838945	0	0	0	0	0	0	0.842118	0	0	0	0	0	0	0	0	0	0.958053	0	0	0.715031	0	0	0	1.15345
RASSF1	0	0.716613	0	0	0	0	0	0	0	0.95064	0	0	0.749632	0	0	0	0.957024	0	0.837959	0	0	0	0	0	0	0	1.00197	0	0	0	0	0	0	0.978577	1.06613	0	0	0	0	0	0	0	0	0	0	0	0	0	0
NPRL2	0	0.716613	0	0	0	0	0	0	0	0	0	0	0	0	0	0	0	0	0.837959	0	0	0	0	0	0	0	0	0	0	0	0	0	0	0	0	1.09294	0.95651	0	0	0	0	0	0	0	0.715031	0	0	0	0
CYB561D2	0	0	1.18333	0	0	0	0	0	0	0	0	0	0	0	0	0	0	0	0	0	0	0	0	0	0	0	1.00197	0.436375	0	0	1.32355	0	0	0	1.06613	0	0	0	0	0	0	0	0	0	0.715031	0	0	0	0
TMEM115	0	0	0	0	0	0	0	0	0	0	0	0	0	0	0	0.951402	0	0	0	0	0	0	1.08002	0	0	0	0	0	0	0	0	0	0	0	0	0	0	0	0	0	0	0	0	0	0	0	0	0	0
HEMK1	0	0	0	0	0	0	0	0	0	0	0	0	0	0	0	0	0	0	0	0	0	0	0	0	0	0	0	0	0	0	0	0	0	0	0	0	0	0	0	0	0	0	0	0	0	0	0	0	0
CISH	0	0	0	0	1.23245	0	0	0	0	0	0	0	0	0.975897	0	0	0	0	0	0	0	0	0	0	0	0	0	0.436375	0	0	0	0.842118	0	0	0	0	0.95651	0	0	0	0	0	0	0	0	0	0	0	0
MAPKAPK3	0	0	0	0	0	0	0	0	0	0	0	0	0	0	0	0	0	0	0	0	0	0	0	0	0	0	0	0	0	0	0	0.842118	0	0	0	0	0	0	0	0	0	0	0	0	0	0	0	0	0
MANF	0	0.716613	0	0	0	0	0	0	0	0	0	0	0	0	0	0	0	0	0	0.761813	0	0	0	0	0	0	0	0	1.22608	0	0	0	0	0	1.06613	1.09294	0	0	0	0	0	0	0.981002	0	0.715031	0	0	0	0
RBM15B	0	0	0	1.0557	0	0	0	0	0	0	0	0	0.749632	0	0	0	0	0	0	0	0	0	0	0	0	0	0	0	0	1.02326	0	0	0	0	0	0	0	0	0	0	0	0	0	0	0	0	0	0	0
RAD54L2	0	0	0	0	0	0	0	0	0	0	0	0	0	0	0	0	0	0	0	0	0	0	0	0	0	0	0	0	0	0	0	0	0	0	0	0	0	0	0	0	0	0	0.981002	0	0	0	0	0	0
TEX264	1.47475	0.716613	0	0	0	2.70539	0	0	0	0	0	0.93053	0.749632	0	0	0.951402	0.957024	0	0	0.761813	0	0.803563	0	0	0	0	0	0	0	0	0	0.842118	0	0	1.06613	0	0	0	0	0	0	0	0	0	0.715031	0	0	0	0
RRP9	0	0	0	0	0	0	0	0	0	0	0	0	0	0	0	0	0	0	0.837959	0	0	0	0	0.678667	0	0	0	0	0	0	0	0	0	0	0	0	0	0	0	0	0	0	0	0	0	0	0	0	0
ABHD14B	0	0.716613	1.18333	1.0557	1.23245	0	0	0	0	0	1.10515	0	0	0.975897	0	0.951402	0	2.00281	0.837959	0.761813	0	0	1.08002	0	1.67789	0	1.00197	0	2.45217	0	1.32355	0	2.62275	0	0	1.09294	0	0	1.19644	0	0	0	0	0	0.715031	0	0.923057	0	1.15345
ABHD14A	0	0	0	1.0557	0	0	0	0	0	0	0	0	0	0	0	0	0	2.00281	0	0	0	0	3.24007	0	0	1.7569	1.00197	0	0	0	0	0.842118	0	0	0	0	0	0	0	0	0.882586	0	0	0	0	0	0	0	0
RPL29	7.37376	19.3486	10.65	19.0027	14.7893	16.2323	14.8724	10.6263	15.3957	6.65448	13.2618	15.819	9.74521	14.6385	9.94696	7.61121	9.57024	4.00562	8.37959	18.2835	11.3669	15.2677	9.72022	10.18	13.4231	7.02761	21.0413	16.1459	6.13042	13.3024	13.2355	10.9475	13.1137	15.6572	15.9919	10.9294	8.60859	7.36766	13.1608	12.5257	12.3562	8.62248	14.715	9.20408	7.86534	14.9636	11.0767	18.3145	21.9155
ALAS1	0	0	0	0	0	0	0	0	0	0	0	0	0	0	0	0	0.957024	0	0	0	0	0	0	0	0.838945	0	0	0	0	0	0	0	0	0	0	0	0	0	0	0	0	0	0	0	0	0	0	0	0
TWF2	1.47475	0	1.18333	0	0	0	0	1.06263	0	0.95064	0	0	0	0	0	0	0.957024	0	0	0	0	0.803563	0	1.35733	1.67789	0	1.00197	0	0	0	0	0	0	0.978577	0	0	0	0	1.19644	0	0.882586	0.958053	0	0	0.715031	0	0.923057	0	1.15345
PPM1M	0	0	0	0	0	0	0	0	0	0	0	0	0	0	0	0	0	0	0	0	0	0.803563	0	0.678667	0	0	0	0	0	0	0	0.842118	0	0	0	0	0	0	0	0	0	0	0	1.02268	0	0	0	0	0
WDR82	0	0	0	0	1.23245	0	0	1.06263	0	0	0	0	0	0	0	0.951402	0	0	0.837959	0.761813	0	0	0	0	0.838945	1.7569	1.00197	0	2.45217	0	0	0	1.31137	0	0	0	0	0	0	0	0	0	0	1.02268	0.715031	0	0	0	0
GLYCTK	0	0	0	0	0	0	0	0	0	0	0	0	0	0	0	0	0	0	0	0	0	0	0	0	0	0	0	0	0	0	0	0	0	0	0	0	0	0	0	0	0	0	0	0	0	0	0	0	0
BAP1	0	0.716613	0	0	0	0	0	0	0	0	0	0	0	0	0	0	0	0	0	0	0	0.803563	0	0	0	0	0	0	0	0	0	0	0	0	0	0	0	1.47353	0	0	0	0	0	0	0	0	0	0	0
NISCH	0	0	0	0	0	0	0	0	0	0	0	0	0	0	0	0	0	0	0	0	0	0	0	0	0	0	0	0	1.22608	0	0	0	0	0	0	0	0	0	0	0	0	0	0	0	0	0	0	0	0
STAB1	0	0	0	0	0	0	0	0	0	0	0	0	0	0	0	0	0	0	0	0	0	0	0	0	0	0	0	0	0	0	0	0	0	0	0	0	0	0	0	0	0	0	0	0	0	0	0	0	0
SMIM4	0	0	0	0	0	0	0	0	0	0	0	0	0	0	0	0.951402	0	0	0	0	0	0	0	0	0.838945	0	0	0.436375	0	0	0	0	0	0	1.06613	0	0	0	0	0	0	0	0	0	0	0	0	0	0
PBRM1	0	0	0	0	0	0	0	0	1.09969	0	0	0	0	0	0	0	0	0	0	0	0	0	0	0	0	0	0	0.436375	0	0	0	0	0	0	0	0	0	0	0	0	0	0.958053	0	0	0	0	0	0	0
GNL3	0	0	0	0	0	0	0	0	1.09969	0	0	0	0	0	0	0	0	0	0	0	0	0	0	0	0	0	1.00197	0	0	0	0	0	0	0	1.06613	1.09294	0	0	0	0	1.76517	0	0	0	0	0.831311	0.923057	0	0
GLT8D1	0	0	0	0	0	0	0	0	0	0	0	0	0.749632	0	0.994696	0	0	0	0	0.761813	0	0	0	0	0	0	0	0	0	0	0	0	0	0	1.06613	0	0	1.47353	0	0	0	0	0	0	0	0	0	0	0
SPCS1	1.47475	0	1.18333	1.0557	1.23245	0	0	2.12526	2.19938	1.90128	0	1.86106	0.749632	0.975897	0.994696	1.9028	0	4.00562	1.67592	1.52363	2.06671	0	0	0.678667	1.67789	0	0	0.436375	1.22608	0	0	0	0	1.95715	2.13226	0	0.95651	0	1.19644	2.2774	0.882586	0.958053	1.962	3.06803	1.43006	1.66262	0	0	1.15345
NEK4	0	0	0	0	0	0	0	0	0	0	0	0	0	0	0	0	0	0	0	0	0	0	0	0	0	0	0	0	0	0	0	0	0	0	0	0	0	0	0	0	0	0	0	0	0	0	0	0	0
SFMBT1	0	0	0	0	0	0	0	0	0	0	0	0	0	0	0	0	0	0	0	0.761813	0	0	0	0	0	0	0	0	0	1.02326	0	0	0	0	0	0	0	0	0	0	0	0	0	1.02268	0.715031	0	0	0	0
PRKCD	0	0	0	0	0	0	0	0	0	0	0	0	0	0	0	0	0	0	0	0	0	0	0	0	0	0	0	0.436375	0	0	0	0	0	0	0	0	0	0	0	0	0	0	0	0	0	0	0	0	0
TKT	0	0	0	0	0	2.70539	0	1.06263	0	0.95064	2.2103	2.79159	0	0	2.98409	0	0	0	0.837959	0.761813	0	0.803563	0	0	0	0	0	0	0	0	0	0	0	0	0	0	0	0	0	1.1387	0	0	0	0	0	0	0	0	0
DCP1A	0	0	0	0	0	0	1.06231	0	0	0	0	0	0	0.975897	0	0.951402	0	0	0	0	0	0	0	0	0	0	0	0	0	0	0	0	0	0	1.06613	2.18589	0	0	0	0	0	0	0	0	0.715031	0	0	0	0
ACTR8	0	0	0	0	0	0	0	0	0	0	0	0.93053	0.749632	0	0	0.951402	0	0	0	0	0	0	0	0	0	0	0	0	0	0	0	0	0	0	0	0	0	0	0	0	0	0	0	0	0	0	0	0	0
CACNA2D3	0	0	0	0	0	0	0	0	0	0	0	0	0	0	0	0	0	0	0	0	0	0	0	0	0	0	0	0	0	0	0	0	0	0	0	0	0	0	0	0	0	0	0	0	0	0	0	0	0
CCDC66	0	0	0	0	0	0	0	0	1.09969	0	0	0	0	0	0	1.9028	0.957024	0	0	0.761813	0	0.803563	0	0	0.838945	0	0	1.30912	0	0	0	0.842118	1.31137	0	1.06613	0	0	0	0	0	0	0	0	0	0	0	0	0	0
FAM208A	0	0	0	0	0	0	0	0	0	0	0	0	0	0	0	0	0	0	0	0	0	0	0	0	0	0	0	0	0	0	0	0.842118	0	0	0	0	0	0	0	0	0	0	0	0	0	0	0	0	0
ARHGEF3	0	0	0	0	1.23245	0	0	0	0	0	0	0	0	0	0.994696	0	0	0	0	0	1.03335	0	0	0.678667	0	0	1.00197	0.436375	0	0	0	0	0	0	2.13226	0	0	0	0	0	0	0	0.981002	0	0	0	0	0	0
APPL1	0	0	0	0	0	0	0	0	1.09969	0	0	0	0	0.975897	0	0	0	0	0.837959	0	0	0	0	0	0	0	0	0	0	0	0	0	0	0	0	0	0.95651	0	0	0	0	0	0	0	0	0	0.923057	0	0
PDE12	0	0	0	0	0	0	0	0	0	0	0	0	0	0	0	0.951402	0	0	0	0	0	0	0	0	0	0	0	0	0	0	0	0	0	0	0	1.09294	0	0	0	0	0	0	0	0	0	0	0	0	0
ARF4	0	0	0	0	0	0	0	0	0	0	1.10515	0.93053	0	0	0	0	0.957024	0	0	0	0	0	0	0.678667	0	1.7569	0	0	1.22608	0	0	0	0	0	1.06613	0	0	0	0	0	0	0	0	0	0	0	0.923057	0	0
DENND6A	0	0	0	0	0	0	0	0	0	0	0	0	0	0.975897	0	0	0	2.00281	0	0	0	0	0	0	0	0	0	0	0	0	0	0	0	0	0	0	0	0	0	0	0	0	0	0	0	0	0	0	0
SLMAP	0	0	0	0	0	0	0	1.06263	0	0	0	0	0	0	0	0	0	0	0	0	0	0	0	0	0	0	0	0	0	0	0	0	0	0	0	0	0	1.47353	0	0	0	0	0	0	0	0	0	0	0
FLNB	0	0	0	0	0	0	0	0	0	0	0	0	0	0	0	0	0	0	0	0	0	0	0	0	0	0	0	0	0	0	0	0	0	0	0	0	0	0	0	0	0	0	0	0	0	0	0	0	0
DNASE1L3	0	0	0	0	0	0	0	0	0	0	0	0	0	0	0	0	0	0	0	0	0	0	0	0	0	0	0	0	0	0	0	0	0	0	0	0	0	0	0	0	0	0	0	0	0	0	0	0	0
PXK	0	0.716613	0	0	0	0	0	0	0	0	0	0	0.749632	0	0	0	0	0	0	0	0	0	0	0	0	0	0	0	0	0	0	0	0	0	0	0	0	0	0	0	0	0	0	0	0	0	0	0	0
PDHB	0	0	0	0	0	0	0	0	0	0	1.10515	0	0	0	0	0	0	0	0	0	0	0	0	0	0	0	0	0.436375	0	0	0	0	0	0	1.06613	0	0.95651	0	0	0	0	0	0	0	0	0	0	0	1.15345
FHIT	0	0	0	1.0557	0	0	0	0	1.09969	0	0	0.93053	0	0	0	0	0	0	0.837959	0	1.03335	0.803563	0	0	0	0	0	0.436375	0	0	0	0	0	0	0	0	0	1.47353	1.19644	1.1387	2.64776	0.958053	0.981002	0	0	0	1.84611	0	0
C3orf14	0	0	0	0	0	0	0	0	0	0	0	0	0	0	0	0	0	0	0	0	0	0	0	0	0	0	0	0	0	0	0	0	0	0	0	0	0	0	0	0	0	0	0	0	0	0.831311	0	0	0
THOC7	0	0	1.18333	0	0	2.70539	0	0	0	0	0	0.93053	0	0	0	0	0	2.00281	0	0	0	0	1.08002	0	0.838945	0	0	0	0	0	0	0.842118	0	0	0	0	0	0	1.19644	1.1387	0	0.958053	0	0	0	0.831311	0	0	0
ATXN7	0	0	0	0	0	0	0	0	0	0.95064	0	0	0.749632	0	0	0	0	0	0	0	0	0	0	0	0	0	0	0.436375	0	0	0	0	0	0	0	0	0.95651	0	0	0	0	0	0	1.02268	0	0	0	0	0
PSMD6	0	0	0	0	0	0	0	1.06263	1.09969	0	0	0.93053	0	0.975897	0.994696	0	1.91405	0	0	0	0	0	0	0	0	0	1.00197	0.87275	0	1.02326	0	0	0	0	0	1.09294	0	0	0	0	0	1.91611	0	0	0	0	0	0	1.15345
SLC25A26	0	0.716613	0	0	0	0	0	0	0	0	0	0	0	0	0.994696	0	0	2.00281	0	0	0	0	0	0	0	0	0	0	0	0	0	0	0	0	0	0	0.95651	0	0	1.1387	0	0	0	0	0	0	0.923057	0	0
SUCLG2	0	0	0	0	1.23245	0	0	0	0	0	0	0	0	0	0	0	0	0	0	0	1.03335	0	0	0	0	0	2.00394	0	0	1.02326	0	0.842118	0	0	0	0	0	0	0	0	0	0	0	0	0	0	0	0	0
TMF1	0	0	0	0	1.23245	0	0	0	1.09969	0	0	0	0	0	1.98939	0	0	0	0.837959	0	0	1.60713	0	0	0	0	0	0	0	1.02326	0	0	0	0	1.06613	0	0	0	0	0	0	0	0	0	0	0	0.923057	0	0
UBA3	0	0.716613	0	1.0557	0	0	0	0	0	0	0	0	0	0	0	0	0	0	0	0	1.03335	0.803563	0	0	0	0	0	0	0	0	0	0.842118	0	0	0	0	0	1.47353	0	1.1387	0	0	0	1.02268	1.43006	0	0	0	0
ARL6IP5	0	1.43323	2.36666	1.0557	2.46489	0	2.12463	1.06263	1.09969	0	1.10515	0.93053	0	0	1.98939	1.9028	0.957024	0	1.67592	0	0	0.803563	0	0.678667	1.67789	0	0	1.30912	0	1.02326	1.32355	0	0	0	1.06613	2.18589	0.95651	1.47353	3.58932	1.1387	0.882586	1.91611	1.962	2.04535	0.715031	0	0.923057	0	1.15345
LMOD3	0	0	0	0	0	0	0	0	0	0	0	0	0	0	0	0	0	0	0	0	0	0	0	0	0	0	0	0	0	0	0	0	0	0	0	0	0	0	0	0	0	0	0	0	0	0	0	0	0
FRMD4B	0	0	0	0	0	0	0	0	0	0	0	0	0	0	0	0	0	0	0	0	0	0	0	0	0	0	0	0	0	0	0	0	0	0	0	0	0	0	0	0	0	0	0	0	0	0	0	0	0
FOXP1	0	1.43323	0	0	3.69734	0	2.12463	3.18789	2.19938	0.95064	0	0.93053	1.49926	0	0	0.951402	0	2.00281	2.51388	0.761813	1.03335	6.42851	0	0	0.838945	0	2.00394	3.491	2.45217	2.04652	0	0.842118	2.62275	1.95715	3.19838	2.18589	0.95651	4.4206	0	2.2774	0	3.83221	0	0	0.715031	0	0.923057	0	1.15345
EIF4E3	0	0	0	0	0	0	0	0	0	0	0	0	0	0	0	0	0	0	0	0	0	0	0	0	0	0	0	0.436375	0	0	0	0.842118	0	0	0	0	0	0	0	0	0	0	0	0	0	0	0	0	0
RYBP	0	0	0	0	0	0	0	0	0	0	0	0	0	0	0	0	0	0	0	0	0	0	0	0	0	0	0	0	0	0	0	0	0	0	0	0	0	0	0	0	0	0	0	0	0	0	0	0	0
PPP4R2	0	0	0	0	0	0	0	0	1.09969	0	0	0	0	0	0	0	0	0	0	0	0	0.803563	0	0	0	0	0	0	0	0	0	0	0	0.978577	0	0	0.95651	0	0	0	0	0	0.981002	0	0	0	0	0	0
EBLN2	0	0	0	1.0557	0	0	0	0	1.09969	0	0	0	0	0	0	0	0	0	0	0	0	0	1.08002	0	0.838945	0	0	0	0	0	0	0	0	0	1.06613	0	0	0	0	0	0	0	0	0	0	0	0	0	0
GBE1	0	0	0	0	0	0	0	0	0	0	0	0	0	0	0	0	0	0	0	0	0	0	0	0	0	0	0	0	0	0	0	0	0	0	0	0	0	0	0	0	0	0	0	0	0	0	0	0	0
CHMP2B	0	0	0	0	0	0	0	1.06263	2.19938	0	1.10515	0	0	0.975897	0	0	0	0	0	0	0	0	0	0	0	0	0	0	0	0	0	0	0	0	0	0	0	0	0	0	0	0	0	0	0	0	0	0	0
CGGBP1	0	0	0	0	0	0	0	0	0	0	1.10515	0.93053	0.749632	0.975897	0	0	0.957024	0	0	0	1.03335	0	0	0	0	0	0	0	0	1.02326	1.32355	0	0	0.978577	0	0	0	1.47353	0	0	0	0	0	0	0	0.831311	0	0	0
C3orf38	0	0	0	0	1.23245	0	0	0	0	0	0	0	0	0	0	0.951402	0	0	0	0.761813	0	0	0	0	0	0	0	0	0	0	0	0	0	0	0	0	0	0	1.19644	0	0	0	0	0	0	0	0	0	0
NSUN3	0	0	0	1.0557	1.23245	0	0	0	0	0	0	0	0	0	0	0	0	0	0	0	0	0	0	0.678667	0	0	0	0	0	0	0	0	0	0	0	0	0	0	0	0	0.882586	0	0	0	0	0	0	0	0
MTRNR2L12	0	0	0	0	0	0	0	0	0	0	0	0	0.749632	0	0	0	0	0	0	0	0	0	0	0	0	0	0	0	0	0	0	0	0	0	0	0	0	0	0	0	0	0	0	0	0	0.831311	0	0	0
CRYBG3	0	0	0	0	0	0	0	0	0	0	0	0	0	0	0	0	0	0	0	0	0	0	0	0	0	0	0	0	0	0	0	0	0	0	0	0	0	0	0	0	0	0	0	0	0	0	0	0	0
CLDND1	0	0	0	0	0	0	0	0	0	0	0	0	0	0	0	0	0	0	0	0	0	0	0	0	0	0	0	0	0	0	0	0	0	0	0	0	0	0	0	0	0	0	0	0	0	0	0	0	0
CPOX	0	0	0	0	0	0	0	0	0	0	0	0	0	0	0	0	0	0	0	0	0	0	0	0	0	0	0	0	0	0	0	0	0	0	0	1.09294	0	0	0	0	0	0	0	0	0	0	0	0	0
ST3GAL6	0	0	0	0	0	0	0	0	0	0	0	0	0	0	0	0	0	0	0	0	0	0	0	0	0	0	0	0	0	0	0	0	0	0	0	0	0	0	0	0	0	0	0	0	0	0	0	0	0
CMSS1	0	0	0	0	0	0	0	0	1.09969	0.95064	0	0	0	0	0	0	0	2.00281	0	0	0	0	0	0	0	0	0	0	1.22608	1.02326	0	0	0	0	0	0	0	0	0	0	0	0	0.981002	0	0	0	0	0	0
TBC1D23	0	0	0	0	0	0	0	0	0	0	0	0	0	0	0	0	0	0	0	0	0	0	0	0	0	0	0	0	0	0	0	0	0	0	0	0	0	0	0	0	0	0	0	0	0	0	0	0	0
NIT2	0	0	1.18333	0	0	0	0	0	0	0	0	0	0	0.975897	0	0	0	0	0	0	0	0	0	0	0	0	0	0	0	0	0	0	0	0	0	0	0	0	0	0	0	0	0	0	0	0	0	0	0
TFG	0	0	0	0	0	0	1.06231	0	0	0	0	0	0	0	0	0	0	0	0	0	0	0	1.08002	0.678667	0	0	0	0	0	0	0	0	0	0	0	0	0	0	0	0	0	0	0	0	0	0	0	0	0
SENP7	0	0	0	0	0	0	0	0	0	0	0	0.93053	0	0	0	0	0	0	0	0.761813	0	0	0	0	0	0	1.00197	0	0	0	0	0.842118	0	0	0	1.09294	0	0	0	0	0	0	0	0	0	0	0.923057	1.66495	0
TRMT10C	0	0	0	0	0	0	0	0	0	0	0	0	0	0	0	1.9028	0	0	0	0	1.03335	0	0	0	0	0	1.00197	0.436375	0	0	0	0	0	0.978577	0	0	0	0	0	0	0	0.958053	0	0	0	0	0	0	0
PCNP	0	0	1.18333	0	0	0	0	4.25052	1.09969	0	1.10515	0	0.749632	0	0	2.85421	0.957024	0	1.67592	0.761813	0	0.803563	1.08002	0.678667	0	0	0	0	0	0	0	0	0	0	0	1.09294	0	0	0	0	1.76517	0.958053	0	1.02268	0	0.831311	0.923057	0	0
ZBTB11	0	0	0	0	0	0	0	0	0	0	0	0	0	0	0	0	0.957024	0	0	0	0	0	0	0	0	0	1.00197	0	0	0	0	0	0	0	0	0	0	0	0	0	0	0	0	0	0	0	0	0	0
RPL24	4.42425	6.44952	4.73331	7.38993	7.39467	18.9377	13.8101	10.6263	7.69784	8.55576	9.94634	6.51371	5.24742	3.90359	10.9417	16.1738	4.78512	12.0169	9.21754	8.37994	4.13341	8.03563	11.8803	4.072	7.55051	3.51381	8.01575	8.29112	3.67825	5.11631	10.5884	10.1054	7.86824	9.78577	3.19838	12.0224	15.3042	5.89413	3.58932	14.8031	8.82586	6.70637	10.791	7.15873	6.43528	8.31311	11.9997	6.65981	11.5345
NXPE3	1.47475	0	0	0	0	0	0	1.06263	0	0	0	0	0	0	0	0	0	0	0	0	0	0	0	0	0	0	0	0	0	0	0	0	0	0	0	0	0.95651	1.47353	0	1.1387	0	0	0.981002	0	0	0	0	0	0
NFKBIZ	0	0	0	0	0	0	0	0	0	0	0	0	0	0.975897	0	0	0	0	0	0	0	0.803563	0	0.678667	0	0	0	0.436375	0	0	0	0.842118	0	0	0	0	0.95651	0	0	1.1387	0	0	0	0	0	0	0	1.66495	0
ALCAM	0	0	0	0	0	0	0	0	0	0	0	0	0	0	0	0	0	0	0	0	0	0	0	0	0	0	0	0	0	0	0	0	0	0	0	0	0	0	0	0	0	0	0	0	0	0	0	1.66495	0
CBLB	0	0	0	0	0	0	0	0	0	0	1.10515	0	0	0	0	0	0	0	0	0	0	0	0	0	0	0	0	0.436375	0	0	0	0	0	0	0	0	0	0	0	0	0	0	0	0	0	0	0	0	0
BBX	0	0	0	2.11141	0	0	0	0	0	0	0	0	0.749632	0	1.98939	0	0	0	0	0	0	0	1.08002	0.678667	0	0	1.00197	0	0	0	0	0	0	0	0	0	0	1.47353	0	0	0	0	0	0	0	0	0	3.32991	1.15345
CD47	0	0	0	0	2.46489	0	0	0	0	0	0	0	0.749632	0.975897	0	0	0.957024	0	0.837959	0	0	0	0	0.678667	0	0	1.00197	1.30912	0	1.02326	0	0	2.62275	0	3.19838	1.09294	0.95651	1.47353	0	0	0	0	0	3.06803	1.43006	0.831311	1.84611	0	0
IFT57	0	0	0	1.0557	0	0	0	0	0	0	0	0	0	0	0	0	0	0	0	0	0	0	0	0	0	0	1.00197	0.436375	0	0	0	0	0	0	0	0	0	0	0	0	0	0	0	0	0	0	0	0	0
DZIP3	0	0	0	0	0	0	0	0	0	1.90128	0	0	0	0	0	0	0	0	0	0	0	0	0	0	0	0	0	0	0	0	0	0	0	0	0	0	0	0	0	0	0	0.958053	0	0	0	0	0	0	0
TRAT1	1.47475	0	0	1.0557	1.23245	0	0	0	0	0	1.10515	0	1.49926	0	0	0	0.957024	0	0	0.761813	1.03335	0.803563	0	0	0	0	2.00394	0.436375	2.45217	2.04652	0	0.842118	0	0.978577	0	0	0.95651	2.94706	0	1.1387	0.882586	0	0	1.02268	0.715031	0	0	0	0
CD96	0	0	0	0	0	0	1.06231	0	0	0	0	1.86106	0	0	0	0	0	0	0	0	0	0	0	0	0	0	1.00197	0.436375	0	0	0	0.842118	0	0	0	0	0.95651	0	1.19644	0	0.882586	0	0	0	1.43006	0	0.923057	0	0
GCSAM	0	0	0	0	0	0	0	0	0	0	0	0	0	0	0	0	0	0	0	0	0	0	0	0	0	0	0	0.436375	0	0	0	0	0	0	0	0	0	0	0	0	0	0	0	1.02268	0	0.831311	0	0	0
CD200	0	0	0	0	0	0	0	0	0	0	0	0	0	0	0	0	0	0	0	0	0	0	0	0	0	0	0	0	0	0	0	0	0	0	0	0	0	0	0	0	0	0	0	0	0	0	0	0	0
BTLA	0	0	1.18333	0	0	0	0	0	0	0	0	0	0	0	0	0	0	0	0	0	0	0	0	0	0	0	0	0	0	0	0	0	0	0	0	0	0	0	0	0	0	0	0	0	0	0	0	0	0
ATG3	0	0	1.18333	0	0	0	0	0	1.09969	0	0	0.93053	0	0	0	0	0.957024	0	0	0	0	0	0	0	0	0	0	0	0	0	0	0	2.62275	0	1.06613	0	0	0	0	0	0	0	0	0	0	0	0	0	1.15345
SLC35A5	0	0	0	0	0	2.70539	0	0	0	0	0	0	0	0	0	0	0	0	0	0	0	0.803563	0	0	0	0	0	0	0	0	0	0	1.31137	0	0	0	0	0	0	0	0	0	0	0	0	0	0	0	0
CD200R1	0	0	0	0	0	0	0	0	0	0	0	0	0	0	0	0	0	0	0	0	0	0	0	0	0	0	1.00197	0	0	0	0	0	0	0	0	0	0	0	0	0	0	0	0	0	0	0	0	0	0
GTPBP8	0	0.716613	1.18333	0	0	0	0	1.06263	0	0	0	0	0	0	0	0.951402	0	0	0.837959	0	0	0	0	0	0	0	0	0	0	0	0	0	0	0	0	1.09294	0	0	0	0	0	0	0	0	0	0	0	0	0
SIDT1	0	0	0	0	0	0	1.06231	0	0	0	0	0	0	0	0	0	0	0	0	0	0	0	0	0	0	0	0	0	0	0	0	0	0	0	0	0	0	0	0	0	0	0	0	0	0	0	0	0	0
USF3	0	0	0	0	0	0	0	0	0	0	0	0	0	0	0	0	0	0	0.837959	0	0	0	0	0	0	1.7569	0	0	0	0	0	0	0	0	0	0	0	0	0	0	0	0.958053	0	0	0	0	0	0	0
NAA50	0	0	0	0	0	0	0	1.06263	0	0	0	0	0	0	0	0	0	0	0.837959	0	0	0	0	0	0	0	0	0	0	1.02326	0	0	0	0	0	0	0	0	0	0	0.882586	0	0	0	0	0.831311	0	0	0
ATP6V1A	0	0	0	0	0	0	0	0	0	0	0	0	0	0	0	0	0	0	0	0	0	0	0	0	0	0	0	0	0	0	0	0	0	0	0	0	0	0	1.19644	0	0	0	0	0	0	0	0	0	0
CCDC191	0	0	0	0	0	0	0	0	0	0	0	0	0	0	0	0	0	0	0	0	0	0	0	0	0	0	0	0	0	0	0	0	0	0	0	0	0	0	0	0	0	0	0	1.02268	0	0	0	0	0
TIGIT	0	0	0	0	0	0	0	0	0	0	0	0	0	0	0.994696	0	0	0	0	0	0	0	0	0	0	0	0	0	0	0	0	0	0	0	0	0	0	0	0	0	0	0	0	0	0	0	0	0	1.15345
ZBTB20	0	0	0	0	0	0	0	0	2.19938	0	0	0	0	0.975897	0	0	0	0	0	0.761813	0	0.803563	0	0	0.838945	1.7569	0	0.436375	0	0	0	0	0	0	0	0	0	0	1.19644	0	0	0	0	0	0	0	0	0	0
B4GALT4	0	0	0	0	0	0	0	0	0	0	0	0	0	0	0	0	0	0	0	0	0	0	0	0	0	0	0	0	0	0	0	0	0	0.978577	0	0	0	0	0	0	0	0	0	0	0	0	0.923057	0	0
ARHGAP31	0	0	0	0	0	0	0	0	0	0	0	0	0	0	0	0	0	0	0	0	0	0	0	0	0	0	0	0	0	0	0	0	0	0	0	0	0	0	0	0	0	0	0	0	0	0	0	0	0
POGLUT1	0	0	0	0	0	0	0	0	0	0	0	0	0	0	0	0	0	0	0	0	0	0	0	0	0	0	0	0	0	0	0	0	0	0	0	0	0	0	0	0	0	0	0	0	0	0	0	0	0
TIMMDC1	0	0	0	0	2.46489	0	0	0	0	0	0	0	0	0	0	0	0	0	0	0	0	0	0	0	0	0	1.00197	0.436375	0	0	0	0	0	0	0	0	0	0	0	0	0	0	0	0	0	0.831311	0.923057	0	0
COX17	1.47475	0.716613	1.18333	0	0	0	0	0	0	0	0	0	0	0.975897	0	0	0	0	0	0.761813	0	0	0	0	0.838945	0	0	0	0	1.02326	0	0	0	0	2.13226	0	0	0	0	0	0.882586	0.958053	0.981002	0	0.715031	0	1.84611	0	0
GSK3B	0	0	0	1.0557	0	0	0	0	0	0	0	0	0	0	0	0	0	0	0	0	1.03335	0	0	0	0	0	0	0	0	0	0	0	0	0	0	0	0	0	0	0	0.882586	0	0	0	0.715031	0	0	0	0
LRRC58	0	0	0	0	0	0	0	0	0	0	0	0	0	0	0	0	0	0	0	0	0	0	0	0	0	0	0	0	0	0	0	0.842118	0	0	0	0	0	0	0	0	0	0.958053	0	1.02268	0	0	0	0	0
NDUFB4	1.47475	0	1.18333	1.0557	0	0	1.06231	1.06263	2.19938	0	0	0	0	0.975897	1.98939	0	0	0	0	1.52363	1.03335	0	0	2.036	0	0	0	0.436375	0	0	0	0.842118	1.31137	0.978577	0	1.09294	0.95651	1.47353	0	0	0.882586	0.958053	0	1.02268	0.715031	2.49393	0	3.32991	0
HGD	0	0	0	0	0	0	0	0	0	0	0	0	0	0	0	0	0	0	0	0	0	0	0	0	0	0	0	0	0	0	0	0	0	0	0	0	0	0	0	0	0	0	0	0	0	0	0	0	0
HCLS1	0	0	0	0	0	0	0	0	0	0	0	0	0	0	1.98939	0.951402	0.957024	0	0.837959	0	0	0	0	0	0.838945	1.7569	0	0.87275	0	0	2.6471	0	1.31137	0.978577	0	1.09294	0.95651	0	1.19644	0	0	0	0.981002	1.02268	1.43006	0	0	0	0
GOLGB1	0	0	0	0	0	0	0	0	0	0	0	0	0	0	0	0	0	0	0	0	0	0	0	0	0	0	0	0	0	0	0	0	0	0	0	0	0	0	0	0	0	0	0	0	0	0	0	0	0
IQCB1	0	0	0	0	0	0	0	1.06263	0	0	0	0	0	0	0	0.951402	0	0	0	0	0	0	0	0	0	0	0	0	0	0	0	0	0	0	0	0	0	0	0	0	0	0	0	0	0	0	0	0	0
EAF2	0	0	0	0	0	0	0	0	0	0	0	0	0	0	0	0	0	0	0	0	0	0	0	0	0	0	0	0	0	0	0	0	0	0	0	1.09294	0	0	0	1.1387	0	0	0	0	0.715031	0	0	0	0
CD86	0	0	0	0	0	0	0	0	0	0	0	0	0	0	0	0	0.957024	0	0	0	0	0	0	0	0	0	0	0	0	0	0	0.842118	0	0	0	0	0	0	0	0	0	0	0	0	0	0	0	0	0
CSTA	0	0	0	0	0	0	0	0	0	0	0	0	0	0	0	0	0	0	0	0	0	0	0	0	0	1.7569	0	0	0	0	0	0	0	0	0	0	0	0	0	0	0	0	0	0	0	0	0	0	0
FAM162A	0	0	1.18333	0	1.23245	0	0	0	0	0	1.10515	0	0	0	0	0	0	0	0	0	0	0.803563	0	0.678667	0	0	0	0	1.22608	0	0	0	0	0	1.06613	0	0	0	0	0	1.76517	0	0	1.02268	0.715031	0.831311	3.69223	0	0
KPNA1	0	0	0	0	0	0	0	0	0	0	0	0	0	0	0	0	0	0	0	0	0	1.60713	0	0	0	0	0	0	1.22608	0	0	0	0	0	0	0	0	0	0	0	0	0	0	0	0	0	0	0	0
PARP9	0	0.716613	0	0	0	0	0	0	0	0	0	0	0	0	0	0	0	0	0	0	0	0	0	0.678667	0	0	0	0	0	0	0	0	0	0	0	0	0	0	0	0	0	0	0	0	0	0	0.923057	0	0
DTX3L	0	0	0	0	0	0	0	0	0	0	0	0	0	0	0	0	0	0	0	0	0	0	0	0	0	0	0	0	0	0	0	0	0	0	0	0	0	0	0	0	0	0	0	0	0	0	0	0	0
PARP15	0	0	0	0	0	0	0	0	0	0	0	0	0	0	0	0	0	0	0	0	0	0	0	0	0	0	0	0	0	0	0	0	0	0	0	0	0	0	1.19644	0	0	0	0	0	0	0	0	0	0
PARP14	0	0	0	0	0	0	0	0	1.09969	0	0	0	0	0	0.994696	0	0	0	0	0	0	0	0	0	0	0	0	0	0	0	0	0	0	0	0	0	0	0	0	0	0.882586	0	0	0	0	0	0.923057	0	0
HACD2	0	0	0	0	0	0	1.06231	0	0	0	0	0	0	0	0	0	0	0	0.837959	0	0	0	0	0	0	0	0	0	0	0	0	0	0	0	0	0	0	0	0	0	0	0	0	0	0	0	0	0	0
MYLK	0	0	0	0	0	0	0	0	0	0	0	0	0	0	0	0	0	0	0	0	0	0	0	0	0	0	0	0	0	0	0	0	0	0	0	0	0	0	0	0	0	0	0	0	0	0	0	0	0
CCDC14	0	0	0	0	0	0	0	0	0	0	0	0	0	0.975897	0	0	0	0	0	0	0	0	0	0	0	0	0	0	0	0	0	0	0	0	0	0	0	0	0	0	0	0	0.981002	0	0	0	0	0	0
UMPS	0	0	0	0	0	0	0	0	0	0	0	0.93053	0	0.975897	0	0	0	0	0	0	0	0	0	0	0	0	0	0	0	0	0	0	0	0	0	0	0	0	0	0	0	0	0	0	0.715031	0	0	0	0
ZNF148	0	0	0	1.0557	0	0	0	0	0	0	0	0	0	0	0	0.951402	0	0	0	0.761813	0	0	0	1.35733	0	0	0	0	1.22608	0	0	0	0	0	1.06613	0	0	0	0	0	0	0	0	0	0	0	0	0	0
SNX4	0	0	0	0	0	0	0	0	0	0	0	0.93053	0	0	0	0	0	0	0	0	0	0	0	0	0	0	0	0	0	1.02326	0	0	0	0	0	0	0	0	0	0	0	0	0	0	0	0	0	1.66495	0
OSBPL11	0	0	0	0	0	0	0	0	0	0	0	0	0	0	0.994696	0	0	0	0.837959	0	0	0	0	0	0	0	0	0	0	0	0	0	0	0	0	0	0	0	0	0	0	0	0	0	0	0	0	0	0
SLC41A3	0	0	0	0	0	0	0	0	0	0	0	0	0	0	0	0	0	0	0	0	0	0	1.08002	0	0	0	0	0.436375	0	0	0	0	0	0	0	0	0	0	1.19644	0	0	0	0	0	0	0	0	0	0
CHST13	0	0	0	0	0	0	0	0	0	0	0	0	0	0	0	0	0	0	0	0	0	0	0	0	0	0	0	0	0	0	0	0	0	0	0	0	0	0	0	0	0	0	0	0	0	0	0	0	0
TPRA1	0	0	0	0	0	0	0	0	0	0	0	0	0	0	0	0	0	0	0	0	0	0	0	0	0	0	0	0	0	0	0	0	0	0	0	0	0	0	0	1.1387	0	0	0	0	0.715031	0	0	0	0
ABTB1	0	0	0	0	0	0	0	0	0	0	0	0	0	0.975897	0.994696	0	0	0	0	0	0	0	0	0	0	0	0	0.436375	0	0	0	0.842118	0	0	0	0	1.91302	0	0	0	0.882586	0	0	1.02268	0	0.831311	0	1.66495	1.15345
MGLL	0	0	0	0	0	0	0	0	0	0	0	0	0	0	0	0	0	0	0	0	0	0	0	0	0	0	0	0	0	0	0	0	0	0	0	0	0	0	0	0	0	0	0	0	0	0	0	0	0
SEC61A1	0	0.716613	0	0	0	0	0	0	0	0.95064	1.10515	0	0	0	0	0	0	0	0.837959	0	0	0	0	0	0	0	0	0	0	0	0	0.842118	0	0	0	0	0	0	0	0	0.882586	0	0	0	0	0	0	0	0
RUVBL1	0	0	1.18333	0	0	0	0	0	0	0	0	0	0	0.975897	0	0	0	0	0	0	0	0	0	0	0	0	0	0	0	0	0	0	2.62275	0	0	0	0	0	0	0	0	0	0	0	0	0	0	0	0
EEFSEC	0	0	0	0	0	0	0	1.06263	0	0	0	0	0	0.975897	0	0	0	0	0	0	0	0.803563	0	0	0	1.7569	0	0	0	0	0	0	0	0	0	0	0	0	0	0	0	0	0.981002	0	0	0	0	0	1.15345
GATA2	0	0	0	0	0	0	0	0	0	0	0	0	0	0	0	0	0	0	0	0	0	0	0	0	0	0	0	0	0	0	0	0	0	0	0	0	0	0	0	0	0	0	0	0	0	0	0	0	0
RPN1	0	0	0	0	0	0	0	0	0	0	0	0.93053	0	0	0	0	0	0	0	0	0	0	0	0	0	0	0	0	0	0	0	0	0	0	0	0	1.91302	0	0	2.2774	0	0.958053	0	0	0	0	0	0	0
RAB7A	0	0	2.36666	0	0	0	0	1.06263	1.09969	0	0	0.93053	0	0	1.98939	0	0.957024	0	0	0	1.03335	0.803563	0	0.678667	0.838945	1.7569	2.00394	0	0	0	3.97065	0.842118	0	0.978577	0	1.09294	0	0	0	0	0	0.958053	0	1.02268	0	0	0	0	0
GP9	0	0	0	0	0	0	0	0	0	0	0	0	0	0	0	0	0	0	0	0	0	0	0	0	0	0	0	0	0	0	0	0	0	0	0	0	0	0	0	0	0	0	0	0	0	0	0	0	0
ISY1	1.47475	0	0	0	0	0	0	0	0	0	0	0	0	0.975897	0.994696	0	0	0	0.837959	0	0	0.803563	0	0	0	0	0	0	1.22608	0	0	0	0	0.978577	0	0	0	0	0	0	0	0	0	0	0	0	0	0	1.15345
CNBP	2.9495	0	2.36666	1.0557	0	0	2.12463	3.18789	4.39877	0	1.10515	0.93053	2.2489	0.975897	2.98409	0.951402	0.957024	2.00281	1.67592	0.761813	1.03335	0.803563	1.08002	2.036	3.35578	0	1.00197	0.87275	0	1.02326	1.32355	0	2.62275	2.93573	2.13226	0	0.95651	1.47353	0	2.2774	3.53034	1.91611	0	2.04535	2.86012	1.66262	0	0	0
COPG1	0	0	0	0	0	0	0	0	0	0	0	0	0	0	0	0	0	0	0	0	0	0	0	0	0	0	0	0	0	1.02326	0	0	0	0	1.06613	0	0	0	0	0	0	0.958053	0	0	0	0	0.923057	0	0
HMCES	1.47475	0	0	0	1.23245	0	0	0	0	0	0	0	0	0.975897	0	0	0.957024	0	0	0	0	0	0	0	0	0	0	0	0	0	0	0	0	0	0	0	0	1.47353	0	0	0	0	0.981002	0	0.715031	0	0	0	0
H1FX	0	0	0	1.0557	0	0	0	0	1.09969	0.95064	0	0.93053	0	0	0	0	0	0	0	0	1.03335	0.803563	1.08002	2.036	1.67789	0	2.00394	1.7455	0	4.09305	0	0.842118	0	0.978577	0	0	0.95651	0	1.19644	0	0	0.958053	0	0	0.715031	0	0.923057	1.66495	0
MBD4	0	0	0	0	0	0	0	0	0	0	0	0	0	0	0	0	0	0	0	0	0	0	0	0.678667	0	0	0	0	0	0	0	0	0	0	0	0	0	1.47353	0	0	0	0	0	0	0.715031	0	0.923057	0	0
PLXND1	0	0	0	0	0	0	0	0	0	0	0	0	0	0	0	0	0	0	0	0	0	0	0	0	0	0	0	0	0	0	0	0	0	0	0	0	0	0	0	0	0	0	0	0	0	0	0	0	0
ATP2C1	0	0	0	0	0	0	0	0	0	0	0	0	0	0	0	0	0	0	0	0	0	0	0	0	0	0	0	0	0	0	0	0	0	0	0	0	0	0	0	0	0	0	0	0	0	0	0.923057	0	0
ASTE1	0	0	0	0	0	0	0	0	0	0	0	0	0	0	0	0	0	0	0	0	0	0	0	0	0	0	0	0	0	0	0	0	0	0	0	0	0	0	0	0	0	0	0	0	0	0	0	0	0
NUDT16	0	0	0	0	0	0	0	0	0	0	0	0	0	0	0	0	0	0	0	0	0	0	0	0	0	0	0	0	0	0	0	0	0	0.978577	0	0	0	0	0	0	0	0	0	0	0.715031	0	0	0	0
MRPL3	1.47475	0	0	0	0	0	0	0	0	0	1.10515	0	0.749632	0	0	0	0	0	0	0.761813	0	0	0	0	0	0	0	0	0	1.02326	0	0	0	0	0	0	0	0	0	0	0	0	0	0	0.715031	0	0	0	0
DNAJC13	0	0	0	0	0	0	0	0	0	0	0	0	0	0	0	0	0	0	0	0	1.03335	0	0	0	0	0	0	0	0	0	0	0	0	0	0	0	0	0	0	0	0	0	0	0	0	0	0	0	0
UBA5	0	0	0	0	0	0	0	0	0	0	0	0	0	0	0	0	0	0	0	0	0	0	0	0	0	0	0	0.436375	0	0	0	0.842118	0	0.978577	0	0	0	0	0	1.1387	0	0	0	0	0	0	0	0	0
NPHP3	0	0	0	1.0557	0	0	0	0	0	0	0	0	0	0	0	0	0	0	0	0	0	0	0	0	0	0	0	0	0	0	0	0	0	0	0	0	0	0	0	0	0	0	0	0	0	0	0	0	0
CDV3	0	0	0	0	0	0	0	0	1.09969	0	1.10515	0	0	0.975897	0	0	0	0	0	0	0	0	1.08002	0	0	1.7569	0	0	0	1.02326	0	0	0	0	1.06613	0	0	0	0	0	1.76517	0.958053	0.981002	0	0	0	0	1.66495	2.3069
TOPBP1	0	0	0	0	0	0	0	0	0	0	0	0	0	0	0	0	0	0	0	0	0	0	0	0	0	0	0	0.436375	0	0	0	0	0	0	0	0	0	0	0	0	0	0	0	0	0.715031	0	0	0	0
SRPRB	0	0	0	0	0	2.70539	0	0	1.09969	0	0	0	0	0	0	0	0	0	0.837959	0	0	0	0	0	0	0	0	0	0	0	0	0	0	0	1.06613	0	0	0	0	0	0	0	0	0	0.715031	0	0	0	0
RYK	0	0	0	0	0	0	0	0	0	0	0	0	0	0	0	0	0	0	0	0	0	0	0	0	0	0	0	0	0	0	0	0	1.31137	0	1.06613	0	0	0	0	0	0	0.958053	0	0	0	0	0	0	0
ANAPC13	0	0	0	2.11141	1.23245	0	0	0	0	0.95064	0	0	0	0	0.994696	0	0	2.00281	0	0	0	0	0	0	0	0	0	0.436375	0	0	0	0	0	0	1.06613	0	0.95651	0	0	0	0	0.958053	0	0	0	0	0	0	1.15345
CEP63	0	0	0	0	0	0	0	0	0	0.95064	0	0	0	0	0	0	0	0	0	0	0	0	0	0	0	0	0	0	0	0	0	0	0	0	0	0	0	0	0	1.1387	0.882586	0	0	0	0	0	0	0	0
MSL2	0	0	0	0	0	0	0	0	0	0	0	0	0	0	0	0	0	0	0	0	0	0	0	0	0.838945	0	0	0.436375	0	0	0	0	0	0	0	0	0	0	0	0	0	0	0	0	0	0	0	0	0
STAG1	0	0	0	0	0	0	0	0	0	0	0	0	0	0	0	0	0.957024	0	0	0	0	0	0	0	0	0	0	0	0	0	0	0	1.31137	0	0	0	0	0	1.19644	0	0	1.91611	0	0	0	0	0	0	0
NCK1	0	0	0	0	0	0	0	1.06263	0	0	0	0.93053	0	0	0	0	0	0	0	0	0	0	0	0	0	0	1.00197	0	0	0	0	0	0	0	0	0	0	0	0	1.1387	0	0	0	0	0	0	0	0	0
ARMC8	0	0	0	0	0	0	0	1.06263	0	0	0	0	0	0.975897	0	0	0.957024	0	0	0	0	0	0	0	1.67789	0	0	0	0	0	0	0	0	0	0	0	0	0	0	0	0	0	0	0	0	0	0.923057	0	0
FAIM	0	0	0	1.0557	0	0	0	0	0	0	0	0	0	0	0	0	0	0	0	0	0	0	0	0	0	0	0	0	0	0	0	0	0	0	0	0	0	0	0	0	0	0.958053	0	0	0	0	0	0	0
PIK3CB	0	0	0	0	0	0	0	0	0	0	0	0	0	0	0	0	0	0	0	0	0	0	0	0	0	0	0	0.436375	0	0	0	0	0	0	0	1.09294	0.95651	0	0	0	0	0	0	0	0	0	0	0	0
MRPS22	0	0	0	0	0	0	0	0	0	0	0	0	0	0	0	0	0	0	0.837959	0	0	0	0	0	0	0	0	0	0	0	0	0	0	0	0	0	0	0	0	0	0	0	0	0	0	0	0	0	0
COPB2	0	0	1.18333	0	0	0	0	0	0	0	0	0	0	0	0	0	0	0	0	0	0	0	0	0	0	0	0	0	0	0	0	0	0	0	0	0	0	0	0	0	0	0	0	0	0	0	0	0	0
SLC25A36	0	0	0	0	0	0	0	1.06263	0	0	0	0	0	0	0	0	0	0	0	0	0	0	0	0	0	0	0	0	0	0	0	0	0	0	0	0	0	0	0	1.1387	0.882586	0	0	1.02268	0	0	0	0	0
ZBTB38	0	0	1.18333	0	0	0	0	0	0	0	0	0	0	0	0	0	0	0	0	0	0	0	0	0	0	0	0	0	0	0	0	0	0	0	0	0	0	0	0	1.1387	0.882586	0	0	0	0	0	0	0	0
RASA2	1.47475	1.43323	0	0	0	0	0	0	1.09969	0	1.10515	0.93053	0	0	0.994696	0	0	0	0	0	0	0	0	0	0	1.7569	0	0	0	0	0	0	0	0	0	0	0	0	0	0	0	0	0	0	0	0.831311	0	0	0
RNF7	0	0.716613	0	0	0	0	1.06231	0	1.09969	0	1.10515	0	0	0.975897	0	0	0.957024	0	0.837959	0	0	0.803563	0	0	0.838945	1.7569	1.00197	0	1.22608	0	1.32355	0	0	0	1.06613	1.09294	0	0	1.19644	0	0	0	0	1.02268	0.715031	0.831311	0.923057	0	0
ATP1B3	0	0	0	1.0557	0	0	1.06231	0	0	0	0	0	0	0	0	0	0	0	0	0	1.03335	0	0	0	0	0	0	0	0	0	0	0	0	0	1.06613	1.09294	0.95651	0	1.19644	1.1387	0	0	0	0	0	0.831311	0	0	0
TFDP2	0	0	0	0	0	0	0	0	0	0	0	0	0	0.975897	0	0	0	0	0	0	0	0	0	0	0	0	0	0	0	0	0	0	0	0	0	0	0	0	0	0	0	0	0	0	0	0.831311	0	0	0
GK5	0	0	0	0	0	0	0	0	0	0	0	0	0	0	0	0	0	0	0	0	0	0	0	0	0	0	0	0	0	0	2.6471	0	0	0	0	0	0	0	0	0	0	0	0	0	0	0	0	0	0
XRN1	0	0	0	0	0	0	2.12463	0	1.09969	0	1.10515	0	0.749632	0	0	0	0	0	0	0	0	0	0	0	0	0	0	0	0	0	1.32355	0	0	0	1.06613	1.09294	0.95651	0	0	0	0	0	0	0	0	0.831311	0	0	0
ATR	0	0	0	0	0	0	0	0	0	0	0	0	0	0	0	0	0	0	0	0	0	0	0	0	0	0	0	0	0	0	0	0	0	0	0	0	0	0	0	0	0	0	0.981002	0	0	0	0	0	0
U2SURP	0	0	0	1.0557	1.23245	0	0	0	0	0	0	0	0	0	0	0	0.957024	0	0	0	0	0	0	0	0.838945	0	0	0.436375	0	0	1.32355	0	1.31137	0	0	0	0	0	0	0	0.882586	0	0	0	0	0.831311	0	0	1.15345
CHST2	0	0	0	0	0	0	0	0	0	0	0	0	0	0	0	0	0	0	0	0	1.03335	0	0	0	0.838945	0	0	0	0	1.02326	0	0	0	0	0	0	0	0	0	1.1387	0	0	0	0	0	0	0	0	0
SLC9A9	0	0	0	0	0	0	0	0	0	0	0	0.93053	0	0	0	0	0	0	0	0	0	0	0	0.678667	0	0	0	0	0	0	0	0	0	0	0	0	0	0	0	0	0	0	0	0	0	0	0	0	0
C3orf58	0	0	0	0	0	0	0	0	0	0	0	0	0	0	0	0	0	0	0	0	0	0	0	0	0	0	0	0	0	0	0	0	0	0	0	0	0	0	0	0	0	0	0	0	0	0	0	0	1.15345
PLSCR1	0	0	0	0	0	0	0	0	0	0	0	0	0	0	0	0	0	0	0	0	0	0	0	0	0	0	0	0	0	0	0	0	0	0	0	0	0	0	0	0	0	0.958053	0	1.02268	0	0	0	0	0
GYG1	0	0	0	0	0	0	0	0	0	0	0	0	0	0	0	0	0	0	0	0	0	0	0	0	0	0	0	0	0	0	0	0	0	0	0	0	0	0	0	0	0	0	0	0	0	0	0	0	0
HLTF	0	0	0	1.0557	0	0	0	0	0	0	0	0	0	0	0	0	0	0	0	0	1.03335	0	0	0	0	0	0	0	0	0	0	0	0	0	0	0	0	0	0	0	0	0	0	0	0	0	0	0	0
HPS3	0	0	0	0	0	0	0	0	0	0	0	0	0	0	0	0.951402	0	0	0	0	0	0.803563	0	0	0	0	0	0	0	0	0	0	0	0	0	0	0	0	0	0	0	0	0	0	0	0	0	0	0
COMMD2	0	0	0	0	1.23245	0	0	0	1.09969	0.95064	0	0	0	0	0	0	0	0	0	0	1.03335	0	0	0	0	0	1.00197	0	0	0	0	0	0	0	0	0	0	0	0	0	0	0	0	0	0	0	0	0	0
RNF13	0	0	0	0	0	0	0	0	1.09969	0	0	0	0	0	0	0	0	0	0	0	0	0.803563	0	0	0	0	0	0	0	0	0	0.842118	0	0	0	0	0	0	0	0	0	0.958053	0.981002	0	0	0.831311	0	0	0
TSC22D2	0	0.716613	0	0	0	0	0	0	0	0	1.10515	0	0	0	0	0	0	0	0	0	0	0	0	0	0	0	0	0	0	0	0	0	0	0	0	1.09294	0	0	0	0	0	0	0	0	0	0	0	0	0
SERP1	1.47475	1.43323	2.36666	0	1.23245	0	2.12463	1.06263	0	0.95064	1.10515	0.93053	0.749632	1.95179	0.994696	3.80561	0	2.00281	0.837959	1.52363	0	0.803563	4.3201	2.036	0.838945	0	0	1.7455	0	5.11631	0	0	0	0.978577	1.06613	0	3.82604	1.47353	2.39288	2.2774	0.882586	0.958053	0.981002	2.04535	0.715031	2.49393	0.923057	1.66495	1.15345
EIF2A	0	1.43323	1.18333	0	0	0	0	0	1.09969	0	1.10515	0.93053	0	0	0	0.951402	1.91405	0	0.837959	0	0	1.60713	1.08002	0	0.838945	1.7569	1.00197	0	0	1.02326	0	0	0	0	0	0	0	0	0	0	0	0	0.981002	0	0.715031	0.831311	0.923057	0	1.15345
SIAH2	0	0.716613	0	0	1.23245	0	0	0	0	0	0	0	0	0	0	0	1.91405	0	0	0	0	1.60713	1.08002	0	0	0	0	0	0	2.04652	0	0	1.31137	0	0	0	0	0	0	0	0	1.91611	0	0	0.715031	0	0	0	0
GPR171	0	0	1.18333	0	0	0	0	0	0	0.95064	0	0	0	0	0	0	0	0	0	0	0	0	0	0	0.838945	0	1.00197	0	0	0	0	0.842118	0	0	0	0	0	0	0	0	0	0	0	0	0	0	0	0	0
P2RY14	0	0	0	0	0	0	0	0	0	0	0	0	0	0	0	0	0	0	0	0	0	0	0	0	0	0	0	0	0	0	0	0	0	0	0	0	0	0	0	0	0	0	0	0	0	0	0	0	0
P2RY13	0	0	0	0	0	0	0	0	0	0	0	0	0	0	0	0	0	0	0	0	0	0.803563	0	0	0	0	0	0	0	0	0	0	0	0	0	0	0	0	0	0	0	0	0	0	0	0	0	0	0
MBNL1	1.47475	0	1.18333	0	0	0	1.06231	1.06263	0	1.90128	0	1.86106	0	0.975897	0.994696	2.85421	0	0	0	0.761813	0	0.803563	1.08002	0	0	1.7569	0	2.18187	1.22608	0	0	0	1.31137	0.978577	0	0	0.95651	0	0	0	0	0.958053	0	3.06803	0	0.831311	0.923057	1.66495	0
RAP2B	0	0	0	0	0	0	1.06231	0	0	0	0	0	0	0.975897	0	0	0	0	0	0.761813	0	0	0	0	0	0	0	0	1.22608	0	0	0	0	0	0	0	0	1.47353	0	1.1387	0	0	0	0	0	0	0	0	0
DHX36	0	0	0	0	0	0	0	0	0	0	0	0.93053	0	0.975897	0	0	0.957024	2.00281	0	0	0	0.803563	0	0.678667	0	0	0	0.436375	0	0	0	0	0	0	0	0	0	0	0	0	0.882586	0	0	0	2.14509	0.831311	0	0	0
SLC33A1	0	0	0	0	0	0	0	0	0	0	0	0	0	0	0	0	0	0	0	0	0	0	0	0	0	0	0	0	0	0	0	0	0	0	0	0	0	0	0	0	0	0	0	1.02268	0	0	0	0	0
GMPS	0	0.716613	0	0	0	0	1.06231	0	0	0	0	0	0.749632	0	0	0	0	0	0	0	0	0.803563	0	0	0	0	0	0.436375	0	1.02326	0	0	0	0	0	0	0	0	0	0	0	0	0	1.02268	0	0	0	0	0
SSR3	0	0	0	0	0	0	0	0	0	0	0	0	0	0	0	0.951402	0	0	0	0	0	0	0	0	0	0	0	0.87275	0	0	0	0.842118	0	0	1.06613	0	0	0	0	0	0	0	0.981002	0	0	0	0	1.66495	0
TIPARP	0	0	0	0	0	0	0	0	0	0	0	0	0	0	0	0	0	0	0	0	0	0	1.08002	0	0	0	0	0	0	0	0	0	0	0	0	0	0	0	0	0	0	0	0	0	0.715031	0	0	0	0
CCNL1	2.9495	2.14984	1.18333	1.0557	0	0	0	0	4.39877	0	1.10515	0	0.749632	0	0.994696	0.951402	0	2.00281	1.67592	0	1.03335	0.803563	2.16005	1.35733	0	1.7569	0	0.87275	1.22608	0	0	0	1.31137	1.95715	1.06613	1.09294	2.86953	0	0	2.2774	0	0	0.981002	1.02268	0	0	0.923057	0	0
PTX3	0	0	0	0	0	0	0	0	0	0	0	0	0	0	0	0	0	0	0	0	0	0	0	0	0	0	0	0	0	0	0	0	0	0	0	0	0	0	0	0	0	0	0	0	0	0	0	0	0
RSRC1	0	0	0	0	0	0	0	0	0	0	0	0	0	0	0	0	0	0	0	0	0	0	0	0	0	0	0	0	1.22608	0	0	0	0	0	0	0	0	0	0	0	0	0	0	0	0.715031	0.831311	0	0	0
GFM1	0	0	1.18333	0	0	0	0	0	0	0	0	0	0	0	0	0	0	2.00281	0	0	0	0	0	0	0.838945	0	0	0	0	0	0	0	0	0	0	1.09294	0	0	0	1.1387	0	0	0	0	0	0	0	0	0
MFSD1	0	0	0	0	0	0	0	0	0	0	0	0	0	0	0	0.951402	0.957024	0	0.837959	0	1.03335	0	0	0	0	0	0	0	0	0	0	0.842118	0	0	0	0	0	0	0	0	0	0	0	0	0	0	0	0	0
SMC4	0	0	0	0	0	0	0	0	0	0	0	0	0	0	0	0	0	0	0	0	0	0.803563	1.08002	0	0	0	0	0	0	0	0	0	0	0	0	0	0	1.47353	0	0	0	0	0	0	1.43006	0	0.923057	0	0
KPNA4	0	0	0	1.0557	0	0	0	1.06263	0	0	0	0	0	0	0	0	0	0	0.837959	0.761813	0	0.803563	0	0	0	0	0	0.436375	0	0	0	0	0	0	0	0	0	0	0	1.1387	0.882586	0	0	0	0	0	0	0	0
NMD3	0	0	0	0	0	0	0	0	0	0	0	0	0	0	0	0	0	0	0.837959	0	0	0.803563	0	0	0	0	0	0	0	0	0	0	0	0.978577	0	0	0	0	1.19644	1.1387	0	0	0	1.02268	0	0	0	0	0
SPTSSB	0	0	0	0	0	0	0	0	0	0	0	0	0	0	0	0	0	0	0	0	0	0	0	0	0	0	0	0	0	0	0	0	0	0	0	0	0	0	0	0	0	0	0	0	0	0	0	0	0
PDCD10	0	0	0	0	0	0	0	1.06263	1.09969	0	0	0.93053	0	0.975897	0	0	0	0	0	0	0	0.803563	0	0	0	0	0	0	0	0	0	0	0	0	0	0	0	0	0	0	0	0	0	0	0	0	0	0	1.15345
GOLIM4	0	0	0	0	0	0	0	0	0	0	0	0	0	0	0	0	0	0	0	0	0	0	0	0	0	0	0	0	0	0	0	0	0	0	0	0	0	0	0	0	0	0	0	0	0	0	0	0	0
MYNN	0	0	0	0	0	0	0	1.06263	0	0	0	0.93053	0	0	0	0	0	0	0	0	1.03335	0	0	0	0	0	0	0.436375	0	0	0	0	0	0	0	0	0	0	0	0	0	0	0	0	0	0	0	0	0
SEC62	1.47475	0.716613	0	1.0557	1.23245	0	0	3.18789	2.19938	0	1.10515	0	0	0.975897	0.994696	0	0.957024	0	0	0.761813	0	0	0	1.35733	2.51684	1.7569	0	0	1.22608	0	1.32355	1.68424	1.31137	0.978577	0	0	0	1.47353	1.19644	2.2774	1.76517	0.958053	0.981002	1.02268	0.715031	2.49393	0	1.66495	2.3069
GPR160	0	0	0	0	0	0	0	0	0	0	0	0	0	0	0	0	0	0	0	0	0	0	0	0	0	0	0	0	0	0	0	0	0	0	0	0	0	0	0	0	0	0	0	0	0	0	0	0	0
PHC3	0	0	1.18333	0	0	0	0	0	0	0	0	0	0	0	0	0	0	0	0	0	0	0	0	0	0	0	0	0	0	0	0	0.842118	0	0	0	0	0	0	0	0	0	0	0	1.02268	0	0	0	0	1.15345
PRKCI	0	0	0	0	0	0	0	0	0	0	0	0	0	0	0	0	0	0	0	0	0	0	0	0	0	0	0	0	0	0	0	0	0	0	0	0	0	0	0	0	0	0	0	0	0	0	0	0	0
SKIL	0	0	0	0	0	0	0	0	0	0	0	0	0	0	0	0	0	0	0	0	0	0	0	0	0	0	0	0	0	0	1.32355	0	0	0	0	0	0	0	0	0	0.882586	0	0	0	0	0	0	0	0
RPL22L1	0	0.716613	0	0	0	0	1.06231	1.06263	0	0	0	0	0	0.975897	0.994696	0.951402	0	0	0	0.761813	1.03335	0	0	0.678667	0	1.7569	0	0	0	0	1.32355	0	0	0	0	0	0	0	0	0	0	0	0	0	0	0	0.923057	0	0
EIF5A2	0	0	0	0	0	0	0	0	0	0	0	0	0	0	0.994696	0	0	0	0	0	0	0	0	0	0	0	0	0	0	0	1.32355	0	0	0	0	0	0	0	0	0	0	0	0	0	0	0	0	0	0
TNIK	0	0.716613	0	0	1.23245	0	0	0	0	0	0	0	0	0	0	0	0	0	0	0	0	0	0	0	0	0	0	0	0	0	0	0	0	0	0	0	0	0	0	1.1387	0.882586	0	0	0	0	0	0	0	1.15345
FNDC3B	0	0	0	0	0	0	0	0	0	0	0	0	0	0	0	0	0	0	0	0	0	0	0	0	0	0	0	0	0	0	0	0	0	0	0	0	0	0	0	0	0	0	0	0	0	0	0	0	0
TNFSF10	1.47475	0	0	0	0	0	2.12463	0	0	0	0	1.86106	0	0	0.994696	0	0	0	0	0	0	0.803563	0	0.678667	0	0	0	0	0	1.02326	0	0	0	0	0	0	0	0	1.19644	0	0	0	0	0	0	0	0	1.66495	0
TBL1XR1	0	0	0	0	0	2.70539	0	1.06263	0	0	0	0	0	0	0	0	0	0	0	0	0	0.803563	0	0	0	0	0	0	0	0	1.32355	0	0	0	0	0	0	0	0	1.1387	0	0	0	1.02268	0.715031	0	0	0	0
ZMAT3	0	0	0	0	0	0	0	0	0	0	0	0	0	0	0	0	0	0	0	0	0	0	0	0	0	0	0	0	0	0	0	0	0	0	0	0	0	0	0	0	0	0	0	0	0	0	0	0	0
PIK3CA	0	0	0	0	0	0	1.06231	0	0	0	0	0.93053	0	0	0	0	0	0	0	0	0	0	0	0	0	0	0	0	0	0	0	0	1.31137	0.978577	0	0	0	0	0	0	0	0	0	0	0	0	0	0	0
ZNF639	0	0	0	0	0	0	0	0	0	0	0	0	0	0	0	0	0	0	0	0	0	0	0	0	0	0	0	0	0	0	0	0	0	0	0	0	0	0	0	0	0	0	0	0	0	0.831311	0	0	0
MFN1	0	0	0	0	0	0	0	0	0	0	0	0	0	0	0	0	0	0	0.837959	0	0	0	1.08002	0	0	0	0	0.436375	0	0	0	0	0	0	0	0	0	0	0	0	0	0	0	0	0	0	0	0	0
GNB4	0	0	0	0	0	0	0	0	0	0	0	0	0	0	0	0	0	0	0	0	0	0	0	0	0	0	0	0	0	0	0	0	0	0	0	0	0	0	0	0	0	0	0	0	0	0	0	0	0
ACTL6A	0	0	0	0	0	0	0	0	0	0	0	0	0.749632	0	0	0	0	0	0	0.761813	0	0	0	0	0	0	0	0	0	0	0	0	1.31137	0	0	0	0	0	0	0	0	0	0	0	0	0	0	0	0
MRPL47	0	0	0	0	0	0	1.06231	0	0	0	0	0	0	0	0	0	0	0	0	0	0	0	0	0	0	0	0	0	0	0	0	0	0	0	0	0	0	0	0	0	0	0.958053	0	0	0	0	0.923057	0	0
NDUFB5	0	0	1.18333	0	0	0	0	0	0	0	0	0	0	0	0	0	0	0	0.837959	0	1.03335	0	0	0	0	0	1.00197	0	0	0	0	0	0	0	0	0	0	0	0	1.1387	0.882586	0	0	0	0.715031	0	0.923057	0	0
[truncated: 5,936 more rows]
[truncated: 1,117 more columns]
